# Supplementary material for: Florfenicol administration in piglets co-selects for multiple antimicrobial resistance genes
Source: mSystems. 2024 Nov 25;9(12):e01250-24. doi: 10.1128/msystems.01250-24 (PMC11651103; doi:10.1128/msystems.01250-24)
Supplement: Supplemental Tables — Tables S1 to S10. [file msystems.01250-24-s0002.xlsx]

## Sheet: Table S1
Table S1. Composition of diets fed to pigs and sows during the experiment.
	Nursing sow diet
Wheat (ground)	0.4925
Barley (ground)	0.303
Soya meal 46%	0.0995
Canola meal	0.05
Milled flaxseed	0.015
Crude protein	0.1713
Crude fat	0.0231
Crude fiber	0.04
	Starter diet - up to 8 kg
Wheat (ground)	0.4107
Soya meal 46%	0.17
Whey permeate	0.101
Corn (ground)	0.0835
Oat groats (ground)	0.05
Canola oil-mixer	0.04
HP300 soy flour	0.025
Whey powder	0.025
Skim milk powder	0.0125
Crude protein	0.2011
Crude fat	0.0628
Crude fiber	0.0216
	Starter diet - 8 to 12 kg
Wheat (ground)	0.4506
Corn (ground)	0.1285
Soya meal 46%	0.1155
Oat groats (ground)	0.1
Whey powder	0.075
Fishmeal (mixed)	0.025
Canola oil-mixer	0.02
Milled flaxseed	0.01
Crude protein	0.18
Crude fat	0.0695
Crude fiber	0.0236
	Starter diet - 12 to 25 kg
Wheat (ground)	0.5616
Soya meal 46%	0.2665
Corn (ground)	0.05
Oat groats (ground)	0.05
Canola oil-mixer	0.013
Milled flaxseed	0.01
Crude protein	0.2199
Crude fat	0.0341
Crude fiber	0.027
	Starter-grower diet - 25 to 35 kg
Wheat (ground)	0.4268
Barley (ground)	0.2975
Soya meal 46%	0.132
Canola meal	0.05
Milled flaxseed	0.01
Crude protein	0.1877
Crude fat	0.0313
Crude fiber	0.043
	Grower-Finisher diet - 35 kg to market weight
Wheat (ground)	0.5803
Barley (ground)	0.262
Canola meal	0.1145
Milled flaxseed	0.01
Crude protein	0.158585
Crude fat	0.022989
Crude fiber	0.043012

## Sheet: Table S2
Table S2. Number of metagenomic reads per sample post-quality filtering and host DNA removal by treatment, sampling day, and sample type.
Also included are the percentage of host DNA reads in the original metagenomic samples and the percentage of quality-filtered reads that
were classified by Kraken2 against the Genome Taxonomy Database (GTDB) v. 220.
Treatment group	Sample type	Sampling day	Average number of reads ± SEM)	Percent host DNA	Classified by Kraken2 (%)
Control	Feces	1	34,959,467 ± 7,596,614	62.4 ± 7.7	71.9 ± 1.5
Florfenicol	Feces	1	44,187,799 ± 7,387,690	52.3 ± 7.6	72.1 ± 2.8
Control	Feces	4	26,863,275 ± 5,422,243	70.2 ± 5.8	76.3 ± 0.8
Florfenicol	Feces	4	30,33,3158 ± 7,838,437	68.8 ± 7.2	76.8 ± 1.4
Control	Feces	7	2,6783,881 ± 6,625,389	70.3 ± 6.3	78.1 ± 1.0
Florfenicol	Feces	7	24,788,858 ± 5,606,728	72.6 ± 6.1	78.5 ± 1.1
Control	Feces	11	2,8659,185 ± 6,235,255	70.9 ± 5.2	78.1 ± 0.7
Florfenicol	Feces	11	30,888,581 ± 6,106,493	67.3 ± 6.5	77.5 ± 0.8
Control	Feces	14	32,039,325 ± 5,465,921	63.7 ± 5.7	78.5 ± 0.6
Florfenicol	Feces	14	27,930,055 ± 4,040,548	69.7 ± 4.1	79.5 ± 0.4
Control	Feces	21	19,191,320 ± 4,572,678	78.0 ± 5.5	76.6 ± 0.8
Florfenicol	Feces	21	28,989,317 ± 4,982,595	67.5 ± 5.8	77.8 ± 0.9
Control	Feces	28	72,486,592 ± 6,725,134	24.9 ± 6.6	58.2 ± 1.4
Florfenicol	Feces	28	64,835,468 ± 8,430,212	31.3 ± 8.8	62.5 ± 1.4
Control	Feces	84	57,083,266 ± 7,665,777	45.2 ± 8.0	58.6 ± 0.8
Florfenicol	Feces	84	40,430,853 ± 6,113,775	56.3 ± 6.2	62.3 ± 0.7
Control	Feces	140	53,459,403 ± 8,679,111	43.8 ± 8.4	57.4 ± 0.6
Florfenicol	Feces	140	55,621,280 ± 6,211,084	38.6 ± 6.6	57.7 ± 1.0
Sow	Feces	0	28,661,227 ± 7,273,126	66.6 ± 8.1	56.5 ± 4.2
Sow	Feces	7	23,064,848 ± 4,797,302	73.9 ± 5.2	58.1 ± 2.5
Sow	Feces	21	75,640,484 ± 10,877,060	24.6 ± 9.2	54.5 ± 2.2
Sow	Colsotrum	0	438,505 ± 78,201	99.0 ± 0.1	14.7 ± 4.1
Sow	Milk	7	1,973,295 ± 498,323	97.3 ± 0.6	34.7 ± 2.3
Sow	Milk	21	3,529,688 ± 2,574,332	95.2 ± 3.3	30.6 ± 3.0
Sow	Vagina	0	2,019,773 ± 1,534,899	97.0 ± 1.9	26.9 ± 6.8

## Sheet: Table S3
Table S3. Metagenome-assembled genomes (MAGs) recovered from a mock community (MSA-2002) that was extracted and sequenced alongside the other samples in this study.
The relative abundance (%) indicates the percentage of reads that mapped back to each MAG.
MAG ID	Species	Completeness	Contamination	Relative Abundance (%)
H2PATCCMSA2002.bin.23	d__Bacteria;p__Actinomycetota;c__Actinomycetes;o__Actinomycetales;f__Actinomycetaceae;g__Pauljensenia;s__Pauljensenia odontolytica_A	99.53	0.47	0.621358
H2PATCCMSA2002.bin.31	d__Bacteria;p__Campylobacterota;c__Campylobacteria;o__Campylobacterales;f__Helicobacteraceae;g__Helicobacter;s__Helicobacter pylori	99.36	0	3.84504
H2PATCCMSA2002.bin.6	d__Bacteria;p__Pseudomonadota;c__Gammaproteobacteria;o__Pseudomonadales;f__Pseudomonadaceae;g__Pseudomonas;s__Pseudomonas paraeruginosa	99.35	0.45	9.37003
H2PATCCMSA2002.bin.17	d__Bacteria;p__Bacteroidota;c__Bacteroidia;o__Bacteroidales;f__Bacteroidaceae;g__Phocaeicola;s__Phocaeicola vulgatus	99.25	0.19	0.926287
H2PATCCMSA2002.bin.18	d__Bacteria;p__Bacillota_A;c__Clostridia;o__Clostridiales;f__Clostridiaceae;g__Clostridium;s__Clostridium beijerinckii	99.19	1.61	0.275114
H2PATCCMSA2002.bin.38	d__Bacteria;p__Pseudomonadota;c__Gammaproteobacteria;o__Burkholderiales;f__Neisseriaceae;g__Neisseria;s__Neisseria meningitidis	98.61	0.19	4.80923
H2PATCCMSA2002.bin.15	d__Bacteria;p__Bacillota;c__Bacilli;o__Lactobacillales;f__Lactobacillaceae;g__Lactobacillus;s__Lactobacillus gasseri	98.45	0	2.79866
H2PATCCMSA2002.bin.21	d__Bacteria;p__Bacillota;c__Bacilli;o__Staphylococcales;f__Staphylococcaceae;g__Staphylococcus;s__Staphylococcus aureus	98.28	13.79	0.653738
H2PATCCMSA2002.bin.13	d__Bacteria;p__Bacteroidota;c__Bacteroidia;o__Bacteroidales;f__Porphyromonadaceae;g__Porphyromonas;s__Porphyromonas gingivalis	98.03	0	1.40793
H2PATCCMSA2002.bin.14	d__Bacteria;p__Bacillota;c__Bacilli;o__Staphylococcales;f__Staphylococcaceae;g__Staphylococcus;s__Staphylococcus epidermidis	97.59	3.37	0.496713
H2PATCCMSA2002.bin.8	d__Bacteria;p__Pseudomonadota;c__Alphaproteobacteria;o__Rhodobacterales;f__Rhodobacteraceae;g__Cereibacter_A;s__Cereibacter_A sphaeroides	97.58	0.15	2.1485
H2PATCCMSA2002.bin.32	d__Bacteria;p__Actinomycetota;c__Actinomycetes;o__Propionibacteriales;f__Propionibacteriaceae;g__Cutibacterium;s__Cutibacterium acnes	94.74	0	0.447989
H2PATCCMSA2002.bin.22	d__Bacteria;p__Deinococcota;c__Deinococci;o__Deinococcales;f__Deinococcaceae;g__Deinococcus;s__Deinococcus radiodurans	87.02	0	4.70576
H2PATCCMSA2002.bin.16	d__Bacteria;p__Bacillota;c__Bacilli;o__Bacillales;f__Bacillaceae_G;g__Bacillus_A;s__Bacillus_A pacificus	55.36	0	8.37714
H2PATCCMSA2002.bin.19	d__Bacteria;p__Bacillota;c__Bacilli;o__Lactobacillales;f__Streptococcaceae;g__Streptococcus;s__Streptococcus mutans	30.34	0	9.1853
H2PATCCMSA2002.bin.33	d__Bacteria;p__Bacillota;c__Bacilli;o__Lactobacillales;f__Streptococcaceae;g__Streptococcus;s__Streptococcus agalactiae	28.01	0	4.75464
H2PATCCMSA2002.bin.9	d__Bacteria;p__Pseudomonadota;c__Gammaproteobacteria;o__Enterobacterales;f__Enterobacteriaceae;g__Escherichia;s__Escherichia coli	27.08	0	11.5302
H2PATCCMSA2002.bin.11	d__Bacteria;p__Actinomycetota;c__Actinomycetes;o__Actinomycetales;f__Bifidobacteriaceae;g__Bifidobacterium;s__Bifidobacterium adolescentis	22.81	0	0.287636
H2PATCCMSA2002.bin.25	d__Bacteria;p__Pseudomonadota;c__Gammaproteobacteria;o__Pseudomonadales;f__Moraxellaceae;g__Acinetobacter;s__Acinetobacter baumannii	18.5	0.02	2.96907
H2PATCCMSA2002.bin.37	d__Bacteria;p__Bacillota;c__Bacilli;o__Lactobacillales;f__Enterococcaceae;g__Enterococcus;s__Enterococcus faecalis	16.48	0	5.90429
H2PATCCMSA2002.bin.36	d__Bacteria;p__Deinococcota;c__Deinococci;o__Deinococcales;f__Deinococcaceae;g__Deinococcus;s__Deinococcus radiodurans	13.79	0	5.64509
unmapped				16.1225

## Sheet: Table S4
Table S4. Differentially abundant bacterial species in the fecal microbiomes of florfenicol-treated and control pigs by sampling time. Positive coefficient values indicate species that were relatively more abundant
in the florfenicol-treated pigs and negative coefficient values indicate species relatively more abundant in the untreated (control) pigs. The percent relative abundance of each species in each treatment group and sampling time is also shown.
ND = not detected. FDR = false discovery rate.
Species	Coefficient	Standard error	FDR	Control	Florfenicol
Day 4
Anaerotignum sp001304995	6.44898	1.17177	3.10646e-05	0.0199 ± 0.0185	1.2681 ± 0.3603
Escherichia ruysiae	5.77455	0.962565	1.04826e-05	0.7178 ± 0.4915	4.1905 ± 0.664
CALYPF01 sp945271245	5.7117	0.848498	1.61144e-06	0.0499 ± 0.0372	0.3307 ± 0.0506
Enterococcus faecalis	5.42142	1.00737	3.96347e-05	0.1005 ± 0.0483	0.7831 ± 0.222
Zhenhengia yiwuensis	5.31669	1.08684	0.000132755	0.0168 ± 0.0084	0.375 ± 0.1343
Clostridium scindens	5.21761	0.806978	3.08871e-06	0.0179 ± 0.0072	0.5663 ± 0.1885
Blautia celeris	5.11583	0.922645	2.92005e-05	0.1039 ± 0.0469	1.2649 ± 0.277
Clostridium tertium	4.49631	0.951075	0.000195314	0.0163 ± 0.0066	0.511 ± 0.2053
Klebsiella pneumoniae	4.36757	1.15236	0.00197603	0.0512 ± 0.0207	0.3748 ± 0.1115
Muricomes faecalis	3.86216	0.936223	0.000946184	0.3929 ± 0.1132	2.2258 ± 0.4258
Pseudoscilispira sp020555605	3.72886	1.13307	0.00559766	0.0862 ± 0.0356	0.218 ± 0.0589
Eisenbergiella porci	3.63996	0.741029	0.000130651	0.968 ± 0.3324	5.3881 ± 0.954
Clostridium innocuum	3.42538	0.627631	3.35958e-05	0.5213 ± 0.1303	3.6606 ± 0.6064
Citrobacter sp019415335	3.29083	0.936367	0.0033913	0.2496 ± 0.086	0.6614 ± 0.1267
Escherichia coli	3.22858	0.884582	0.00259778	6.9902 ± 2.0628	19.7758 ± 3.1387
Clostridium cadaveris	3.21159	0.846284	0.00197603	0.1349 ± 0.041	0.7974 ± 0.2343
JAEWCC01 sp023459495	3.13806	0.878477	0.0030465	0.0467 ± 0.0149	0.1543 ± 0.0367
Hungatella hathewayi	3.10481	0.767093	0.00113487	0.1334 ± 0.0412	0.7831 ± 0.2154
Escherichia fergusonii	3.09217	0.908118	0.00433304	0.2233 ± 0.068	0.5711 ± 0.1123
Enterococcus sp023389005	3.02213	1.31885	0.0474191	0.0212 ± 0.0138	0.2083 ± 0.1286
Otoolea symbiosa	2.99762	0.508231	1.21678e-05	0.3278 ± 0.0607	2.7163 ± 0.5508
Escherichia sp002965065	2.99594	0.842683	0.00311315	0.431 ± 0.1341	1.1434 ± 0.2102
Escherichia sp004211955	2.81607	1.06188	0.0229222	0.9334 ± 0.4283	2.4756 ± 1.1047
Limousia pullorum	2.80661	1.21672	0.0474191	0.2404 ± 0.1158	0.3923 ± 0.0926
Pseudomonas sp019956555	2.62113	1.04684	0.0314206	0.0701 ± 0.0333	0.1474 ± 0.0559
Enterocloster aldenensis	2.19301	0.454993	0.0001564	0.2681 ± 0.0384	1.7123 ± 0.4915
Escherichia sp005843885	2.13874	0.896684	0.0406054	0.0797 ± 0.0238	0.1211 ± 0.0275
Enterocloster clostridioformis	1.62052	0.518757	0.00810659	0.9296 ± 0.1806	3.6042 ± 1.2396
Prevotella sp002251385	-1.85297	0.822678	0.0497933	0.3236 ± 0.2867	0.0004 ± 0.0004
Butyricimonas virosa	-2.05647	0.632178	0.00605156	0.8456 ± 0.3608	ND
Streptococcus suis	-2.38116	0.791361	0.0104404	0.5208 ± 0.2049	0.2455 ± 0.1519
Odoribacter sp945900015	-2.49838	0.996127	0.0314206	0.3056 ± 0.2091	0.0001 ± 0.0001
Bacteroides xylanisolvens	-2.60171	0.900981	0.0136219	0.6608 ± 0.3184	0.1686 ± 0.0738
Alloprevotella sp022788345	-2.6654	0.92262	0.0136219	0.5939 ± 0.5557	ND
Prevotella sp022779305	-2.70544	1.18794	0.0478175	0.2677 ± 0.147	ND
Parabacteroides merdae	-3.02579	1.31925	0.0474191	0.2753 ± 0.1484	0.0067 ± 0.0059
Hominicoprocola sp003522105	-3.10577	1.00984	0.00899284	0.4242 ± 0.365	ND
Bacteroides uniformis	-3.15918	1.38074	0.0474191	0.6046 ± 0.2145	0.1275 ± 0.0859
Prevotella pectinovora	-3.45953	1.08557	0.00703562	0.2716 ± 0.1558	0.0009 ± 0.0007
Bacteroides stercoris	-3.69406	1.37683	0.0216535	0.2689 ± 0.1187	0.0197 ± 0.013
Butyricicoccus pullicaecorum	-3.79816	1.03914	0.00259778	0.2922 ± 0.2202	ND
Phocaeicola sp945965395	-3.91904	1.03216	0.00197603	0.3079 ± 0.1352	0.0134 ± 0.004
Faecalimonas sp029983955	-3.94129	1.04768	0.00205147	0.3414 ± 0.1918	ND
Bacteroides pyogenes	-4.03606	1.43555	0.0161384	3.8054 ± 2.5732	0.0541 ± 0.0266
Fusobacterium perfoetens	-4.34105	1.28917	0.0046826	0.8907 ± 0.5239	ND
Phocaeicola sp948956705	-4.38668	1.1678	0.00205147	0.4817 ± 0.1757	0.0005 ± 0.0005
Fusobacterium necrophorum	-4.54301	1.25164	0.00267568	0.5218 ± 0.3099	ND
Faecalicoccus sp900546545	-4.54715	0.868759	5.7404e-05	0.2044 ± 0.0819	0.0024 ± 0.0004
Campylobacter coli	-4.57069	1.19578	0.00197487	0.5726 ± 0.2173	0.0009 ± 0.0007
Phocaeicola vulgatus	-4.61917	1.33934	0.00394595	2.9854 ± 1.1821	0.0273 ± 0.0079
Phocaeicola plebeius	-4.63975	1.12166	0.000946184	0.2186 ± 0.0848	0.0004 ± 0.0002
S5-A14a sp022766365	-4.77759	0.954841	0.000105294	0.2222 ± 0.0917	ND
Phocaeicola sp900760795	-5.1003	1.33103	0.00197487	0.405 ± 0.145	0.0003 ± 0.0003
Collinsella sp002391315	-5.42134	0.91548	1.21449e-05	0.2866 ± 0.0725	0.0068 ± 0.004
Prevotella sp000434975	-5.63485	1.21079	0.000231766	1.6343 ± 1.3862	0.0003 ± 0.0002
Streptococcus hyointestinalis	-5.84762	0.808867	5.01917e-07	0.4053 ± 0.1247	0.009 ± 0.0034
Holdemanella porci	-5.86002	0.686628	1.86516e-08	0.3764 ± 0.0953	0.0014 ± 0.0011
Desulfovibrio sp900556755	-6.39533	0.621305	3.04911e-10	0.3969 ± 0.0563	0.0007 ± 0.0007
Trueperella abortisuis	-6.72076	0.942591	5.9588e-07	0.4183 ± 0.1676	0.0006 ± 0.0005
Sutterella wadsworthensis	-7.20001	1.24741	1.63147e-05	0.8532 ± 0.2431	0.0203 ± 0.0128
Basfia rossii	-8.31242	0.693158	1.19129e-11	0.7459 ± 0.3055	0.0038 ± 0.0024
Actinobacillus aerogenes	-8.37804	0.765514	9.39889e-11	0.8401 ± 0.24	0.0053 ± 0.0032
Peptostreptococcus porci	-9.27641	0.687794	7.49104e-13	1.313 ± 0.2354	0.0091 ± 0.0057
Fusobacterium gastrosuis	-9.54378	0.603275	1.47899e-14	0.9764 ± 0.2864	0.0001 ± 0.0001
Pauljensenia hyovaginalis	-9.78806	0.903083	1.01853e-10	3.7858 ± 1.5639	0.0003 ± 0.0002
Ruminococcus gnavus	-10.4727	0.374841	5.1689e-21	1.1708 ± 0.2016	0.0003 ± 0.0001
Fusobacterium mortiferum	-11.4215	0.628477	5.06954e-16	3.3385 ± 0.5101	0.0018 ± 0.0012
Day 7
Anaerotignum sp001304995	5.16165	1.25273	0.00302916	0.0053 ± 0.0043	0.3295 ± 0.1165
Clostridium scindens	4.85094	0.786196	7.644e-05	0.0447 ± 0.0188	0.8009 ± 0.1358
Enterococcus faecalis	4.68624	1.06437	0.00171068	0.0471 ± 0.0196	0.4491 ± 0.1721
Akkermansia muciniphila	4.33305	1.26656	0.0107791	0.1106 ± 0.1093	0.3964 ± 0.1945
CALYPF01 sp945271245	3.57628	1.02219	0.0102909	0.0601 ± 0.0233	0.2611 ± 0.0754
Clostridium innocuum	3.5421	0.760947	0.00110502	0.5584 ± 0.2597	2.2643 ± 0.395
Clostridium cadaveris	3.3064	1.08022	0.0214988	0.0851 ± 0.0552	0.2494 ± 0.0834
Escherichia ruysiae	3.26818	1.09353	0.023841	0.7042 ± 0.2552	3.1944 ± 0.8949
Blautia celeris	3.02653	0.981131	0.0210776	0.1801 ± 0.064	0.8153 ± 0.2869
Klebsiella pneumoniae	2.46553	0.641024	0.00535772	0.0418 ± 0.009	0.2068 ± 0.0406
Faecalimonas umbilicata	2.34962	0.794557	0.0248618	0.175 ± 0.0484	0.8514 ± 0.1764
Otoolea symbiosa	2.25236	0.833968	0.0404057	0.098 ± 0.0284	0.373 ± 0.0995
Lactobacillus sp945980025	-2.43693	0.892698	0.0389053	1.0201 ± 0.2988	0.1809 ± 0.0851
Parvimonas sp022770425	-3.05402	1.113	0.0389053	0.3837 ± 0.3389	ND
Lactobacillus delbrueckii	-3.05559	1.01714	0.0238063	1.3004 ± 0.4999	0.2439 ± 0.1302
Fusobacterium necrophorum	-3.50861	1.10511	0.0183082	0.2929 ± 0.2449	0.002 ± 0.0013
Peptostreptococcus porci	-3.78324	1.10608	0.0107791	0.6679 ± 0.2724	0.1021 ± 0.0312
Arcanobacterium sp022778805	-3.79115	1.38358	0.0389053	0.5604 ± 0.4183	0.0024 ± 0.0024
JALFST01 sp022779285	-3.83366	1.10336	0.0103715	0.4647 ± 0.4258	ND
Hominicoprocola sp003522105	-3.86229	1.08837	0.00957785	0.2073 ± 0.1356	ND
Desulfovibrio sp900556755	-3.8746	1.46227	0.0442091	0.3997 ± 0.0619	0.1739 ± 0.0632
Trueperella abortisuis	-3.9037	1.24718	0.019622	0.5685 ± 0.311	0.0497 ± 0.0275
Sutterella wadsworthensis	-4.09148	1.14018	0.00957785	0.2636 ± 0.0558	0.0896 ± 0.0621
Faecalicoccus sp900546545	-4.22155	0.936355	0.0014321	0.4359 ± 0.2674	0.0119 ± 0.0087
S5-A14a sp022766365	-4.60862	1.29493	0.00957785	0.228 ± 0.0811	0.019 ± 0.0112
CAG-103 sp004556965	-4.79847	1.21692	0.00447084	0.2843 ± 0.1232	ND
Fusobacterium gastrosuis	-4.79912	0.803612	8.58092e-05	0.3222 ± 0.1022	0.0135 ± 0.0105
Anaerococcus porci	-4.96066	1.14964	0.00196717	0.29 ± 0.2132	0.0041 ± 0.0038
Parabacteroides merdae	-5.02498	1.49048	0.0116595	0.563 ± 0.2649	0.1889 ± 0.1209
Basfia rossii	-5.1673	0.916398	0.000155636	0.3303 ± 0.1108	0.0269 ± 0.0205
Pauljensenia hyovaginalis	-5.27966	1.13355	0.00110502	1.8816 ± 0.5286	0.5345 ± 0.3434
Holdemanella porci	-5.532	1.18994	0.00110502	0.3245 ± 0.1781	0.0222 ± 0.015
Fusobacterium mortiferum	-7.11183	1.4297	0.000737419	1.5097 ± 0.472	0.3723 ± 0.1688
Ruminococcus gnavus	-7.86067	0.847789	7.91544e-08	0.6754 ± 0.3071	0.0094 ± 0.0077
Day 11
Hominibacterium faecale	4.51417	1.07388	0.00276781	0.0822 ± 0.0278	0.2521 ± 0.0525
Clostridium sp022773025	3.86558	1.02741	0.0059043	0.1589 ± 0.0818	0.578 ± 0.2172
Actinobacillus aerogenes	3.64372	0.680214	0.000331775	0.0575 ± 0.019	0.5345 ± 0.1784
CALYPF01 sp945271245	3.08741	0.821008	0.0059043	0.0776 ± 0.0271	0.2361 ± 0.0451
Faecalimonas umbilicata	2.98475	0.971459	0.025006	0.0452 ± 0.0153	0.4996 ± 0.2187
Clostridium scindens	2.96343	0.575814	0.00039184	0.2876 ± 0.1182	1.0048 ± 0.1406
Escherichia ruysiae	2.25018	0.70381	0.0212066	0.9849 ± 0.3158	2.8514 ± 0.5903
Otoolea symbiosa	1.80497	0.584021	0.025006	0.0761 ± 0.0218	0.3036 ± 0.0852
Oliverpabstia sp004562915	-1.59484	0.382137	0.00276781	0.1561 ± 0.0235	0.0552 ± 0.0087
Muricomes faecalis	-2.10996	0.678275	0.025006	6.1211 ± 0.8951	2.8307 ± 0.6592
Holdemanella porci	-2.55316	0.729028	0.0101062	0.2113 ± 0.0629	0.1185 ± 0.0729
Lactobacillus delbrueckii	-2.8498	0.965117	0.0319053	2.0339 ± 0.3394	0.3809 ± 0.1185
Pauljensenia hyovaginalis	-3.17764	1.08101	0.0319053	0.5152 ± 0.1408	0.2129 ± 0.0967
JAFBIX01 sp021531895	-3.26464	0.706972	0.0011433	0.5409 ± 0.1102	0.1244 ± 0.0584
Limosilactobacillus sp002299975	-3.34166	0.921192	0.00768322	0.2758 ± 0.2046	0.0023 ± 0.0006
Basfia rossii	-3.60781	0.955204	0.0059043	0.1683 ± 0.0703	0.0434 ± 0.0367
S5-A14a sp022766365	-4.36869	0.937445	0.0011433	0.2425 ± 0.121	0.0028 ± 0.0021
Prevotella sp022781445	-4.66537	1.21253	0.0059043	0.8396 ± 0.5236	0.0294 ± 0.0175
CAG-103 sp004556965	-4.74515	1.26564	0.0059043	0.9851 ± 0.2253	0.3116 ± 0.1953
Alistipes shahii	-5.46842	1.29551	0.00276781	1.9068 ± 0.5752	0.8106 ± 0.7137
Hominicoprocola sp003522105	-5.52283	0.917986	7.79445e-05	0.3793 ± 0.129	0.0002 ± 0.0002
Schaedlerella sp004556565	-5.66292	1.10671	0.00039184	0.4051 ± 0.1448	0.0036 ± 0.0029
Anaerotignum sp022786605	-5.94432	0.965217	7.79445e-05	0.4663 ± 0.1509	0.0084 ± 0.0054
Day 14
Limosilactobacillus vaginalis	3.97733	1.32547	0.0410265	ND	0.6284 ± 0.3137
Actinobacillus aerogenes	3.46843	0.762961	0.00145832	0.0417 ± 0.0175	0.2304 ± 0.0577
CALYPF01 sp945271245	3.43204	0.704656	0.000819199	0.0521 ± 0.0202	0.2533 ± 0.0489
Hominibacterium faecale	3.24094	0.946568	0.0169516	0.1174 ± 0.0415	0.2259 ± 0.0356
Clostridium sp022773025	2.88478	0.990878	0.0461792	0.0188 ± 0.0081	0.2183 ± 0.0933
Clostridium scindens	2.53945	0.544354	0.00121774	0.3038 ± 0.1431	0.8989 ± 0.2159
Escherichia ruysiae	2.42484	0.591326	0.00352998	0.7499 ± 0.2531	3.2624 ± 0.6873
Oliverpabstia sp004562915	-1.83792	0.432863	0.00262238	0.3206 ± 0.0811	0.0795 ± 0.015
CAG-103 sp004556965	-2.7488	0.91484	0.0410265	1.2626 ± 0.2658	0.5355 ± 0.2167
Lactobacillus delbrueckii	-3.05468	0.792658	0.00632046	1.6758 ± 0.4431	0.3161 ± 0.1053
JAFBIX01 sp021531895	-3.53767	0.676758	0.000373842	0.9064 ± 0.1853	0.2033 ± 0.1136
Basfia rossii	-3.81153	1.13783	0.0191218	0.1294 ± 0.0336	0.0908 ± 0.0581
Prevotella sp004558865	-4.45617	1.5333	0.0461792	0.5663 ± 0.2567	0.0818 ± 0.0768
Arcanobacterium sp022778805	-4.4563	1.25361	0.0129781	0.1974 ± 0.065	0.0486 ± 0.0466
Hominicoprocola sp003522105	-4.86062	0.658857	1.96317e-06	0.5177 ± 0.142	0.0039 ± 0.0023
Fusobacterium perfoetens	-5.11835	1.15807	0.00181747	0.3693 ± 0.2112	0.0241 ± 0.0227
Schaedlerella sp004556565	-6.67936	1.10907	5.32485e-05	0.5728 ± 0.1907	0.1304 ± 0.129
Anaerotignum sp022786605	-6.83649	0.861449	9.02379e-07	0.3857 ± 0.1055	0.0143 ± 0.0093
Day 21
CALYPF01 sp945271245	3.59541	0.90233	0.0271523	0.0693 ± 0.0339	0.1765 ± 0.0397
Clostridium scindens	2.27511	0.625935	0.0323003	0.1624 ± 0.0404	0.7568 ± 0.2433
JALFST01 sp022779285	-5.10849	1.39839	0.0323003	0.8209 ± 0.3755	0.0948 ± 0.0789
Basfia rossii	-5.13381	1.29719	0.0271523	0.4657 ± 0.1591	0.0229 ± 0.0184
Day 84
Bilifractor sp002394235	6.07394	0.921611	5.42442e-05	0.0016 ± 0.0007	0.2273 ± 0.0529
CAG-791 sp900317475	5.48149	1.2573	0.00379205	0.0234 ± 0.015	0.5583 ± 0.1937
Prevotella sp900315835	5.47317	1.13771	0.00166364	0.0001 ± 0.0001	0.393 ± 0.2189
Arcanobacterium sp022783665	5.3454	1.07024	0.00134174	0.0001 ± 0.0001	0.3182 ± 0.1823
Bulleidia massiliensis	4.92443	0.906172	0.000605696	0.0021 ± 0.0005	0.1984 ± 0.0621
Prevotella sp900322035	2.02752	0.506948	0.00752188	0.3849 ± 0.135	1.1923 ± 0.2308
Cryptobacteroides sp000434935	-0.805286	0.195669	0.00629235	0.1465 ± 0.0141	0.0856 ± 0.0101
Terrisporobacter sp022782605	-0.859196	0.244741	0.0219281	1.1058 ± 0.1058	0.6487 ± 0.0897
Holdemanella porci	-0.894913	0.20423	0.00379205	0.1611 ± 0.0152	0.0861 ± 0.0082
Prevotella sp900555035	-1.32134	0.419894	0.0464037	1.2556 ± 0.2225	0.5318 ± 0.119
Phascolarctobacterium succinatutens	-1.51188	0.442298	0.0253311	0.1976 ± 0.0343	0.0925 ± 0.0264
Mitsuokella multacida	-2.46763	0.66285	0.013968	0.2326 ± 0.1261	0.0181 ± 0.0043

## Sheet: Table S5
Table S5. Differentially abundant antimicrobial resistance genes (ARGs) in the fecal microbiomes of florfenicol-treated and control pigs by sampling time. Positive coefficient values indicate ARGs that were relatively more abundant
in the florfenicol-treated pigs and negative coefficient values indicate ARGs that were relatively more abundant in the untreated (control) pigs. The number of copies of each ARG per million reads is also shown for each treatment group and sampling time.
ND = not detected. FDR = false discovery rate.
ARG	Coefficient	Standard error	FDR	Control	Florfenicol	Antimicrobial class	Gene product
Day 4
floR	7.82486	0.912002	9.4598e-08	18.0393 ± 15.0739	176.6105 ± 32.1082	Phenicols	Major facilitator superfamily (MFS) antibiotic efflux pump
fexB	6.60916	0.725953	3.86503e-08	0.51 ± 0.2216	19.3496 ± 5.4175	Phenicols	Major facilitator superfamily (MFS) antibiotic efflux pump
sul2	6.46355	0.979988	6.65113e-06	15.2263 ± 10.4675	117.3663 ± 21.6962	Sulfonamides	Sulfonamide resistant sul
blaCMY-59	5.81698	1.00604	3.9307e-05	1.8318 ± 1.8299	4.0217 ± 0.9387	Beta-lactams	CMY beta-lactamase
tet(A)	5.57649	0.946611	3.50016e-05	26.4401 ± 16.4476	203.0218 ± 41.5437	Tetracyclines	Major facilitator superfamily (MFS) antibiotic efflux pump
aph(6)-Id	5.04683	0.907905	6.09482e-05	19.2012 ± 9.715	127.6029 ± 22.6365	Aminoglycosides	Aminoglycoside phosphotransferase (APH)
aph(3'')-Ib	4.96689	0.981863	0.000206768	18.0915 ± 8.7699	104.4783 ± 18.5908	Aminoglycosides	Aminoglycoside phosphotransferase (APH)
emrB	4.87247	1.46615	0.0052002	35.7135 ± 10.982	97.7958 ± 15.6206	Multiple	Major facilitator superfamily (MFS) antibiotic efflux pump
blaEC-18	4.37592	1.20373	0.00292587	8.3821 ± 2.9462	30.7065 ± 7.2116	Beta-lactams	EC beta-lactamase
emrE	4.28287	1.23539	0.00373162	4.9899 ± 1.6792	12.109 ± 2.8544	Multiple	Small multidrug resistance (SMR) antibiotic efflux pump
dfrA12	4.07862	0.997007	0.00179277	0.0034 ± 0.0025	1.5503 ± 0.687	Diaminopyrimidines	Trimethoprim resistant dihydrofolate reductase dfr
eptB	3.96266	1.07699	0.00292587	4.9493 ± 1.5944	12.1786 ± 1.6664	Peptides	pmr phosphoethanolamine transferase
dfrE	3.87152	0.802016	0.00035945	0.1436 ± 0.1238	0.7187 ± 0.2265	Diaminopyrimidines	Trimethoprim resistant dihydrofolate reductase dfr
efrB	3.81927	0.687873	6.09482e-05	0.1919 ± 0.1017	1.6336 ± 0.4798	Multiple	ATP-binding cassette (ABC) antibiotic efflux pump
evgA	3.79455	1.01776	0.00292587	14.175 ± 4.4028	40.032 ± 6.7546	Multiple	Major facilitator superfamily (MFS) antibiotic efflux pump; Resistance-nodulation-cell division (RND) antibiotic efflux pump
dfrF	3.71023	0.847995	0.000958957	0.1972 ± 0.0676	2.4335 ± 0.5205	Diaminopyrimidines	Trimethoprim resistant dihydrofolate reductase dfr
crp	3.70625	1.03691	0.00313124	17.3515 ± 5.3747	46.5292 ± 7.1918	Multiple	Resistance-nodulation-cell division (RND) antibiotic efflux pump
acrA	3.66966	1.00605	0.00292587	29.7108 ± 9.1643	82.3836 ± 12.6975	Multiple	Resistance-nodulation-cell division (RND) antibiotic efflux pump
marA	3.6622	1.01445	0.00296129	8.8842 ± 2.7477	25.182 ± 4.1705	Multiple	Resistance-nodulation-cell division (RND) antibiotic efflux pump; General Bacterial Porin with reduced permeability to beta-lactams
mdtH	3.65337	1.03845	0.00335766	26.3933 ± 8.3187	66.8755 ± 10.6022	Multiple	Major facilitator superfamily (MFS) antibiotic efflux pump
acrS	3.62238	1.02225	0.00327191	18.8921 ± 5.8671	51.7237 ± 8.5501	Multiple	Resistance-nodulation-cell division (RND) antibiotic efflux pump
bacA	3.55477	0.961476	0.00292587	21.6697 ± 6.8496	61.9179 ± 9.5284	Peptides	undecaprenyl pyrophosphate related proteins
baeR	3.53275	0.993944	0.00321974	16.0809 ± 4.962	47.1736 ± 7.9125	Multiple	Resistance-nodulation-cell division (RND) antibiotic efflux pump
blaTEM-1	3.5256	0.794304	0.00083321	0.0478 ± 0.0478	5.6518 ± 2.8182	Beta-lactams	TEM beta-lactamase
fexA	3.49171	0.601467	3.9307e-05	0.0576 ± 0.0238	1.832 ± 0.6563	Phenicols	Major facilitator superfamily (MFS) antibiotic efflux pump
mdtN	3.45161	0.998081	0.00377329	28.2845 ± 8.6964	72.0705 ± 11.526	Multiple	Major facilitator superfamily (MFS) antibiotic efflux pump
pmrF	3.44338	0.959339	0.00304775	21.8307 ± 6.9294	60.7971 ± 9.9825	Peptides	pmr phosphoethanolamine transferase
ompA	3.44281	0.889307	0.00292117	16.1394 ± 5.0954	48.9733 ± 8.2335	Peptides	General Bacterial Porin with reduced permeability to peptide antibiotics
emrR	3.43403	0.940476	0.00292587	15.3327 ± 4.8209	42.6556 ± 6.6176	Multiple	Major facilitator superfamily (MFS) antibiotic efflux pump
emrY	3.40891	0.901502	0.00292587	32.2535 ± 10.554	93.3262 ± 15.4539	Multiple	Major facilitator superfamily (MFS) antibiotic efflux pump
lptD	3.40264	0.934513	0.00292587	17.5675 ± 5.4649	51.5106 ± 8.4965	Multiple	ATP-binding cassette (ABC) antibiotic efflux pump
mdtG	3.39429	0.926	0.00292587	25.8781 ± 8.1889	73.6779 ± 12.7689	Multiple	Major facilitator superfamily (MFS) antibiotic efflux pump
yojI	3.39343	0.915302	0.00292587	36.9615 ± 11.7899	102.4492 ± 17.43	Peptides	ATP-binding cassette (ABC) antibiotic efflux pump
emrA	3.39023	0.921565	0.00292587	27.9146 ± 8.7478	74.9482 ± 11.4539	Multiple	Major facilitator superfamily (MFS) antibiotic efflux pump
h-ns	3.35965	0.92198	0.00292587	12.134 ± 3.9659	31.6611 ± 5.579	Multiple	Major facilitator superfamily (MFS) antibiotic efflux pump; Resistance-nodulation-cell division (RND) antibiotic efflux pump
kdpE	3.35081	0.909393	0.00292587	15.6279 ± 4.8949	42.0416 ± 6.7817	Aminoglycosides	Protein(s) and two-component regulatory system modulating antibiotic efflux
acrF	3.35035	0.924229	0.00292587	76.4101 ± 23.5148	214.0577 ± 34.0843	Multiple	Resistance-nodulation-cell division (RND) antibiotic efflux pump
acrB	3.32205	0.893027	0.00292587	73.1559 ± 23.4435	199.5136 ± 31.4649	Multiple	Resistance-nodulation-cell division (RND) antibiotic efflux pump
mdtF	3.31564	0.909085	0.00292587	76.2141 ± 23.5956	208.1575 ± 33.5473	Multiple	Resistance-nodulation-cell division (RND) antibiotic efflux pump
baeS	3.30616	0.912479	0.00292587	32.7683 ± 9.8957	86.419 ± 13.6186	Multiple	Resistance-nodulation-cell division (RND) antibiotic efflux pump
gadW	3.3005	0.906253	0.00292587	20.1089 ± 6.5076	55.1022 ± 8.3802	Multiple	Resistance-nodulation-cell division (RND) antibiotic efflux pump
mdtE	3.29557	0.924863	0.00318341	30.1967 ± 9.1903	81.0224 ± 12.589	Multiple	Resistance-nodulation-cell division (RND) antibiotic efflux pump
mdtC	3.29233	0.884928	0.00292587	62.9753 ± 19.7235	175.5497 ± 28.4388	Multiple	Resistance-nodulation-cell division (RND) antibiotic efflux pump
mdtO	3.28219	0.875289	0.00292587	49.0812 ± 15.3527	134.2365 ± 20.1632	Multiple	Major facilitator superfamily (MFS) antibiotic efflux pump
acrE	3.28133	0.90178	0.00292587	30.4294 ± 9.2718	81.6942 ± 13.3453	Multiple	Resistance-nodulation-cell division (RND) antibiotic efflux pump
ampC	3.2752	1.19836	0.020327	5.1301 ± 2.3298	12.8091 ± 4.1479	Beta-lactams	ampC-type beta-lactamase
mdtA	3.27231	0.880071	0.00292587	25.9629 ± 7.9111	73.7803 ± 11.1657	Multiple	Resistance-nodulation-cell division (RND) antibiotic efflux pump
msbA	3.2722	0.893819	0.00292587	42.2666 ± 12.5744	116.4794 ± 18.8468	Multiple	ATP-binding cassette (ABC) antibiotic efflux pump
emrK	3.24104	0.895414	0.00292587	24.4785 ± 7.5114	67.1863 ± 10.9688	Multiple	Major facilitator superfamily (MFS) antibiotic efflux pump
eptA	3.22826	0.918299	0.00335766	43.3339 ± 13.1912	114.3977 ± 18.0115	Peptides	pmr phosphoethanolamine transferase
evgS	3.22118	0.870829	0.00292587	77.4736 ± 24.5146	215.1283 ± 34.9415	Multiple	Major facilitator superfamily (MFS) antibiotic efflux pump; Resistance-nodulation-cell division (RND) antibiotic efflux pump
leuO	3.22057	0.880094	0.00292587	27.1125 ± 8.2636	71.4177 ± 10.7756	Multiple	Major facilitator superfamily (MFS) antibiotic efflux pump
gadX	3.2183	0.869634	0.00292587	23.7802 ± 7.5457	62.2189 ± 9.216	Multiple	Resistance-nodulation-cell division (RND) antibiotic efflux pump
poxtA	3.21485	0.581572	6.14535e-05	5.0626 ± 1.3384	38.3178 ± 10.2121	Multiple	Miscellaneous ABC-F subfamily ATP-binding cassette ribosomal protection proteins
tolC	3.20972	0.92312	0.00367457	38.2976 ± 11.6908	97.0596 ± 15.6466	Multiple	ATP-binding cassette (ABC) antibiotic efflux pump; Major facilitator superfamily (MFS) antibiotic efflux pump; Resistance-nodulation-cell division (RND) antibiotic efflux pump
mdtP	3.20708	0.908895	0.003322	39.5333 ± 12.2469	105.0207 ± 16.044	Multiple	Major facilitator superfamily (MFS) antibiotic efflux pump
ant(4')-Ib	3.19802	0.868029	0.00292587	0.2421 ± 0.1284	1.0246 ± 0.3282	Aminoglycosides	Aminoglycoside nucleotidyltransferase (ANT)
aadA8b	3.19419	0.784678	0.00183958	0.0137 ± 0.0097	2.1225 ± 0.8615	Aminoglycosides	Aminoglycoside nucleotidyltransferase (ANT)
mdtM	3.1496	0.891187	0.00331314	31.2007 ± 9.5375	81.3759 ± 12.9945	Multiple	Major facilitator superfamily (MFS) antibiotic efflux pump
mdfA	3.10451	0.842679	0.00292587	28.417 ± 8.6992	73.275 ± 10.3956	Multiple	Major facilitator superfamily (MFS) antibiotic efflux pump
acrD	3.05709	0.848379	0.00297383	70.8722 ± 21.7935	186.7455 ± 29.2318	Multiple	Resistance-nodulation-cell division (RND) antibiotic efflux pump
blaPC1	3.02893	0.799055	0.00292587	0.0437 ± 0.0283	0.8219 ± 0.3256	Beta-lactams	BlaZ beta-lactamase
aac(6')-Ib7	3.01526	1.28803	0.0467398	4.9443 ± 2.8902	9.3209 ± 3.7362	Aminoglycosides	Aminoglycoside acetyltransferase (AAC)
efrA	3.01101	0.655567	0.000583752	0.903 ± 0.3822	3.7456 ± 0.9366	Multiple	ATP-binding cassette (ABC) antibiotic efflux pump
cpxA	2.92448	0.806088	0.00292587	42.7101 ± 13.1664	109.2274 ± 16.5596	Multiple	Resistance-nodulation-cell division (RND) antibiotic efflux pump
mef(H)	2.91531	0.892154	0.00587963	0.1128 ± 0.0757	1.2952 ± 0.7066	Macrolides-Lincosamides-Streptogramin B	Major facilitator superfamily (MFS) antibiotic efflux pump
mdtB	2.90601	0.796857	0.00292587	65.4377 ± 19.7373	172.1924 ± 27.4036	Multiple	Resistance-nodulation-cell division (RND) antibiotic efflux pump
dfrG	2.81546	0.630603	0.000804299	ND	1.3525 ± 0.4736	Diaminopyrimidines	Trimethoprim resistant dihydrofolate reductase dfr
cfr(B)	2.70971	0.64504	0.00140764	3.3859 ± 1.2895	16.5767 ± 3.9616	Multiple	23S ribosomal RNA methyltransferase
aph(2'')-IIa	2.70591	0.861519	0.00798101	0.6968 ± 0.4957	1.6804 ± 0.5767	Aminoglycosides	Aminoglycoside phosphotransferase (APH)
aph(3')-IIIa	2.69299	0.470433	4.29042e-05	34.2559 ± 8.2209	179.9349 ± 30.7329	Aminoglycosides	Aminoglycoside phosphotransferase (APH)
tet(D)	2.68655	0.616598	0.000974251	ND	1.132 ± 0.5544	Tetracyclines	Major facilitator superfamily (MFS) antibiotic efflux pump
lsa(A)	2.63129	0.566195	0.00054467	0.4512 ± 0.2828	2.4862 ± 0.7626	Macrolides-Lincosamides-Streptogramin B	lsa-type ABC-F protein
emeA	2.5444	0.462335	6.21863e-05	0.1529 ± 0.0849	1.47 ± 0.4171	Multiple	Multidrug and toxic compound extrusion (MATE) transporter
blaTEM-150	2.50465	0.995727	0.0327725	2.5093 ± 2.1525	19.9011 ± 13.7294	Beta-lactams	TEM beta-lactamase
ugd	2.43724	0.967121	0.0327631	16.5444 ± 5.1586	38.9579 ± 11.1881	Peptides	pmr phosphoethanolamine transferase
dfrA14	2.27984	0.795156	0.0147891	ND	7.1172 ± 4.5783	Diaminopyrimidines	Trimethoprim resistant dihydrofolate reductase dfr
clcD	2.24393	0.571117	0.00256453	12.2846 ± 3.4502	51.9133 ± 10.8339	Multiple	23S ribosomal RNA methyltransferase
aadA12	2.23002	0.753542	0.0121189	0.0012 ± 0.0012	0.3532 ± 0.2027	Aminoglycosides	Aminoglycoside nucleotidyltransferase (ANT)
smeE	2.15643	0.634213	0.00434803	0.0078 ± 0.0078	1.047 ± 0.439	Multiple	Resistance-nodulation-cell division (RND) antibiotic efflux pump
blaCMY-43	2.13736	0.499254	0.00116378	ND	0.3654 ± 0.1083	Beta-lactams	CMY beta-lactamase
efmA	2.08845	0.573153	0.00292587	0.0181 ± 0.0181	0.2663 ± 0.1144	Multiple	Major facilitator superfamily (MFS) antibiotic efflux pump
cfr	2.07749	0.54508	0.00292587	ND	0.5392 ± 0.2672	Multiple	23S ribosomal RNA methyltransferase
oqxA	1.95279	0.624648	0.00819798	0.0066 ± 0.0047	0.3554 ± 0.2226	Multiple	Resistance-nodulation-cell division (RND) antibiotic efflux pump
arnT	1.94439	0.798298	0.0383742	0.0183 ± 0.016	0.5327 ± 0.2273	Peptides	pmr phosphoethanolamine transferase
oqxB	1.85354	0.617878	0.011062	0.023 ± 0.017	0.7768 ± 0.3327	Multiple	Resistance-nodulation-cell division (RND) antibiotic efflux pump
kpnG	1.59397	0.634569	0.0327725	0.0108 ± 0.008	0.3463 ± 0.1481	Multiple	Protein(s) and two-component regulatory system modulating antibiotic efflux
tet(O/32/O)	1.46617	0.499071	0.0126609	2.8547 ± 0.4309	7.8475 ± 1.2785	Tetracyclines	Tetracycline-resistant ribosomal protection protein
sat4	1.39698	0.440559	0.0074684	3.7365 ± 0.4714	11.6375 ± 2.1713	Nucleoside	Streptothricin acetyltransferase (SAT)
aad(6)	1.38776	0.596041	0.0476632	4.4348 ± 0.8016	12.2113 ± 2.4324	Aminoglycosides	Aminoglycoside nucleotidyltransferase (ANT)
erm(B)	0.899983	0.379605	0.0440867	17.173 ± 4.8187	25.4938 ± 4.4421	Macrolides-Lincosamides-Streptogramin B	23S ribosomal RNA methyltransferase
aph(3')-Ia	-1.08853	0.412909	0.025398	0.0633 ± 0.0235	0.007 ± 0.007	Aminoglycosides	Aminoglycoside phosphotransferase (APH)
blaOXA-308	-1.3543	0.54963	0.0362821	0.0829 ± 0.0266	0.0144 ± 0.0062	Beta-lactams	OXA beta-lactamase
tet(Y)	-1.57895	0.342528	0.000580222	0.1975 ± 0.049	ND	Tetracyclines	Major facilitator superfamily (MFS) antibiotic efflux pump
erm(47)	-1.60672	0.486546	0.00543294	0.1414 ± 0.0674	ND	Macrolides-Lincosamides-Streptogramin B	23S ribosomal RNA methyltransferase
aadA8	-1.64426	0.565649	0.0135382	0.6352 ± 0.4054	0.056 ± 0.042	Aminoglycosides	Aminoglycoside nucleotidyltransferase (ANT)
blaOXA-85	-1.92916	0.739474	0.0268475	0.9407 ± 0.6251	0.0116 ± 0.0088	Beta-lactams	OXA beta-lactamase
tet(W/32/O)	-2.3822	0.497357	0.000381385	20.463 ± 5.7914	4.1107 ± 0.961	Tetracyclines	Tetracycline-resistant ribosomal protection protein
blaCDD-2	-2.77463	0.672934	0.00169086	0.4363 ± 0.1336	0.0024 ± 0.0024	Beta-lactams	CDD beta-lactamase
blaROB-12	-2.79411	0.836848	0.00504946	0.5444 ± 0.2712	0.0287 ± 0.0198	Beta-lactams	ROB beta-lactamase
lsa(C)	-2.91418	0.390816	1.29654e-06	8.4721 ± 1.5119	0.9791 ± 0.1854	Macrolides-Lincosamides-Streptogramin B	lsa-type ABC-F protein
lnu(C)	-3.43632	0.377022	3.86503e-08	98.8245 ± 22.0752	9.5819 ± 1.412	Macrolides-Lincosamides-Streptogramin B	Lincosamide nucleotidyltransferase (LNU)
mef(En2)	-3.68844	1.20043	0.00930027	36.4773 ± 10.0204	9.5959 ± 4.3423	Macrolides-Lincosamides-Streptogramin B	Major facilitator superfamily (MFS) antibiotic efflux pump
cmeB	-3.70127	0.996749	0.00292587	6.1848 ± 2.3077	0.005 ± 0.005	Multiple	Resistance-nodulation-cell division (RND) antibiotic efflux pump
mel	-4.22047	1.16129	0.00292587	28.5718 ± 7.7425	2.1895 ± 1.0414	Macrolides-Lincosamides-Streptogramin B	msr-type ABC-F protein
tet(T)	-4.52848	0.650794	3.29297e-06	2.889 ± 1.0409	ND	Tetracyclines	Tetracycline-resistant ribosomal protection protein
blaROB-1	-4.62127	0.944684	0.000314533	16.7028 ± 7.0066	0.0114 ± 0.0114	Beta-lactams	ROB beta-lactamase
tet(Q)	-5.40445	0.912983	3.50016e-05	151.388 ± 22.1486	15.1499 ± 6.3554	Tetracyclines	Tetracycline-resistant ribosomal protection protein
tet(B)	-5.71335	0.971171	3.50016e-05	17.0872 ± 5.0277	1.6057 ± 1.0874	Tetracyclines	Major facilitator superfamily (MFS) antibiotic efflux pump
lnu(P)	-5.86717	0.86959	5.0181e-06	2.2893 ± 0.7038	0.0246 ± 0.0152	Macrolides-Lincosamides-Streptogramin B	Lincosamide nucleotidyltransferase (LNU)
tet(Z)	-7.2922	1.02792	2.73742e-06	13.1208 ± 5.8989	0.0013 ± 0.0013	Tetracyclines	Major facilitator superfamily (MFS) antibiotic efflux pump
Day 7
floR	6.20691	1.3886	0.00485723	18.6774 ± 7.0562	97.1925 ± 19.6683	Phenicols	Major facilitator superfamily (MFS) antibiotic efflux pump
fexB	4.70191	0.884587	0.00125426	0.5704 ± 0.3732	8.0136 ± 2.4553	Phenicols	Major facilitator superfamily (MFS) antibiotic efflux pump
aadA8b	4.29496	1.15098	0.0114734	0.0017 ± 0.0017	4.668 ± 2.6266	Aminoglycosides	Aminoglycoside nucleotidyltransferase (ANT)
aph(3'')-Ib	4.04334	0.91965	0.00492579	13.4032 ± 4.33	60.275 ± 11.0158	Aminoglycosides	Aminoglycoside phosphotransferase (APH)
aph(6)-Id	3.85893	0.905171	0.00575295	16.1656 ± 5.3445	71.5499 ± 13.2021	Aminoglycosides	Aminoglycoside phosphotransferase (APH)
dfrA12	3.73236	1.25622	0.0311587	0.0016 ± 0.0016	7.3856 ± 5.3157	Diaminopyrimidines	Trimethoprim resistant dihydrofolate reductase dfr
tet(A)	3.65827	1.10005	0.0194733	23.7705 ± 7.7525	99.8594 ± 21.0717	Tetracyclines	Major facilitator superfamily (MFS) antibiotic efflux pump
blaCMY-2	3.53686	0.904791	0.00982171	0.0619 ± 0.0619	26.177 ± 8.9577	Beta-lactams	CMY beta-lactamase
blaCMY-59	3.53014	1.09178	0.0220685	0.7542 ± 0.5124	5.2381 ± 1.5291	Beta-lactams	CMY beta-lactamase
cfr(B)	3.39178	1.03034	0.0197466	0.583 ± 0.226	6.0843 ± 1.5036	Multiple	23S ribosomal RNA methyltransferase
sul2	3.24348	1.17126	0.0448075	15.9768 ± 4.6613	61.3098 ± 12.4081	Sulfonamides	Sulfonamide resistant sul
emeA	3.14146	0.691599	0.00485723	0.1047 ± 0.0584	0.9319 ± 0.221	Multiple	Multidrug and toxic compound extrusion (MATE) transporter
blaTEM-57	3.10042	0.924444	0.0194733	ND	0.9527 ± 0.3853	Beta-lactams	TEM beta-lactamase
clcD	3.03292	0.806218	0.0113554	3.4493 ± 0.9584	22.5267 ± 5.9289	Multiple	23S ribosomal RNA methyltransferase
lsa(A)	2.86037	0.739844	0.0100786	0.1612 ± 0.0988	1.2307 ± 0.4003	Macrolides-Lincosamides-Streptogramin B	lsa-type ABC-F protein
aac(6')-Im	2.75288	0.893757	0.026636	0.2611 ± 0.1081	1.3869 ± 0.2661	Aminoglycosides	Aminoglycoside acetyltransferase (AAC)
poxtA	2.70046	0.645019	0.00575295	4.1775 ± 1.9704	18.2261 ± 4.7989	Multiple	Miscellaneous ABC-F subfamily ATP-binding cassette ribosomal protection proteins
efrB	2.60986	0.706583	0.0118742	0.1697 ± 0.1024	0.9662 ± 0.3046	Multiple	ATP-binding cassette (ABC) antibiotic efflux pump
fexA	2.487	0.843997	0.0316449	0.0294 ± 0.0189	0.473 ± 0.2558	Phenicols	Major facilitator superfamily (MFS) antibiotic efflux pump
arnT	2.38629	0.604103	0.00969407	0.0025 ± 0.0025	0.2274 ± 0.07	Peptides	pmr phosphoethanolamine transferase
efrA	2.3745	0.776066	0.0272166	0.3932 ± 0.2246	1.9417 ± 0.612	Multiple	ATP-binding cassette (ABC) antibiotic efflux pump
blaEC-18	2.35774	0.815393	0.0350414	3.9115 ± 1.5472	14.6752 ± 3.0047	Beta-lactams	EC beta-lactamase
aph(2'')-IIa	2.30936	0.739978	0.0248067	0.5607 ± 0.2221	2.3271 ± 0.4546	Aminoglycosides	Aminoglycoside phosphotransferase (APH)
tet(D)	2.04882	0.456277	0.00485723	ND	0.2444 ± 0.0705	Tetracyclines	Major facilitator superfamily (MFS) antibiotic efflux pump
dfrE	2.04401	0.719458	0.0386356	0.0675 ± 0.0495	0.6357 ± 0.3326	Diaminopyrimidines	Trimethoprim resistant dihydrofolate reductase dfr
mef(H)	2.04136	0.685436	0.0311587	0.101 ± 0.0763	0.42 ± 0.1369	Macrolides-Lincosamides-Streptogramin B	Major facilitator superfamily (MFS) antibiotic efflux pump
blaPC1	1.98837	0.675462	0.0316449	0.0068 ± 0.0068	0.2895 ± 0.1447	Beta-lactams	BlaZ beta-lactamase
oqxB	1.85636	0.490334	0.0113554	0.0805 ± 0.0457	0.6912 ± 0.1664	Multiple	Resistance-nodulation-cell division (RND) antibiotic efflux pump
lnu(B)	1.79	0.567115	0.0240849	0.5195 ± 0.2311	1.504 ± 0.3305	Macrolides-Lincosamides-Streptogramin B	Lincosamide nucleotidyltransferase (LNU)
oqxA	1.67682	0.477728	0.0161316	ND	0.1989 ± 0.0639	Multiple	Resistance-nodulation-cell division (RND) antibiotic efflux pump
lnu(C)	-0.997354	0.328518	0.0280554	34.146 ± 4.523	18.1498 ± 2.84	Macrolides-Lincosamides-Streptogramin B	Lincosamide nucleotidyltransferase (LNU)
tet(W/N/W)	-1.3669	0.434615	0.0240849	31.802 ± 5.9546	13.5578 ± 3.5967	Tetracyclines	Tetracycline-resistant ribosomal protection protein
tet(W/32/O)	-1.46664	0.349145	0.00575295	21.7428 ± 3.1466	8.1684 ± 1.1768	Tetracyclines	Tetracycline-resistant ribosomal protection protein
tet(O/W/32/O)	-1.59113	0.477233	0.0194733	29.5513 ± 6.2345	11.5325 ± 3.3859	Tetracyclines	Tetracycline-resistant ribosomal protection protein
tet(H)	-1.77563	0.536065	0.0194733	0.1278 ± 0.0466	0.0214 ± 0.0214	Tetracyclines	Major facilitator superfamily (MFS) antibiotic efflux pump
aadA24	-1.86967	0.560427	0.0194733	0.3318 ± 0.2022	ND	Aminoglycosides	Aminoglycoside nucleotidyltransferase (ANT)
aadA8	-2.19996	0.69456	0.0240849	1.1352 ± 0.639	0.0545 ± 0.0301	Aminoglycosides	Aminoglycoside nucleotidyltransferase (ANT)
vat(E)	-3.38213	1.06272	0.0240849	2.3149 ± 1.1111	0.1053 ± 0.0567	Macrolides-Lincosamides-Streptogramin B	Streptogramin vat acetyltransferase
tet(Z)	-3.39605	0.97018	0.0161316	5.6909 ± 2.2262	0.8394 ± 0.5524	Tetracyclines	Major facilitator superfamily (MFS) antibiotic efflux pump
sat2	-3.43223	0.989118	0.0161316	3.4411 ± 1.5559	0.3427 ± 0.2827	Nucleoside	Streptothricin acetyltransferase (SAT)
erm(X)	-3.67754	1.05721	0.0161316	5.3093 ± 2.8505	0.1073 ± 0.042	Macrolides-Lincosamides-Streptogramin B	Erm 23S ribosomal RNA methyltransferase
tet(T)	-5.01287	0.847961	0.000512816	4.2722 ± 2.881	0.0051 ± 0.0035	Tetracyclines	Tetracycline-resistant ribosomal protection protein
Day 11
floR	6.77249	1.38702	0.00150001	23.3642 ± 9.5251	98.2925 ± 16.0807	Phenicols	Major facilitator superfamily (MFS) antibiotic efflux pump
fexB	6.14303	1.08796	0.000347805	0.0714 ± 0.0407	9.9693 ± 5.5846	Phenicols	Major facilitator superfamily (MFS) antibiotic efflux pump
blaCMY-59	5.87656	1.35589	0.00364903	2.0691 ± 1.3461	13.2406 ± 4.4172	Beta-lactams	CMY beta-lactamase
qacEdelta1	4.27409	1.41196	0.0367997	5.9484 ± 2.207	21.0799 ± 4.7751	Disinfecting agents and antiseptics	Major facilitator superfamily (MFS) antibiotic efflux pump
aadA8b	4.11634	1.19848	0.0180453	0.0021 ± 0.0021	6.8771 ± 3.1703	Aminoglycosides	Aminoglycoside nucleotidyltransferase (ANT)
clcD	3.97644	0.662625	0.000257186	0.7858 ± 0.4442	8.2776 ± 2.694	Multiple	23S ribosomal RNA methyltransferase
sul1	3.80439	1.3029	0.0408782	14.4529 ± 5.2872	49.0667 ± 11.2889	Sulfonamides	Sulfonamide resistant sul
blaTEM-237	3.62077	1.04676	0.0180453	0.1319 ± 0.0952	23.2079 ± 8.4526	Beta-lactams	TEM beta-lactamase
aac(6')-Ib7	3.5368	1.17252	0.0367997	3.3209 ± 1.1996	11.2992 ± 2.5346	Aminoglycosides	Aminoglycoside acetyltransferase (AAC)
tet(A)	3.49688	0.829577	0.00433067	30.5927 ± 9.9063	109.6682 ± 16.7319	Tetracyclines	Major facilitator superfamily (MFS) antibiotic efflux pump
aph(6)-Id	3.2548	0.823692	0.00807046	18.507 ± 5.8306	68.0353 ± 11.2778	Aminoglycosides	Aminoglycoside phosphotransferase (APH)
dfrA12	3.18906	1.08766	0.0408782	0.0456 ± 0.029	7.003 ± 3.2699	Diaminopyrimidines	Trimethoprim resistant dihydrofolate reductase dfr
sul2	3.15712	1.03606	0.0367997	20.7737 ± 5.2996	66.2987 ± 11.1316	Sulfonamides	Sulfonamide resistant sul
aph(3'')-Ib	3.11996	0.856879	0.0131029	16.5124 ± 5.2487	59.4443 ± 9.8192	Aminoglycosides	Aminoglycoside phosphotransferase (APH)
cfr(B)	2.9308	0.85278	0.0180453	0.775 ± 0.6497	2.0081 ± 0.625	Multiple	23S ribosomal RNA methyltransferase
fexA	2.09189	0.630684	0.0221239	0.0024 ± 0.0024	0.3195 ± 0.1633	Phenicols	Major facilitator superfamily (MFS) antibiotic efflux pump
aac(6')-Im	1.81156	0.544366	0.0221239	0.6432 ± 0.191	1.9391 ± 0.3157	Aminoglycosides	Aminoglycoside acetyltransferase (AAC)
optrA	1.13898	0.376913	0.0367997	0.0105 ± 0.0105	0.3077 ± 0.1304	Multiple	Miscellaneous ABC-F subfamily ATP-binding cassette ribosomal protection proteins
erm(B)	-0.931729	0.325048	0.0434715	36.8616 ± 4.4325	23.074 ± 5.029	Macrolides-Lincosamides-Streptogramin B	23S ribosomal RNA methyltransferase
tet(W/32/O)	-1.00379	0.20355	0.00150001	20.5762 ± 1.5246	10.8935 ± 1.1807	Tetracyclines	Tetracycline-resistant ribosomal protection protein
tet(O/W/32/O)	-1.0899	0.335578	0.0240672	51.2314 ± 6.9096	26.1527 ± 5.2519	Tetracyclines	Tetracycline-resistant ribosomal protection protein
tet(W/N/W)	-1.09103	0.296	0.0127805	52.453 ± 6.2099	26.9366 ± 5.0531	Tetracyclines	Tetracycline-resistant ribosomal protection protein
aadA24	-1.42516	0.393321	0.0131029	0.2766 ± 0.0691	0.0291 ± 0.0221	Aminoglycosides	Aminoglycoside nucleotidyltransferase (ANT)
blaCGB-1	-1.96012	0.673138	0.0408782	0.1354 ± 0.032	0.0401 ± 0.0187	Beta-lactams	CGB beta-lactamase
tet(X1)	-2.03612	0.695403	0.0408782	0.3523 ± 0.175	0.0054 ± 0.0039	Tetracyclines	Tetracycline inactivation enzyme
tet(T)	-2.16094	0.451107	0.00155745	0.2765 ± 0.1051	0.0078 ± 0.0078	Tetracyclines	Tetracycline-resistant ribosomal protection protein
erm(33)	-2.91056	0.883534	0.0223511	2.6423 ± 0.7687	0.2839 ± 0.115	Macrolides-Lincosamides-Streptogramin B	Erm 23S ribosomal RNA methyltransferase
vat(E)	-3.31152	0.867364	0.00968509	2.4672 ± 0.7876	0.4979 ± 0.244	Macrolides-Lincosamides-Streptogramin B	Streptogramin vat acetyltransferase
tet(B)	-3.48284	0.806367	0.00364903	12.8546 ± 3.7169	1.1587 ± 0.3744	Tetracyclines	Major facilitator superfamily (MFS) antibiotic efflux pump
sat2	-3.90265	1.00029	0.00841247	6.3293 ± 1.6309	1.4924 ± 1.043	Nucleoside	Streptothricin acetyltransferase (SAT)
aadA8	-3.90719	0.873012	0.00314335	1.4634 ± 0.3903	0.0322 ± 0.0147	Aminoglycosides	Aminoglycoside nucleotidyltransferase (ANT)
Day 14
qacEdelta1	6.0943	1.05392	8.29e-05	4.72 ± 2.7438	32.8568 ± 6.0418	Disinfecting agents and antiseptics	Major facilitator superfamily (MFS) antibiotic efflux pump
sul1	5.75501	1.03586	0.000134493	11.7925 ± 6.6654	76.8878 ± 13.9929	Sulfonamides	Sulfonamide resistant sul
fexB	5.74848	0.822825	1.79e-05	0.1838 ± 0.169	5.7313 ± 1.9877	Phenicols	Major facilitator superfamily (MFS) antibiotic efflux pump
floR	5.65106	0.939964	6.54e-05	17.7767 ± 9.8712	118.8293 ± 22.5642	Phenicols	Major facilitator superfamily (MFS) antibiotic efflux pump
aac(6')-Ib7	5.02606	0.829951	6.54e-05	2.4052 ± 1.3237	17.9634 ± 2.9889	Aminoglycosides	Aminoglycoside acetyltransferase (AAC)
blaTEM-237	4.48339	1.3496	0.0183129	5.2846 ± 3.9984	43.7378 ± 13.1282	Beta-lactams	TEM beta-lactamase
sul2	3.92696	1.13465	0.0151309	25.4736 ± 8.0173	77.6978 ± 14.3222	Sulfonamides	Sulfonamide resistant sul
tet(A)	3.72037	0.617309	6.54e-05	24.1546 ± 10.6233	130.6104 ± 22.3666	Tetracyclines	Major facilitator superfamily (MFS) antibiotic efflux pump
aph(6)-Id	3.70666	0.782678	0.00118994	17.4125 ± 6.9866	78.6466 ± 14.3471	Aminoglycosides	Aminoglycoside phosphotransferase (APH)
aadA8b	3.41413	0.992982	0.0152503	0.0114 ± 0.0114	4.5522 ± 2.2916	Aminoglycosides	Aminoglycoside nucleotidyltransferase (ANT)
aph(3'')-Ib	3.2946	0.774082	0.00246709	15.3085 ± 5.8647	69.4089 ± 12.7104	Aminoglycosides	Aminoglycoside phosphotransferase (APH)
blaTEM-150	3.08734	1.01678	0.0340722	4.5668 ± 3.9133	9.9501 ± 2.7712	Beta-lactams	TEM beta-lactamase
blaCMY-59	3.04914	1.07088	0.0493284	1.5565 ± 1.0451	5.9258 ± 2.5682	Beta-lactams	CMY beta-lactamase
dfrA12	2.93992	0.91877	0.0241746	0.0346 ± 0.0217	4.0031 ± 1.9253	Diaminopyrimidines	Trimethoprim resistant dihydrofolate reductase dfr
poxtA	2.91015	0.674921	0.00240342	1.5768 ± 0.4919	13.3714 ± 4.1177	Multiple	Miscellaneous ABC-F subfamily ATP-binding cassette ribosomal protection proteins
blaTEM-1	2.7926	0.905044	0.0311891	0.1656 ± 0.1626	1.1906 ± 0.4907	Beta-lactams	TEM beta-lactamase
clcD	2.49843	0.881551	0.0493633	0.3968 ± 0.1606	2.845 ± 1.2583	Multiple	23S ribosomal RNA methyltransferase
cfr(B)	2.30658	0.673744	0.0152503	0.0714 ± 0.0358	1.6424 ± 0.6778	Multiple	23S ribosomal RNA methyltransferase
fexA	2.27367	0.582043	0.00503969	0.0014 ± 0.0014	0.1576 ± 0.055	Phenicols	Major facilitator superfamily (MFS) antibiotic efflux pump
aac(6')-Im	2.2252	0.502528	0.00205688	0.5566 ± 0.219	1.6105 ± 0.2838	Aminoglycosides	Aminoglycoside acetyltransferase (AAC)
aph(2'')-IIa	1.78237	0.405423	0.00205688	0.943 ± 0.2735	2.5232 ± 0.3727	Aminoglycosides	Aminoglycoside phosphotransferase (APH)
tet(O/M/O)	-0.696767	0.158127	0.00205688	8.9 ± 0.5738	5.6266 ± 0.5044	Tetracyclines	Tetracycline-resistant ribosomal protection protein
erm(B)	-0.812726	0.27714	0.0412697	42.6518 ± 4.9284	24.7873 ± 3.3317	Macrolides-Lincosamides-Streptogramin B	23S ribosomal RNA methyltransferase
tet(O)	-0.831664	0.201361	0.00304305	95.835 ± 7.0154	57.3589 ± 6.7009	Tetracyclines	Tetracycline-resistant ribosomal protection protein
tet(W/32/O)	-0.919284	0.231732	0.00450555	22.962 ± 1.6215	13.5168 ± 1.7768	Tetracyclines	Tetracycline-resistant ribosomal protection protein
rmtH	-2.14868	0.717525	0.0365521	0.9001 ± 0.2247	0.1465 ± 0.0766	Aminoglycosides	16S rRNA methyltransferase (G1405)
tet(T)	-2.2713	0.534296	0.00246709	0.3299 ± 0.0575	0.1494 ± 0.1307	Tetracyclines	Tetracycline-resistant ribosomal protection protein
aadA24	-2.69455	0.796778	0.0163106	0.4588 ± 0.134	0.1277 ± 0.1252	Aminoglycosides	Aminoglycoside nucleotidyltransferase (ANT)
vat(E)	-2.88558	0.489906	7.36e-05	2.5741 ± 0.6289	0.3064 ± 0.1241	Macrolides-Lincosamides-Streptogramin B	Streptogramin vat acetyltransferase
tet(B)	-3.08361	0.854198	0.0106839	23.1219 ± 10.0159	1.5924 ± 0.5155	Tetracyclines	Major facilitator superfamily (MFS) antibiotic efflux pump
aadA8	-4.33067	0.971293	0.00205688	2.6003 ± 0.7973	0.0947 ± 0.0385	Aminoglycosides	Aminoglycoside nucleotidyltransferase (ANT)
sat2	-4.70409	1.12864	0.00291266	10.7267 ± 3.4928	0.8373 ± 0.4986	Nucleoside	Streptothricin acetyltransferase (SAT)
Day 21
floR	5.68605	1.49003	0.0152902	13.3667 ± 5.419	83.4106 ± 18.7722	Phenicols	Major facilitator superfamily (MFS) antibiotic efflux pump
fexB	4.88277	1.00643	0.00492688	0.046 ± 0.0415	3.7405 ± 1.3974	Phenicols	Major facilitator superfamily (MFS) antibiotic efflux pump
blaTEM-237	3.68898	1.11004	0.0299716	1.2668 ± 1.2668	22.4852 ± 9.9005	Beta-lactams	TEM beta-lactamase
blaCMY-59	3.63358	0.936035	0.0146359	0.2239 ± 0.1563	4.9397 ± 2.4192	Beta-lactams	CMY beta-lactamase
tet(A)	3.11875	0.86265	0.0185932	25.2634 ± 7.0948	87.6734 ± 18.8006	Tetracyclines	Major facilitator superfamily (MFS) antibiotic efflux pump
blaEC-13	3.00039	0.917086	0.0300918	1.8703 ± 0.938	6.6306 ± 2.0754	Beta-lactams	EC beta-lactamase
dfrF	2.93024	0.638592	0.00492688	0.2791 ± 0.1157	0.9766 ± 0.1744	Diaminopyrimidines	Trimethoprim resistant dihydrofolate reductase dfr
clcD	2.8967	0.891021	0.0300918	0.075 ± 0.0378	2.3843 ± 1.4977	Multiple	23S ribosomal RNA methyltransferase
poxtA	2.86272	0.641626	0.00524873	1.2734 ± 0.3505	8.9958 ± 2.4211	Multiple	Miscellaneous ABC-F subfamily ATP-binding cassette ribosomal protection proteins
aph(2'')-IIa	2.03734	0.556753	0.0185932	0.6037 ± 0.1533	1.9721 ± 0.4225	Aminoglycosides	Aminoglycoside phosphotransferase (APH)
blaTEM-150	2.0365	0.584448	0.0227189	0.8947 ± 0.558	9.6195 ± 2.9351	Beta-lactams	TEM beta-lactamase
aac(6')-Im	1.98936	0.529071	0.015794	0.3352 ± 0.0947	1.3258 ± 0.3013	Aminoglycosides	Aminoglycoside acetyltransferase (AAC)
blaROB-1	-2.74758	0.81421	0.0281158	11.0929 ± 4.703	0.1779 ± 0.1779	Beta-lactams	ROB beta-lactamase
aph(3')-Ia	-3.27304	0.911495	0.0185932	3.0331 ± 1.4365	0.046 ± 0.0366	Aminoglycosides	Aminoglycoside phosphotransferase (APH)
tet(T)	-3.48011	0.755102	0.00492688	1.0982 ± 0.2534	0.0727 ± 0.0333	Tetracyclines	Tetracycline-resistant ribosomal protection protein
sat2	-3.53081	1.08299	0.0300918	12.0761 ± 4.4667	1.2236 ± 0.5264	Nucleoside	Streptothricin acetyltransferase (SAT)
aadA8	-3.60834	0.844421	0.00705692	3.4048 ± 1.2705	0.2519 ± 0.148	Aminoglycosides	Aminoglycoside nucleotidyltransferase (ANT)
tet(B)	-4.26585	1.02171	0.00769199	29.6671 ± 10.1594	2.0806 ± 0.9521	Tetracyclines	Major facilitator superfamily (MFS) antibiotic efflux pump
Day 84
tet(X)	1.49778	0.358493	0.0275758	0.9278 ± 0.16	2.7245 ± 0.5872	Tetracyclines	Tetracycline inactivation enzyme
tet(X4)	1.61769	0.38936	0.0275758	0.2392 ± 0.0475	0.6199 ± 0.0868	Tetracyclines	Tetracycline inactivation enzyme

## Sheet: Table S6
Table S6. The 20 relatively most abundant archaeal or bacterial species in the sow colostrum, milk, vaginal, and fecal samples (n = 14).
Values represent percent relative abundance ± standard error of the mean.
Species	Colostrum (day 0)
Lactobacillus amylovorus	6.25 ± 1.34
Methanobrevibacter sp900769095	2.97 ± 0.87
Streptococcus thoraltensis	2.68 ± 1.68
Prevotella sp945863825	2.42 ± 0.47
Rothia nasimurium	2.4 ± 0.88
Lelliottia chinensis	2.37 ± 0.68
Cutibacterium acnes	2.08 ± 0.73
Prevotella sp900546535	1.52 ± 0.38
Staphylococcus simulans	1.52 ± 0.74
Sodaliphilus sp004557565	1.5 ± 0.25
Corynebacterium xerosis	1.46 ± 0.29
Staphylococcus epidermidis	1.46 ± 0.48
Rothia endophytica	1.42 ± 0.56
Streptococcus hyovaginalis	1.37 ± 0.92
Bacteroides fragilis	1.34 ± 1.2
Moraxella porci	1.3 ± 0.46
Staphylococcus chromogenes	1.3 ± 0.73
Serratia liquefaciens	1.25 ± 0.45
Aeromonas salmonicida	1.24 ± 0.36
Prevotella pectinovora	1.19 ± 0.31
	Milk (day 7)	Milk (day 21)
Rothia nasimurium	9.43 ± 2.23	3.13 ± 0.73
Lactobacillus amylovorus	4.99 ± 1.09	2.6 ± 0.56
Streptococcus suis	3.29 ± 0.66	2.82 ± 0.80
Clostridium sp000435835	1.49 ± 0.23	2.32 ± 0.38
Sarcina ventriculi	2.45 ± 0.95	0.86 ± 0.19
Terrisporobacter sp022782605	0.99 ± 0.12	2.20 ± 0.35
Streptococcus hyovaginalis	1.71 ± 0.48	1.26 ± 0.21
Sodaliphilus sp004557565	1.25 ± 0.23	1.65 ± 0.28
Streptomyces albidoflavus	0.41 ± 0.28	2.01 ± 1.26
Staphylococcus chromogenes	1.64 ± 0.34	0.73 ± 0.15
Staphylococcus epidermidis	0.26 ± 0.10	2.10 ± 1.15
Turicibacter bilis	1.25 ± 0.18	0.98 ± 0.13
Lactobacillus sp945980025	1.25 ± 0.27	0.95 ± 0.31
Methanobrevibacter sp900769095	1.05 ± 0.16	1.15 ± 0.24
Rothia endophytica	0.74 ± 0.20	1.32 ± 0.51
Streptococcus thoraltensis	0.96 ± 0.33	1 .00 ± 0.35
Prevotella faecis	0.86 ± 0.23	0.99 ± 0.18
Kocuria carniphila	0.95 ± 0.22	0.88 ± 0.23
Staphylococcus hyicus	1.18 ± 0.28	0.61 ± 0.14
Moraxella pluranimalium	0.69 ± 0.15	1.06 ± 0.24
	Vagina (day 0)
Basfia rossii	30.57 ± 7.98
Streptococcus thoraltensis	7.18 ± 3.1
Streptococcus suis	4.23 ± 2.7
Veillonella caviae	3.81 ± 1.21
Corynebacterium glucuronolyticum	3.44 ± 2.94
SFKP01 sp004553715	2.54 ± 2.54
Phocaeicola sp022764505	2.25 ± 1.21
Staphylococcus chromogenes	1.63 ± 0.83
Fusobacterium gastrosuis	1.55 ± 0.71
Peptostreptococcus porci	1.38 ± 0.61
Bacteroides fragilis	1.3 ± 1.3
Thauera sp009469595	1.17 ± 1.14
Prevotella sp945863825	1.17 ± 0.55
Trueperella abortisuis	1.05 ± 0.57
Anaerococcus porci	0.99 ± 0.77
Parvimonas sp022770425	0.98 ± 0.78
Ezakiella sp022778715	0.94 ± 0.62
Prevotella sp022783515	0.94 ± 0.67
Porphyromonas somerae	0.79 ± 0.48
Prevotella pectinovora	0.75 ± 0.48
	Feces (day 0)	Feces (day 7)	Feces (day 14)
Bacteroides fragilis	2.51 ± 1.44	5.23 ± 3.27	0.71 ± 0.62
Escherichia coli	4.8 ± 1.39	0.79 ± 0.22	0.14 ± 0.07
Prevotella faecis	1.63 ± 0.64	2.01 ± 0.92	2.46 ± 0.75
Arcanobacterium sp028724905	2.07 ± 1.11	1.71 ± 0.86	1.52 ± 0.94
Mobiluncus porci	0.98 ± 0.52	2.15 ± 0.78	1.44 ± 1
Phocaeicola sp022764505	2.7 ± 1.39	1.33 ± 0.91	0.09 ± 0.08
Prevotella sp022781445	1.65 ± 0.84	1.84 ± 0.67	0.72 ± 0.58
Lactobacillus amylovorus	1.42 ± 1.18	1.96 ± 1.11	0.77 ± 0.32
Ezakiella sp022778715	1.02 ± 0.32	2.23 ± 0.6	0.76 ± 0.47
Porphyromonas sp022772085	1.96 ± 1.32	1.23 ± 0.98	0 ± 0
Campylobacter hominis	0.57 ± 0.2	2.25 ± 0.53	0.39 ± 0.2
Prevotella pectinovora	1.82 ± 0.58	0.34 ± 0.13	1.03 ± 0.34
Porphyromonas sp004555765	0.9 ± 0.36	1.79 ± 0.86	0.45 ± 0.26
Prevotella sp900546535	1.28 ± 0.45	0.36 ± 0.13	1.35 ± 0.42
Sodaliphilus sp004557565	0.83 ± 0.23	0.91 ± 0.36	1.13 ± 0.28
Prevotella sp945863825	1.96 ± 0.68	0.14 ± 0.06	0.53 ± 0.21
Cryptobacteroides sp000433355	0.36 ± 0.14	0.28 ± 0.08	2.2 ± 1.19
Prevotella copri	1.48 ± 0.51	0.21 ± 0.07	0.7 ± 0.22
Prevotella sp002251295	1 ± 0.27	0.53 ± 0.16	0.94 ± 0.24
Anaerococcus sp022780515	0.75 ± 0.25	1.15 ± 0.49	0.26 ± 0.14

## Sheet: Table S7
Table S7. Metagenome-assembled genomes (MAGs) recovered from sow vaginal, colostrum, milk, and fecal as well as the experimental piglet fecal metagenomes.
The relative abundance (%) of these MAGs in each treatment group, sampling time, and sample type is also shown. ND = not detected.
											Day 1		Day 4		Day 7		Day 11		Day 14		Day 21		Day 28		Day 84		Day 140
MAG	Species	NCBI accession number	No. contigs	Total length (bp)	GC (%)	Other info (e.g., serotype)	Colostrum	Milk	Vagina	Sow feces	Control	Florfenicol	Control	Florfenicol	Control	Florfenicol	Control	Florfenicol	Control	Florfenicol	Control	Florfenicol	Control	Florfenicol	Control	Florfenicol	Control	Florfenicol
SUG2194	d__Archaea;p__Methanobacteriota;c__Methanobacteria;o__Methanobacteriales;f__Methanobacteriaceae;g__Methanobrevibacter_A;s__Methanobrevibacter_A smithii	GCA_034167555.1	33	1619487	31.47		ND	0.06373 ± 0.01618	0.00012 ± 0.00012	0.0415 ± 0.01435	ND	ND	0.00163 ± 0.00116	ND	0.02367 ± 0.01354	0.00786 ± 0.0045	0.16142 ± 0.04936	0.24281 ± 0.05472	0.40345 ± 0.08528	0.47049 ± 0.08252	0.78631 ± 0.20095	0.83637 ± 0.08864	0.43081 ± 0.06202	0.36853 ± 0.05479	0.01467 ± 0.00376	0.04265 ± 0.01335	0.02402 ± 0.00661	0.01535 ± 0.0037
SUG2195	d__Archaea;p__Methanobacteriota;c__Methanobacteria;o__Methanobacteriales;f__Methanobacteriaceae;g__Methanobrevibacter_A;s__Methanobrevibacter_A sp900769095	GCA_034091585.1	68	1585835	31.1		0.03918 ± 0.01739	0.22879 ± 0.0389	0.02277 ± 0.0167	0.1766 ± 0.02515	0.00114 ± 0.00071	ND	ND	ND	0.00309 ± 0.00187	0.0001 ± 0.0001	0.00221 ± 0.00061	0.00353 ± 0.00144	0.00292 ± 0.00137	0.00292 ± 0.00103	0.00781 ± 0.00279	0.0063 ± 0.00257	0.00223 ± 0.00175	0.00024 ± 0.00024	0.03631 ± 0.00691	0.02672 ± 0.00685	0.0319 ± 0.00634	0.028 ± 0.00602
SUG2196	d__Archaea;p__Methanobacteriota;c__Methanobacteria;o__Methanobacteriales;f__Methanobacteriaceae;g__Methanobrevibacter_B;s__Methanobrevibacter_B boviskoreani	GCA_034174145.1	30	1898509	29.1		ND	0.00203 ± 0.00196	ND	0.00379 ± 0.0026	ND	ND	ND	ND	ND	ND	ND	ND	ND	ND	ND	ND	ND	0.00008 ± 0.00008	0.00022 ± 0.00022	0.01589 ± 0.00742	0.02083 ± 0.0116	0.06937 ± 0.04636
SUG2197	d__Archaea;p__Methanobacteriota;c__Methanobacteria;o__Methanobacteriales;f__Methanobacteriaceae;g__Methanosphaera;s__Methanosphaera sp022768985	GCA_034102345.1	10	1602777	29.36		ND	0.02698 ± 0.00773	0.00362 ± 0.00336	0.0296 ± 0.00529	ND	ND	ND	ND	ND	ND	ND	0.00011 ± 0.00011	0.00009 ± 0.00009	ND	ND	0.00052 ± 0.00036	0.0233 ± 0.01491	0.00549 ± 0.00187	0.04868 ± 0.00617	0.03619 ± 0.00509	0.06415 ± 0.00701	0.10274 ± 0.01746
SUG2198	d__Archaea;p__Methanobacteriota;c__Methanobacteria;o__Methanobacteriales;f__Methanobacteriaceae;g__Methanosphaera;s__Methanosphaera sp900322125	GCA_034087865.1	214	1574310	29.83		ND	0.00087 ± 0.00087	ND	0.00002 ± 0.00002	ND	ND	ND	ND	ND	ND	ND	ND	ND	ND	0.00047 ± 0.00047	ND	0.00603 ± 0.00544	ND	0.00349 ± 0.00244	0.00414 ± 0.00243	0.00765 ± 0.0042	0.00427 ± 0.00346
SUG2199	d__Archaea;p__Thermoplasmatota;c__Thermoplasmata;o__Methanomassiliicoccales;f__Methanomethylophilaceae;g__Methanarcanum;s__Methanarcanum hacksteinii	GCA_034113745.1	14	1421378	47.89		ND	0.01072 ± 0.00416	ND	0.06725 ± 0.01942	ND	ND	ND	ND	0.00062 ± 0.00046	0.00367 ± 0.00329	0.00106 ± 0.00054	0.00681 ± 0.00267	0.0079 ± 0.00525	0.01428 ± 0.00728	0.05945 ± 0.0167	0.06912 ± 0.02705	0.19156 ± 0.04487	0.15579 ± 0.0354	0.00103 ± 0.00039	0.00691 ± 0.00432	0.02071 ± 0.00884	0.04006 ± 0.0149
SUG2200	d__Archaea;p__Thermoplasmatota;c__Thermoplasmata;o__Methanomassiliicoccales;f__Methanomethylophilaceae;g__Methanomethylophilus;s__Methanomethylophilus alvus	GCA_034196495.1	31	1503891	56.53		ND	0.0023 ± 0.0011	0.00542 ± 0.00459	0.05558 ± 0.0072	ND	ND	ND	ND	ND	0.00016 ± 0.00012	0.00028 ± 0.00025	0.00309 ± 0.00239	0.00397 ± 0.00194	0.00704 ± 0.00379	0.03031 ± 0.00802	0.04828 ± 0.01588	0.47581 ± 0.10674	0.52501 ± 0.12712	0.09906 ± 0.00862	0.10332 ± 0.01732	0.07203 ± 0.00903	0.0993 ± 0.01603
SUG2201	d__Archaea;p__Thermoplasmatota;c__Thermoplasmata;o__Methanomassiliicoccales;f__Methanomethylophilaceae;g__SIG5;s__SIG5 sp016297775	GCA_034177025.1	120	1562915	53.56		ND	0.00246 ± 0.00094	0.00278 ± 0.00236	0.04027 ± 0.00849	ND	ND	ND	ND	ND	ND	ND	0.00004 ± 0.00004	ND	ND	0.00023 ± 0.00023	ND	0.0054 ± 0.00107	0.01053 ± 0.0042	0.00073 ± 0.00019	0.00346 ± 0.00228	0.00972 ± 0.00431	0.00911 ± 0.00203
SUG2202	d__Archaea;p__Thermoplasmatota;c__Thermoplasmata;o__Methanomassiliicoccales;f__Methanomethylophilaceae;g__UBA71;s__UBA71 sp945492685	GCA_034174485.1	236	1477772	56.42		ND	0.0055 ± 0.00173	0.00569 ± 0.00386	0.06589 ± 0.01009	ND	ND	ND	ND	ND	0.00075 ± 0.00075	0.00013 ± 0.00013	0.00019 ± 0.00013	0.00007 ± 0.00007	0.00019 ± 0.00013	0.00095 ± 0.00051	0.00056 ± 0.0003	0.12189 ± 0.02903	0.12837 ± 0.02159	0.00694 ± 0.00184	0.01014 ± 0.00224	0.02017 ± 0.0053	0.01495 ± 0.00388
SUG2228	d__Bacteria;p__Actinomycetota;c__Actinomycetes;o__Actinomycetales;f__Micrococcaceae;g__Rothia;s__	GCA_034090985.1	121	2083598	58.12		0.06123 ± 0.0237	1.36979 ± 0.21803	0.00014 ± 0.00014	0.00096 ± 0.00026	0.04345 ± 0.01144	0.06416 ± 0.02586	0.01476 ± 0.00625	0.01476 ± 0.00626	0.00989 ± 0.00257	0.00479 ± 0.00151	0.02258 ± 0.00324	0.00593 ± 0.0011	0.04039 ± 0.0082	0.00692 ± 0.00113	0.01781 ± 0.003	0.02006 ± 0.00322	0.00021 ± 0.00012	ND	0.0012 ± 0.00066	0.00083 ± 0.0006	0.00219 ± 0.0007	0.00107 ± 0.0004
SUG2203	d__Bacteria;p__Actinomycetota;c__Actinomycetia;o__Actinomycetales;f__Actinomycetaceae;g__;s__	GCA_034180725.1	4	1729172	55.83		ND	ND	0.00223 ± 0.00223	0.08744 ± 0.04932	ND	ND	ND	ND	ND	ND	ND	ND	ND	ND	ND	ND	ND	ND	ND	ND	ND	ND
SUG2204	d__Bacteria;p__Actinomycetota;c__Actinomycetia;o__Actinomycetales;f__Actinomycetaceae;g__Actinomyces;s__Actinomyces urogenitalis	GCA_034099485.1	81	2685054	68.89		ND	0.00227 ± 0.00098	ND	0.00001 ± 0.00001	ND	ND	0.00651 ± 0.00268	0.00011 ± 0.00011	0.0262 ± 0.01122	0.00486 ± 0.00318	0.1525 ± 0.05319	0.03562 ± 0.01547	0.1888 ± 0.13137	0.19444 ± 0.10192	0.02583 ± 0.01382	0.08373 ± 0.03965	0.00009 ± 0.00009	0.0007 ± 0.00068	0.00004 ± 0.00004	ND	0.00011 ± 0.00011	ND
SUG2205	d__Bacteria;p__Actinomycetota;c__Actinomycetia;o__Actinomycetales;f__Actinomycetaceae;g__Arcanobacterium_A;s__	GCA_034173665.1	210	1693177	45.14		0.00635 ± 0.00635	0.01509 ± 0.00497	ND	0.00005 ± 0.00005	0.00043 ± 0.00032	0.00036 ± 0.00036	0.09097 ± 0.07149	0.00008 ± 0.00008	0.01646 ± 0.00956	0.00076 ± 0.00076	0.00378 ± 0.00088	ND	0.00263 ± 0.00103	0.00045 ± 0.0003	0.00021 ± 0.00014	0.00043 ± 0.00026	ND	ND	ND	ND	ND	ND
SUG2206	d__Bacteria;p__Actinomycetota;c__Actinomycetia;o__Actinomycetales;f__Actinomycetaceae;g__Arcanobacterium_A;s__	GCA_034177145.1	20	1934393	55.65		ND	0.00012 ± 0.00012	0.0046 ± 0.0046	1.20496 ± 0.40808	ND	ND	ND	ND	0.02543 ± 0.02152	ND	0.01406 ± 0.01236	ND	0.00614 ± 0.0024	ND	0.04008 ± 0.0178	0.00308 ± 0.00217	0.00026 ± 0.0002	ND	0.00139 ± 0.00139	0.00433 ± 0.0029	0.41428 ± 0.30024	0.40188 ± 0.20353
SUG2207	d__Bacteria;p__Actinomycetota;c__Actinomycetia;o__Actinomycetales;f__Actinomycetaceae;g__Arcanobacterium_A;s__Arcanobacterium_A sp022768785	GCA_034173935.1	101	1977377	54.84		ND	0.0006 ± 0.0006	ND	0.00198 ± 0.00128	ND	ND	0.01529 ± 0.01529	ND	0.05614 ± 0.05362	ND	0.06238 ± 0.03776	ND	0.02271 ± 0.01401	ND	0.20178 ± 0.12983	0.00617 ± 0.00617	ND	ND	ND	ND	ND	ND
SUG2208	d__Bacteria;p__Actinomycetota;c__Actinomycetia;o__Actinomycetales;f__Actinomycetaceae;g__Arcanobacterium_A;s__Arcanobacterium_A sp022778805	GCA_034168885.1	15	2145913	55.56		ND	ND	0.04117 ± 0.03042	0.40782 ± 0.09107	ND	ND	0.01519 ± 0.00695	ND	0.60353 ± 0.43869	0.00348 ± 0.00348	0.48683 ± 0.44817	0.20154 ± 0.19957	0.18302 ± 0.05867	0.07897 ± 0.07031	1.69483 ± 0.50324	0.4121 ± 0.18775	0.01625 ± 0.01097	0.03081 ± 0.01619	0.04682 ± 0.03599	0.03178 ± 0.01288	0.09867 ± 0.04212	0.0729 ± 0.0253
SUG2209	d__Bacteria;p__Actinomycetota;c__Actinomycetia;o__Actinomycetales;f__Actinomycetaceae;g__Arcanobacterium_A;s__Arcanobacterium_A sp022783665	GCA_034181425.1	21	1806770	54.62		ND	0.00222 ± 0.00222	0.06198 ± 0.06198	0.12805 ± 0.02889	ND	ND	ND	ND	ND	ND	ND	ND	ND	ND	ND	ND	ND	ND	ND	0.25581 ± 0.15094	0.57069 ± 0.32522	0.29667 ± 0.17383
SUG2210	d__Bacteria;p__Actinomycetota;c__Actinomycetia;o__Actinomycetales;f__Actinomycetaceae;g__Mobiluncus;s__	GCA_034180645.1	22	2043359	57.12		ND	ND	0.00692 ± 0.00692	0.09643 ± 0.04285	ND	ND	ND	ND	ND	ND	ND	ND	ND	ND	ND	ND	ND	ND	ND	ND	ND	ND
SUG2211	d__Bacteria;p__Actinomycetota;c__Actinomycetia;o__Actinomycetales;f__Actinomycetaceae;g__Mobiluncus;s__Mobiluncus porci	GCA_034175795.1	42	2280422	56.46		ND	0.00004 ± 0.00004	0.01445 ± 0.01445	0.80022 ± 0.23584	ND	ND	ND	ND	ND	ND	ND	ND	ND	ND	0.00128 ± 0.00128	ND	0.00033 ± 0.00033	ND	0.0106 ± 0.00879	0.05571 ± 0.04392	0.29481 ± 0.13489	0.55037 ± 0.19105
SUG2219	d__Bacteria;p__Actinomycetota;c__Actinomycetia;o__Actinomycetales;f__Actinomycetaceae;g__Pauljensenia;s__Pauljensenia hyovaginalis	GCA_034091665.1	52	2317287	67.79		0.00657 ± 0.00657	0.00114 ± 0.00068	0.0263 ± 0.0263	0.10105 ± 0.0361	0.00034 ± 0.00034	0.00013 ± 0.00013	0.41906 ± 0.10079	ND	0.30169 ± 0.08327	0.06656 ± 0.03534	0.20288 ± 0.05382	0.0675 ± 0.02957	0.20753 ± 0.06688	0.09396 ± 0.03484	0.17228 ± 0.07088	0.14051 ± 0.05252	0.00045 ± 0.00026	0.00466 ± 0.00466	0.00233 ± 0.00192	0.00403 ± 0.00236	0.00436 ± 0.00219	0.00878 ± 0.00572
SUG2215	d__Bacteria;p__Actinomycetota;c__Actinomycetia;o__Actinomycetales;f__Actinomycetaceae;g__Pauljensenia;s__Pauljensenia hyovaginalis	GCA_034113425.1	28	2252947	67.92		0.00421 ± 0.00421	0.00099 ± 0.0006	0.00732 ± 0.00732	0.02342 ± 0.00763	0.00032 ± 0.00032	ND	0.38366 ± 0.09121	ND	0.27668 ± 0.07721	0.13612 ± 0.0934	0.13286 ± 0.03584	0.11844 ± 0.08759	0.09066 ± 0.03015	0.03748 ± 0.01061	0.08169 ± 0.03577	0.18877 ± 0.13291	0.00013 ± 0.00011	0.0014 ± 0.0014	0.00083 ± 0.00064	0.0036 ± 0.00292	0.001 ± 0.00049	0.0012 ± 0.00098
SUG2213	d__Bacteria;p__Actinomycetota;c__Actinomycetia;o__Actinomycetales;f__Actinomycetaceae;g__Pauljensenia;s__Pauljensenia hyovaginalis	GCA_034105825.1	42	2342278	67.75		0.01441 ± 0.01441	0.00228 ± 0.00133	0.00701 ± 0.00701	0.02303 ± 0.00669	0.00161 ± 0.00161	ND	0.82909 ± 0.20532	0.00004 ± 0.00004	0.5314 ± 0.16502	0.08629 ± 0.0487	0.26336 ± 0.10714	0.04685 ± 0.02041	0.11715 ± 0.04388	0.0465 ± 0.015	0.12802 ± 0.06069	0.11406 ± 0.0576	0.00045 ± 0.00031	0.00135 ± 0.00135	0.00094 ± 0.00069	0.00366 ± 0.00263	0.00156 ± 0.00073	0.00214 ± 0.00108
SUG2214	d__Bacteria;p__Actinomycetota;c__Actinomycetia;o__Actinomycetales;f__Actinomycetaceae;g__Pauljensenia;s__Pauljensenia hyovaginalis	GCA_034099525.1	109	2385249	67.86		0.01095 ± 0.01095	0.00132 ± 0.00081	0.00701 ± 0.00701	0.02279 ± 0.00728	0.0006 ± 0.0006	ND	0.57128 ± 0.13901	0.00004 ± 0.00004	0.40188 ± 0.12886	0.12588 ± 0.07474	0.19142 ± 0.05668	0.0532 ± 0.02347	0.11289 ± 0.04351	0.06898 ± 0.03007	0.13473 ± 0.0753	0.16411 ± 0.08635	0.00012 ± 0.00009	0.00157 ± 0.00157	0.00084 ± 0.00064	0.00267 ± 0.00192	0.00104 ± 0.00051	0.00126 ± 0.00095
SUG2216	d__Bacteria;p__Actinomycetota;c__Actinomycetia;o__Actinomycetales;f__Actinomycetaceae;g__Pauljensenia;s__Pauljensenia hyovaginalis	GCA_034174035.1	176	2289739	67.83		0.00722 ± 0.00722	0.00141 ± 0.00087	0.00571 ± 0.00571	0.01904 ± 0.00605	0.00063 ± 0.00063	ND	0.62132 ± 0.14766	0.00007 ± 0.00007	0.40674 ± 0.12236	0.07985 ± 0.04404	0.18113 ± 0.05701	0.04172 ± 0.01863	0.09683 ± 0.03365	0.04068 ± 0.01268	0.09606 ± 0.04645	0.09906 ± 0.05013	0.00016 ± 0.00012	0.00098 ± 0.00098	0.00068 ± 0.00049	0.00326 ± 0.00249	0.00089 ± 0.00041	0.00104 ± 0.00085
SUG2218	d__Bacteria;p__Actinomycetota;c__Actinomycetia;o__Actinomycetales;f__Actinomycetaceae;g__Pauljensenia;s__Pauljensenia hyovaginalis	GCA_034183395.1	54	2401678	67.43		0.004 ± 0.004	0.00187 ± 0.00106	0.00553 ± 0.00553	0.01828 ± 0.00554	0.00036 ± 0.00036	ND	0.94223 ± 0.43938	0.00004 ± 0.00004	0.44323 ± 0.11743	0.06825 ± 0.03617	0.14098 ± 0.03713	0.03694 ± 0.01692	0.14461 ± 0.06476	0.03033 ± 0.0083	0.07438 ± 0.02872	0.0773 ± 0.03617	0.0003 ± 0.00024	0.00094 ± 0.00094	0.00234 ± 0.00187	0.00386 ± 0.00268	0.00126 ± 0.00059	0.00161 ± 0.00095
SUG2217	d__Bacteria;p__Actinomycetota;c__Actinomycetia;o__Actinomycetales;f__Actinomycetaceae;g__Pauljensenia;s__Pauljensenia hyovaginalis	GCA_034172695.1	233	2203667	67.95		0.00256 ± 0.00256	0.00097 ± 0.00055	0.00245 ± 0.00245	0.00717 ± 0.00239	0.0002 ± 0.0002	ND	0.41986 ± 0.13111	0.00002 ± 0.00002	0.58529 ± 0.27229	0.07895 ± 0.03932	0.08331 ± 0.02541	0.0573 ± 0.02722	0.04804 ± 0.01654	0.03403 ± 0.00767	0.0427 ± 0.0155	0.13647 ± 0.06459	0.00041 ± 0.00034	0.00043 ± 0.00043	0.00017 ± 0.00017	0.02959 ± 0.02928	0.00131 ± 0.00104	0.0004 ± 0.00034
SUG2212	d__Bacteria;p__Actinomycetota;c__Actinomycetia;o__Actinomycetales;f__Actinomycetaceae;g__Pauljensenia;s__Pauljensenia hyovaginalis	GCA_034087205.1	57	2389280	67.68		ND	0.00284 ± 0.00146	0.00165 ± 0.00165	0.0093 ± 0.00221	0.00073 ± 0.00056	ND	1.34843 ± 0.93431	0.00004 ± 0.00004	0.50179 ± 0.2686	0.21104 ± 0.16539	0.08181 ± 0.03299	0.03212 ± 0.01736	0.04487 ± 0.01647	0.02646 ± 0.01223	0.0813 ± 0.03182	0.12408 ± 0.08558	0.00249 ± 0.00233	0.00034 ± 0.00034	0.00012 ± 0.00012	0.00524 ± 0.00515	0.00163 ± 0.0013	0.00122 ± 0.00116
SUG2220	d__Bacteria;p__Actinomycetota;c__Actinomycetia;o__Actinomycetales;f__Actinomycetaceae;g__Trueperella;s__Trueperella sp022783305	GCA_034170905.1	62	2177434	64.98		ND	0.00294 ± 0.00153	0.18485 ± 0.10222	0.03507 ± 0.01565	0.01134 ± 0.0069	0.01177 ± 0.00733	0.47998 ± 0.18195	0.00078 ± 0.00064	0.55268 ± 0.23412	0.08195 ± 0.03886	0.10415 ± 0.02903	0.15843 ± 0.08835	0.19905 ± 0.05942	0.23526 ± 0.09218	0.26401 ± 0.1283	0.52781 ± 0.26481	0.02487 ± 0.02329	0.04372 ± 0.03603	0.0059 ± 0.0037	0.01901 ± 0.00903	0.01561 ± 0.01493	0.0001 ± 0.0001
SUG2221	d__Bacteria;p__Actinomycetota;c__Actinomycetia;o__Actinomycetales;f__Actinomycetaceae;g__Varibaculum;s__	GCA_034090045.1	9	1566097	55.81		ND	0.00403 ± 0.00403	0.00033 ± 0.00033	0.81468 ± 0.36434	ND	ND	ND	ND	ND	ND	ND	ND	ND	ND	ND	ND	ND	ND	ND	ND	0.26057 ± 0.2026	0.36059 ± 0.23124
SUG2222	d__Bacteria;p__Actinomycetota;c__Actinomycetia;o__Actinomycetales;f__Bifidobacteriaceae;g__Bifidobacterium;s__Bifidobacterium animalis	GCA_034118105.1	110	2236181	60.24		ND	0.00028 ± 0.00022	ND	0.0001 ± 0.00006	0.00404 ± 0.00226	0.00049 ± 0.00035	0.00753 ± 0.00435	0.00081 ± 0.00061	0.03673 ± 0.03112	0.00017 ± 0.00017	0.10987 ± 0.07082	0.00022 ± 0.00018	0.67307 ± 0.45994	0.03589 ± 0.03435	0.60452 ± 0.30646	0.12485 ± 0.07881	ND	0.0001 ± 0.00007	0.00013 ± 0.00008	0.00023 ± 0.00014	0.0001 ± 0.00006	0.00082 ± 0.00017
SUG2223	d__Bacteria;p__Actinomycetota;c__Actinomycetia;o__Actinomycetales;f__Bifidobacteriaceae;g__Bifidobacterium;s__Bifidobacterium mongoliense	GCA_034091845.1	125	1766049	64.03		ND	0.02238 ± 0.02238	ND	ND	0.00037 ± 0.00027	ND	ND	ND	ND	ND	ND	ND	ND	ND	0.00078 ± 0.00078	0.0009 ± 0.00061	ND	ND	ND	ND	ND	ND
SUG2224	d__Bacteria;p__Actinomycetota;c__Actinomycetia;o__Actinomycetales;f__Bifidobacteriaceae;g__Bifidobacterium;s__Bifidobacterium pseudolongum	GCA_034099545.1	153	1706490	63.48		ND	0.01408 ± 0.00835	ND	0.00337 ± 0.00107	0.01216 ± 0.00485	0.02791 ± 0.014	0.01748 ± 0.01435	0.05628 ± 0.03238	0.00322 ± 0.00298	0.01483 ± 0.01371	0.0084 ± 0.0054	0.02832 ± 0.01263	0.0147 ± 0.00616	0.08315 ± 0.05759	0.02455 ± 0.02357	0.03534 ± 0.01556	0.00053 ± 0.00047	0.00522 ± 0.00351	0.00035 ± 0.00017	0.00129 ± 0.00041	0.00268 ± 0.00215	0.00107 ± 0.00042
SUG2225	d__Bacteria;p__Actinomycetota;c__Actinomycetia;o__Actinomycetales;f__Bifidobacteriaceae;g__Bifidobacterium;s__Bifidobacterium thermophilum	GCA_034170185.1	118	1894240	60.62		ND	0.0008 ± 0.00045	0.00012 ± 0.00012	0.00116 ± 0.00046	0.00545 ± 0.00332	ND	ND	0.00451 ± 0.00451	0.00568 ± 0.00568	ND	0.00218 ± 0.00218	0.00082 ± 0.00082	0.01985 ± 0.01985	ND	0.00484 ± 0.00466	0.00027 ± 0.00027	ND	0.00035 ± 0.00028	0.00002 ± 0.00002	0.00005 ± 0.00005	0.00006 ± 0.00004	0.00077 ± 0.00042
SUG2226	d__Bacteria;p__Actinomycetota;c__Actinomycetia;o__Actinomycetales;f__Bifidobacteriaceae;g__Bifidobacterium;s__Bifidobacterium tsurumiense	GCA_034114885.1	73	2070935	52.72		ND	ND	ND	ND	ND	ND	ND	0.00021 ± 0.00021	ND	ND	0.00086 ± 0.00058	0.01694 ± 0.01286	0.02755 ± 0.02496	0.20432 ± 0.14338	0.01029 ± 0.00446	0.2489 ± 0.21148	ND	ND	ND	ND	ND	ND
SUG2227	d__Bacteria;p__Actinomycetota;c__Actinomycetia;o__Actinomycetales;f__Micrococcaceae;g__Micrococcus;s__	GCA_034179925.1	51	2163308	72.63		0.21928 ± 0.08875	0.35142 ± 0.20816	0.00013 ± 0.00013	0.00003 ± 0.00003	0.00095 ± 0.00039	0.00127 ± 0.00081	ND	ND	ND	ND	ND	ND	ND	ND	0.00098 ± 0.00067	ND	ND	ND	ND	ND	0.00018 ± 0.00018	0.00009 ± 0.00009
SUG2229	d__Bacteria;p__Actinomycetota;c__Actinomycetia;o__Actinomycetales;f__Micrococcaceae;g__Rothia;s__	GCA_034179845.1	168	1879789	57.05		0.6623 ± 0.25339	1.26407 ± 0.39024	0.00013 ± 0.00013	0.00064 ± 0.00023	0.0608 ± 0.01589	0.07924 ± 0.03234	0.00797 ± 0.00276	0.02674 ± 0.01255	0.00277 ± 0.00087	0.00915 ± 0.00256	0.00179 ± 0.00058	0.01054 ± 0.00165	0.00226 ± 0.00044	0.00588 ± 0.00104	0.00248 ± 0.00063	0.00202 ± 0.00086	ND	ND	0.00055 ± 0.00043	0.00064 ± 0.00056	0.00152 ± 0.00069	0.0011 ± 0.00059
SUG2233	d__Bacteria;p__Actinomycetota;c__Actinomycetia;o__Mycobacteriales;f__Mycobacteriaceae;g__Corynebacterium;s__	GCA_034091885.1	114	2060992	52.93		0.09646 ± 0.04112	0.18622 ± 0.06559	ND	0.00004 ± 0.00004	0.00015 ± 0.00015	ND	ND	ND	0.00016 ± 0.00016	ND	ND	0.00027 ± 0.00027	ND	ND	ND	0.00018 ± 0.00018	ND	ND	ND	ND	0.00029 ± 0.0002	ND
SUG2231	d__Bacteria;p__Actinomycetota;c__Actinomycetia;o__Mycobacteriales;f__Mycobacteriaceae;g__Corynebacterium;s__	GCA_034176805.1	32	2187461	66.16		0.05616 ± 0.04909	0.07624 ± 0.01674	0.00465 ± 0.00465	0.03434 ± 0.02777	0.00076 ± 0.00045	0.00064 ± 0.0005	0.00008 ± 0.00008	0.00059 ± 0.00059	0.00055 ± 0.00029	0.00096 ± 0.00086	0.00009 ± 0.00009	0.00195 ± 0.00156	0.00007 ± 0.00007	0.00722 ± 0.00666	0.00017 ± 0.00017	0.00338 ± 0.00264	ND	ND	ND	ND	0.00099 ± 0.00036	0.00173 ± 0.00045
SUG2230	d__Bacteria;p__Actinomycetota;c__Actinomycetia;o__Mycobacteriales;f__Mycobacteriaceae;g__Corynebacterium;s__	GCA_034179945.1	28	1975975	62.52		ND	0.00073 ± 0.00073	0.00023 ± 0.00023	0.21286 ± 0.19307	ND	ND	ND	ND	ND	ND	ND	ND	ND	ND	ND	ND	ND	ND	ND	ND	ND	ND
SUG2232	d__Bacteria;p__Actinomycetota;c__Actinomycetia;o__Mycobacteriales;f__Mycobacteriaceae;g__Corynebacterium;s__	GCA_034176255.1	232	2148632	64.91		0.17273 ± 0.08811	0.20517 ± 0.11455	0.00021 ± 0.00021	0.00013 ± 0.00009	0.00052 ± 0.00035	ND	ND	ND	ND	ND	ND	ND	ND	ND	0.00021 ± 0.00021	0.00018 ± 0.00018	ND	ND	ND	ND	0.00069 ± 0.00031	0.00076 ± 0.00022
SUG2234	d__Bacteria;p__Actinomycetota;c__Actinomycetia;o__Mycobacteriales;f__Mycobacteriaceae;g__Corynebacterium;s__Corynebacterium camporealensis	GCA_034177425.1	202	2267984	59.55		ND	0.18828 ± 0.08916	0.00373 ± 0.00286	0.00082 ± 0.00033	0.00098 ± 0.00057	0.00013 ± 0.00013	0.00004 ± 0.00004	0.0003 ± 0.0003	ND	0.00031 ± 0.00031	ND	ND	ND	ND	ND	0.00431 ± 0.00413	ND	ND	ND	ND	0.00013 ± 0.00013	0.00008 ± 0.00005
SUG2235	d__Bacteria;p__Actinomycetota;c__Actinomycetia;o__Mycobacteriales;f__Mycobacteriaceae;g__Corynebacterium;s__Corynebacterium glucuronolyticum_A	GCA_034176705.1	64	2573551	59.38		ND	0.00303 ± 0.00224	0.46811 ± 0.35914	0.03845 ± 0.01094	0.00121 ± 0.00118	0.00004 ± 0.00004	0.00585 ± 0.00564	ND	0.00791 ± 0.00661	0.00309 ± 0.00309	0.00268 ± 0.00166	0.01354 ± 0.01344	0.01068 ± 0.00718	0.02038 ± 0.02024	0.08315 ± 0.05909	0.04322 ± 0.02998	0.0378 ± 0.02698	0.00571 ± 0.00337	0.01653 ± 0.01264	0.00694 ± 0.0047	0.01294 ± 0.00624	0.00552 ± 0.00227
SUG2236	d__Bacteria;p__Actinomycetota;c__Actinomycetia;o__Mycobacteriales;f__Mycobacteriaceae;g__Lawsonella;s__Lawsonella sp018376445	GCA_034090405.1	16	1879896	58.79		ND	0.00014 ± 0.00014	0.00035 ± 0.00035	0.01295 ± 0.01059	ND	ND	0.01821 ± 0.01821	ND	0.00558 ± 0.00549	ND	0.00542 ± 0.00452	ND	0.01204 ± 0.00942	0.0081 ± 0.0081	0.05627 ± 0.03837	0.00883 ± 0.00599	ND	ND	ND	ND	ND	ND
SUG2237	d__Bacteria;p__Actinomycetota;c__Coriobacteriia;o__Coriobacteriales;f__Atopobiaceae;g__Atopobium;s__	GCA_034088325.1	137	1487796	46.92		0.0035 ± 0.0035	0.0008 ± 0.00077	0.0004 ± 0.0004	0.02633 ± 0.01263	ND	ND	0.00854 ± 0.00523	ND	0.13747 ± 0.11866	0.01262 ± 0.00903	0.03664 ± 0.01598	0.01682 ± 0.01354	0.06283 ± 0.03141	0.04501 ± 0.02495	0.02364 ± 0.00938	0.02146 ± 0.011	0.00002 ± 0.00002	ND	0.00034 ± 0.00034	ND	ND	0.00015 ± 0.00015
SUG2238	d__Bacteria;p__Actinomycetota;c__Coriobacteriia;o__Coriobacteriales;f__Atopobiaceae;g__Atopobium;s__	GCA_034113385.1	28	1580587	46.97		ND	ND	0.0002 ± 0.0002	0.01362 ± 0.00606	ND	ND	0.00403 ± 0.00212	ND	0.19305 ± 0.18463	0.02435 ± 0.0199	0.03665 ± 0.01666	0.03242 ± 0.02866	0.04278 ± 0.02459	0.06006 ± 0.03064	0.01593 ± 0.00613	0.04053 ± 0.01864	0.00003 ± 0.00003	ND	0.00058 ± 0.00058	ND	ND	0.00008 ± 0.00008
SUG2239	d__Bacteria;p__Actinomycetota;c__Coriobacteriia;o__Coriobacteriales;f__Atopobiaceae;g__CAKVON01;s__CAKVON01 sp934792625	GCA_034115025.1	248	1500112	65.71		ND	0.00136 ± 0.00129	ND	0.00185 ± 0.00044	0.00022 ± 0.00022	0.0001 ± 0.00007	0.00151 ± 0.0013	ND	0.00086 ± 0.0005	0.00008 ± 0.00008	0.0009 ± 0.00042	0.00081 ± 0.00039	0.00191 ± 0.00088	0.00144 ± 0.00066	0.0008 ± 0.00055	0.00177 ± 0.00082	0.01069 ± 0.00153	0.01465 ± 0.00321	0.00545 ± 0.00077	0.00339 ± 0.00049	0.00502 ± 0.00069	0.00483 ± 0.00043
SUG2240	d__Bacteria;p__Actinomycetota;c__Coriobacteriia;o__Coriobacteriales;f__Atopobiaceae;g__Parafannyhessea;s__Parafannyhessea umbonata	GCA_034102825.1	125	2064938	65.52		ND	0.00041 ± 0.00041	ND	0.00073 ± 0.00031	0.00013 ± 0.00013	0.00003 ± 0.00003	0.00204 ± 0.00164	ND	0.00197 ± 0.00197	ND	0.01424 ± 0.01201	0.04044 ± 0.03871	0.04738 ± 0.02608	0.00622 ± 0.00251	0.08021 ± 0.07513	0.05945 ± 0.02778	0.00091 ± 0.00037	0.0037 ± 0.00333	0.13916 ± 0.07082	0.19143 ± 0.04266	0.0264 ± 0.00808	0.01066 ± 0.00253
SUG2241	d__Bacteria;p__Actinomycetota;c__Coriobacteriia;o__Coriobacteriales;f__Atopobiaceae;g__Parafannyhessea;s__Parafannyhessea umbonata	GCA_034109125.1	69	2086289	65.48		ND	0.00039 ± 0.00039	ND	0.00199 ± 0.00092	0.00012 ± 0.00012	0.00003 ± 0.00003	0.00167 ± 0.00145	ND	0.00094 ± 0.00094	ND	0.01316 ± 0.01033	0.0141 ± 0.01212	0.04153 ± 0.02356	0.00533 ± 0.00173	0.05056 ± 0.04383	0.02976 ± 0.01114	0.00125 ± 0.00039	0.00157 ± 0.00113	0.25194 ± 0.07773	0.65557 ± 0.14603	0.08614 ± 0.02577	0.03298 ± 0.00757
SUG2242	d__Bacteria;p__Actinomycetota;c__Coriobacteriia;o__Coriobacteriales;f__Atopobiaceae;g__Paratractidigestivibacter;s__Paratractidigestivibacter faecalis	GCA_034179285.1	98	1672243	65.92		ND	0.02533 ± 0.00691	0.00308 ± 0.00308	0.01838 ± 0.00402	0.00413 ± 0.00334	0.00048 ± 0.00031	0.00235 ± 0.00131	ND	0.00054 ± 0.00034	ND	0.00162 ± 0.00082	0.00551 ± 0.00414	0.01732 ± 0.01005	0.00677 ± 0.00448	0.01295 ± 0.00813	0.00319 ± 0.00139	0.02925 ± 0.00806	0.03838 ± 0.00881	0.08397 ± 0.01178	0.05265 ± 0.00617	0.0742 ± 0.00967	0.04569 ± 0.00508
SUG2243	d__Bacteria;p__Actinomycetota;c__Coriobacteriia;o__Coriobacteriales;f__Atopobiaceae;g__Parolsenella;s__	GCA_034094015.1	148	1789637	62.77		ND	ND	ND	0.00016 ± 0.00009	ND	ND	0.00013 ± 0.00009	ND	ND	ND	ND	ND	0.0013 ± 0.00087	ND	0.00004 ± 0.00004	0.0003 ± 0.0003	0.00094 ± 0.00039	0.00074 ± 0.0003	0.01336 ± 0.0029	0.00306 ± 0.00065	0.01718 ± 0.00232	0.01012 ± 0.0019
SUG2245	d__Bacteria;p__Actinomycetota;c__Coriobacteriia;o__Coriobacteriales;f__Atopobiaceae;g__Tractidigestivibacter;s__Tractidigestivibacter sp004557505	GCA_034168865.1	73	2368205	66		ND	0.00008 ± 0.00008	0.00203 ± 0.00203	0.09332 ± 0.03997	ND	ND	0.00099 ± 0.00068	ND	0.43689 ± 0.40355	ND	0.41348 ± 0.1827	0.74659 ± 0.74045	0.89432 ± 0.34121	0.37876 ± 0.21481	1.84832 ± 1.21229	0.66423 ± 0.39719	0.00441 ± 0.00273	0.00114 ± 0.00082	0.01738 ± 0.00949	0.07359 ± 0.04345	0.058 ± 0.02741	0.02968 ± 0.01497
SUG2244	d__Bacteria;p__Actinomycetota;c__Coriobacteriia;o__Coriobacteriales;f__Atopobiaceae;g__Tractidigestivibacter;s__Tractidigestivibacter sp004557505	GCA_034113405.1	84	2403219	65.99		ND	0.00005 ± 0.00005	0.00113 ± 0.00113	0.06339 ± 0.01956	ND	ND	0.00053 ± 0.00037	ND	0.23782 ± 0.20774	ND	0.41082 ± 0.20208	0.86187 ± 0.84878	0.80828 ± 0.33294	0.48155 ± 0.26343	1.46467 ± 0.87837	1.00859 ± 0.59761	0.00638 ± 0.00461	0.00091 ± 0.00074	0.01919 ± 0.01086	0.07429 ± 0.04576	0.06571 ± 0.03112	0.0307 ± 0.01474
SUG2246	d__Bacteria;p__Actinomycetota;c__Coriobacteriia;o__Coriobacteriales;f__Atopobiaceae;g__UBA7741;s__UBA7741 sp900314575	GCA_034101685.1	89	2235117	68.84		ND	ND	ND	0.00064 ± 0.00025	ND	ND	ND	ND	0.00033 ± 0.00033	ND	0.00499 ± 0.00287	0.01139 ± 0.01127	0.02117 ± 0.01274	0.00655 ± 0.00341	0.03115 ± 0.0139	0.02642 ± 0.0198	0.00048 ± 0.00021	0.00004 ± 0.00004	0.09653 ± 0.05134	0.164 ± 0.03388	0.01823 ± 0.00667	0.00638 ± 0.00274
SUG2247	d__Bacteria;p__Actinomycetota;c__Coriobacteriia;o__Coriobacteriales;f__Atopobiaceae;g__UBA7748;s__UBA7748 sp900314535	GCA_034102125.1	244	2147305	60.15		ND	ND	ND	ND	ND	ND	ND	ND	ND	ND	0.05412 ± 0.05338	ND	0.18736 ± 0.15182	0.01103 ± 0.01029	0.21065 ± 0.11479	0.17252 ± 0.14493	0.00008 ± 0.00006	ND	0.00897 ± 0.00754	0.02318 ± 0.00795	0.00378 ± 0.00254	0.00061 ± 0.00054
SUG2248	d__Bacteria;p__Actinomycetota;c__Coriobacteriia;o__Coriobacteriales;f__Atopobiaceae;g__UBA7748;s__UBA7748 sp900314535	GCA_034118155.1	37	2455419	59.87		ND	ND	ND	ND	ND	ND	ND	ND	ND	ND	0.0346 ± 0.03116	0.00015 ± 0.0001	0.91917 ± 0.87241	0.06218 ± 0.05868	0.75618 ± 0.51323	0.26779 ± 0.15897	0.00015 ± 0.00012	ND	0.00383 ± 0.00267	0.00818 ± 0.00255	0.00155 ± 0.00109	0.00022 ± 0.00019
SUG2249	d__Bacteria;p__Actinomycetota;c__Coriobacteriia;o__Coriobacteriales;f__Atopobiaceae;g__UBA7748;s__UBA7748 sp900314535	GCA_034114865.1	151	2296369	60.01		ND	ND	ND	ND	ND	ND	ND	ND	ND	ND	0.04116 ± 0.03737	ND	0.23358 ± 0.19616	0.02078 ± 0.01403	0.22394 ± 0.1265	0.35716 ± 0.31793	0.00215 ± 0.00148	ND	0.00735 ± 0.00416	0.01786 ± 0.00342	0.00659 ± 0.00261	0.00182 ± 0.00125
SUG2250	d__Bacteria;p__Actinomycetota;c__Coriobacteriia;o__Coriobacteriales;f__Atopobiaceae;g__UBA7748;s__UBA7748 sp900314535	GCA_034168845.1	43	2212155	60.07		ND	ND	ND	ND	ND	ND	ND	ND	ND	ND	0.06525 ± 0.06409	ND	0.19177 ± 0.14767	0.01135 ± 0.01007	0.29212 ± 0.17094	0.17837 ± 0.14988	0.00013 ± 0.0001	ND	0.00538 ± 0.00406	0.01478 ± 0.00454	0.00305 ± 0.00203	0.00044 ± 0.00033
SUG2251	d__Bacteria;p__Actinomycetota;c__Coriobacteriia;o__Coriobacteriales;f__Coriobacteriaceae;g__Collinsella;s__	GCA_034088265.1	94	1664217	64.26		ND	ND	ND	0.00002 ± 0.00001	0.0001 ± 0.0001	ND	0.03262 ± 0.03079	ND	0.06222 ± 0.05545	ND	0.02337 ± 0.02212	ND	0.06173 ± 0.04067	ND	0.00188 ± 0.00148	ND	0.00007 ± 0.00007	0.00003 ± 0.00003	ND	ND	0.00003 ± 0.00003	ND
SUG2252	d__Bacteria;p__Actinomycetota;c__Coriobacteriia;o__Coriobacteriales;f__Coriobacteriaceae;g__Collinsella;s__	GCA_034102905.1	46	2090039	67.9		ND	ND	ND	0.00314 ± 0.00219	ND	0.00052 ± 0.00052	0.00333 ± 0.0022	0.00102 ± 0.00102	0.01272 ± 0.00823	0.00636 ± 0.00462	0.04831 ± 0.04614	0.0054 ± 0.00249	0.04227 ± 0.02248	0.12842 ± 0.06522	0.00779 ± 0.00489	0.03213 ± 0.02051	0.00011 ± 0.00011	ND	ND	ND	0.00004 ± 0.00004	ND
SUG2253	d__Bacteria;p__Actinomycetota;c__Coriobacteriia;o__Coriobacteriales;f__Coriobacteriaceae;g__Collinsella;s__Collinsella bouchesdurhonensis	GCA_034091005.1	69	1767677	57.76		ND	0.00074 ± 0.00062	ND	0.00166 ± 0.00059	0.00182 ± 0.00156	0.00252 ± 0.00157	0.01851 ± 0.00914	ND	0.006 ± 0.00234	ND	0.01424 ± 0.00183	0.00187 ± 0.00102	0.08138 ± 0.05897	0.00454 ± 0.00196	0.00259 ± 0.00109	0.00749 ± 0.00388	0.00453 ± 0.00123	0.00534 ± 0.00193	0.00713 ± 0.00081	0.00588 ± 0.00062	0.00707 ± 0.00097	0.00612 ± 0.00056
SUG2258	d__Bacteria;p__Actinomycetota;c__Coriobacteriia;o__Coriobacteriales;f__Coriobacteriaceae;g__Collinsella;s__Collinsella sp002391315	GCA_034104465.1	176	1751753	60.19		ND	0.00716 ± 0.00371	0.00075 ± 0.00075	0.0123 ± 0.00182	0.00905 ± 0.00446	0.0066 ± 0.00269	0.02771 ± 0.00524	0.00215 ± 0.00097	0.01255 ± 0.00392	0.01097 ± 0.00491	0.0283 ± 0.00898	0.02812 ± 0.01072	0.03707 ± 0.01228	0.03554 ± 0.00958	0.01959 ± 0.01021	0.02968 ± 0.01102	0.01137 ± 0.00191	0.01241 ± 0.00273	0.0127 ± 0.00096	0.00909 ± 0.00091	0.00851 ± 0.00092	0.00677 ± 0.00075
SUG2273	d__Bacteria;p__Actinomycetota;c__Coriobacteriia;o__Coriobacteriales;f__Coriobacteriaceae;g__Collinsella;s__Collinsella sp002391315	GCA_034172145.1	134	1729387	60.17		ND	0.00242 ± 0.00168	0.00063 ± 0.00063	0.00748 ± 0.00088	0.00934 ± 0.00447	0.0073 ± 0.00333	0.03544 ± 0.00742	0.00183 ± 0.0009	0.01487 ± 0.00392	0.00632 ± 0.00212	0.02663 ± 0.00868	0.02537 ± 0.01182	0.03644 ± 0.01243	0.03841 ± 0.0119	0.01246 ± 0.00473	0.02644 ± 0.01037	0.01062 ± 0.00186	0.01071 ± 0.00196	0.00921 ± 0.00082	0.00524 ± 0.00028	0.00561 ± 0.00059	0.0044 ± 0.0004
SUG2277	d__Bacteria;p__Actinomycetota;c__Coriobacteriia;o__Coriobacteriales;f__Coriobacteriaceae;g__Collinsella;s__Collinsella sp002391315	GCA_034170295.1	97	1874643	60		ND	0.00397 ± 0.00243	0.0005 ± 0.0005	0.00995 ± 0.00115	0.00813 ± 0.00403	0.00614 ± 0.00253	0.02791 ± 0.00514	0.00247 ± 0.00118	0.01248 ± 0.00311	0.00734 ± 0.0021	0.07722 ± 0.05661	0.02444 ± 0.00995	0.03969 ± 0.01278	0.03362 ± 0.0087	0.01716 ± 0.00535	0.02917 ± 0.0109	0.01194 ± 0.00158	0.01299 ± 0.00292	0.01249 ± 0.00102	0.00768 ± 0.00036	0.00859 ± 0.00063	0.0073 ± 0.00052
SUG2275	d__Bacteria;p__Actinomycetota;c__Coriobacteriia;o__Coriobacteriales;f__Coriobacteriaceae;g__Collinsella;s__Collinsella sp002391315	GCA_034171185.1	32	1906533	59.73		ND	0.00372 ± 0.0024	0.00045 ± 0.00045	0.00879 ± 0.00103	0.01386 ± 0.00714	0.01258 ± 0.00603	0.06686 ± 0.03063	0.00267 ± 0.00135	0.02784 ± 0.01334	0.00875 ± 0.00244	0.03354 ± 0.01052	0.03412 ± 0.01506	0.04876 ± 0.01506	0.04142 ± 0.01222	0.01181 ± 0.00493	0.03369 ± 0.01447	0.01317 ± 0.00219	0.01493 ± 0.00327	0.01176 ± 0.00104	0.00686 ± 0.00039	0.00689 ± 0.00072	0.00514 ± 0.00048
SUG2281	d__Bacteria;p__Actinomycetota;c__Coriobacteriia;o__Coriobacteriales;f__Coriobacteriaceae;g__Collinsella;s__Collinsella sp002391315	GCA_034178625.1	220	1687193	60.23		ND	0.00293 ± 0.00211	0.00044 ± 0.00044	0.02282 ± 0.00527	0.00814 ± 0.00413	0.00595 ± 0.0024	0.02449 ± 0.00529	0.00138 ± 0.00067	0.00971 ± 0.00351	0.00567 ± 0.00192	0.02391 ± 0.00888	0.02281 ± 0.01043	0.0314 ± 0.01161	0.03073 ± 0.00876	0.01024 ± 0.00426	0.02438 ± 0.00987	0.00861 ± 0.00164	0.01031 ± 0.00292	0.00944 ± 0.00092	0.00504 ± 0.00031	0.01059 ± 0.00266	0.00987 ± 0.00234
SUG2270	d__Bacteria;p__Actinomycetota;c__Coriobacteriia;o__Coriobacteriales;f__Coriobacteriaceae;g__Collinsella;s__Collinsella sp002391315	GCA_034118805.1	102	1883128	59.91		ND	0.00241 ± 0.0019	0.00042 ± 0.00042	0.00785 ± 0.0009	0.00951 ± 0.00484	0.0066 ± 0.00279	0.03029 ± 0.00602	0.00235 ± 0.00092	0.01823 ± 0.0073	0.0076 ± 0.00221	0.02734 ± 0.00937	0.0281 ± 0.01121	0.03869 ± 0.01368	0.06172 ± 0.02992	0.01015 ± 0.00394	0.02939 ± 0.01058	0.01621 ± 0.00284	0.01535 ± 0.00215	0.01224 ± 0.00101	0.00707 ± 0.00045	0.00649 ± 0.00062	0.00483 ± 0.00041
SUG2269	d__Bacteria;p__Actinomycetota;c__Coriobacteriia;o__Coriobacteriales;f__Coriobacteriaceae;g__Collinsella;s__Collinsella sp002391315	GCA_034112705.1	156	1818333	60.17		ND	0.00268 ± 0.00186	0.00039 ± 0.00039	0.00773 ± 0.00086	0.00982 ± 0.00523	0.00608 ± 0.0026	0.02827 ± 0.00629	0.00146 ± 0.00067	0.01105 ± 0.00398	0.00621 ± 0.002	0.02491 ± 0.00803	0.02594 ± 0.01117	0.03502 ± 0.01262	0.03809 ± 0.0105	0.01009 ± 0.00367	0.04413 ± 0.02187	0.01385 ± 0.00213	0.01418 ± 0.00245	0.01204 ± 0.00093	0.00855 ± 0.00053	0.00745 ± 0.00068	0.006 ± 0.00047
SUG2268	d__Bacteria;p__Actinomycetota;c__Coriobacteriia;o__Coriobacteriales;f__Coriobacteriaceae;g__Collinsella;s__Collinsella sp002391315	GCA_034112785.1	93	1815667	60.1		ND	0.00267 ± 0.00187	0.00037 ± 0.00037	0.00672 ± 0.00092	0.0126 ± 0.00674	0.01062 ± 0.00392	0.04412 ± 0.01216	0.00538 ± 0.00278	0.02552 ± 0.01689	0.01552 ± 0.00692	0.03002 ± 0.01023	0.03153 ± 0.01384	0.03102 ± 0.01123	0.06299 ± 0.03512	0.00921 ± 0.00379	0.02839 ± 0.01214	0.00835 ± 0.00159	0.00934 ± 0.00207	0.00905 ± 0.00084	0.00461 ± 0.00039	0.00508 ± 0.00058	0.00365 ± 0.0004
SUG2265	d__Bacteria;p__Actinomycetota;c__Coriobacteriia;o__Coriobacteriales;f__Coriobacteriaceae;g__Collinsella;s__Collinsella sp002391315	GCA_034115245.1	130	1850018	59.92		ND	0.0042 ± 0.00274	0.00034 ± 0.00034	0.00862 ± 0.00141	0.0075 ± 0.00373	0.00571 ± 0.00227	0.02152 ± 0.00474	0.00101 ± 0.00048	0.0076 ± 0.00275	0.00427 ± 0.00149	0.02321 ± 0.00896	0.02225 ± 0.00984	0.0298 ± 0.01111	0.02998 ± 0.00833	0.01063 ± 0.00493	0.02269 ± 0.00997	0.00843 ± 0.00166	0.01859 ± 0.01084	0.00924 ± 0.00089	0.00475 ± 0.00043	0.00522 ± 0.00058	0.00374 ± 0.00042
SUG2266	d__Bacteria;p__Actinomycetota;c__Coriobacteriia;o__Coriobacteriales;f__Coriobacteriaceae;g__Collinsella;s__Collinsella sp002391315	GCA_034114645.1	70	1901574	60.11		ND	0.00207 ± 0.00164	0.00034 ± 0.00034	0.00715 ± 0.001	0.0087 ± 0.00458	0.00539 ± 0.00227	0.02724 ± 0.00584	0.00116 ± 0.00057	0.0119 ± 0.00453	0.00482 ± 0.00165	0.02323 ± 0.00793	0.02019 ± 0.00926	0.0334 ± 0.01261	0.03635 ± 0.00888	0.01103 ± 0.00423	0.02877 ± 0.01277	0.015 ± 0.00374	0.02484 ± 0.01059	0.01784 ± 0.00136	0.01189 ± 0.00077	0.00943 ± 0.00106	0.00728 ± 0.00072
SUG2276	d__Bacteria;p__Actinomycetota;c__Coriobacteriia;o__Coriobacteriales;f__Coriobacteriaceae;g__Collinsella;s__Collinsella sp002391315	GCA_034170825.1	210	1735539	60.14		ND	0.00237 ± 0.00187	0.00033 ± 0.00033	0.0074 ± 0.00098	0.00995 ± 0.00506	0.007 ± 0.00304	0.02954 ± 0.00653	0.00148 ± 0.00072	0.01627 ± 0.00571	0.00605 ± 0.002	0.02961 ± 0.00982	0.02484 ± 0.01105	0.04208 ± 0.01524	0.03771 ± 0.01082	0.01876 ± 0.00727	0.03081 ± 0.01051	0.0095 ± 0.00186	0.01014 ± 0.00228	0.00981 ± 0.00095	0.00504 ± 0.00029	0.00559 ± 0.0006	0.00414 ± 0.00047
SUG2282	d__Bacteria;p__Actinomycetota;c__Coriobacteriia;o__Coriobacteriales;f__Coriobacteriaceae;g__Collinsella;s__Collinsella sp002391315	GCA_034177245.1	220	1930521	59.99		ND	0.00303 ± 0.00206	0.0003 ± 0.0003	0.00773 ± 0.0011	0.00849 ± 0.00429	0.00614 ± 0.00253	0.02609 ± 0.00553	0.00133 ± 0.00064	0.00912 ± 0.00338	0.00558 ± 0.00198	0.02381 ± 0.00865	0.02438 ± 0.01105	0.03215 ± 0.01219	0.03164 ± 0.00889	0.01002 ± 0.00442	0.02446 ± 0.01057	0.00907 ± 0.0017	0.01055 ± 0.00287	0.01022 ± 0.00096	0.00546 ± 0.00034	0.00608 ± 0.00067	0.00453 ± 0.00049
SUG2255	d__Bacteria;p__Actinomycetota;c__Coriobacteriia;o__Coriobacteriales;f__Coriobacteriaceae;g__Collinsella;s__Collinsella sp002391315	GCA_034094235.1	262	1579710	60.3		ND	0.00289 ± 0.00208	0.00029 ± 0.00029	0.00682 ± 0.00093	0.01125 ± 0.00587	0.00818 ± 0.00313	0.03427 ± 0.00743	0.00172 ± 0.00084	0.01426 ± 0.0056	0.00703 ± 0.00222	0.03083 ± 0.0103	0.02937 ± 0.01321	0.04167 ± 0.01559	0.03778 ± 0.01031	0.01004 ± 0.00397	0.02913 ± 0.01268	0.0128 ± 0.00263	0.01296 ± 0.00253	0.01224 ± 0.00121	0.00651 ± 0.00042	0.00651 ± 0.00075	0.00457 ± 0.00047
SUG2257	d__Bacteria;p__Actinomycetota;c__Coriobacteriia;o__Coriobacteriales;f__Coriobacteriaceae;g__Collinsella;s__Collinsella sp002391315	GCA_034093475.1	229	1690843	60.22		ND	0.00247 ± 0.00168	0.00029 ± 0.00029	0.00643 ± 0.00083	0.0106 ± 0.00578	0.00594 ± 0.00249	0.03603 ± 0.01005	0.00125 ± 0.00061	0.01069 ± 0.00396	0.00801 ± 0.00291	0.026 ± 0.00831	0.02772 ± 0.01278	0.03513 ± 0.01246	0.03173 ± 0.00874	0.00924 ± 0.00352	0.0254 ± 0.01077	0.02036 ± 0.00426	0.01926 ± 0.00312	0.01472 ± 0.00149	0.00753 ± 0.00065	0.00629 ± 0.0007	0.00423 ± 0.00045
SUG2263	d__Bacteria;p__Actinomycetota;c__Coriobacteriia;o__Coriobacteriales;f__Coriobacteriaceae;g__Collinsella;s__Collinsella sp002391315	GCA_034116725.1	81	1826477	59.88		ND	0.00246 ± 0.00197	0.00028 ± 0.00028	0.00624 ± 0.00087	0.01023 ± 0.00494	0.00679 ± 0.00283	0.04167 ± 0.01015	0.00183 ± 0.00098	0.01147 ± 0.00377	0.01478 ± 0.00782	0.03982 ± 0.01431	0.08002 ± 0.05414	0.11157 ± 0.05477	0.0763 ± 0.04028	0.01057 ± 0.00404	0.02969 ± 0.01249	0.01034 ± 0.00207	0.01064 ± 0.00206	0.00943 ± 0.00085	0.00517 ± 0.00029	0.00512 ± 0.00056	0.00377 ± 0.00039
SUG2254	d__Bacteria;p__Actinomycetota;c__Coriobacteriia;o__Coriobacteriales;f__Coriobacteriaceae;g__Collinsella;s__Collinsella sp002391315	GCA_034088305.1	154	1734354	60.14		ND	0.00206 ± 0.00164	0.00027 ± 0.00027	0.0058 ± 0.00078	0.01464 ± 0.00926	0.00653 ± 0.00265	0.03361 ± 0.00901	0.00185 ± 0.00081	0.01097 ± 0.00439	0.00638 ± 0.00236	0.02506 ± 0.00847	0.0239 ± 0.01078	0.03163 ± 0.01152	0.03155 ± 0.00903	0.00856 ± 0.00343	0.02401 ± 0.01037	0.00945 ± 0.00188	0.0099 ± 0.002	0.01034 ± 0.001	0.00537 ± 0.00035	0.00563 ± 0.00063	0.00393 ± 0.00038
SUG2262	d__Bacteria;p__Actinomycetota;c__Coriobacteriia;o__Coriobacteriales;f__Coriobacteriaceae;g__Collinsella;s__Collinsella sp002391315	GCA_034117345.1	204	1737778	60.29		ND	0.00287 ± 0.00196	0.00027 ± 0.00027	0.00656 ± 0.00093	0.00915 ± 0.00469	0.00636 ± 0.0026	0.02727 ± 0.00587	0.00167 ± 0.00074	0.00994 ± 0.00394	0.0058 ± 0.00211	0.02456 ± 0.00884	0.02417 ± 0.01099	0.03283 ± 0.01246	0.03287 ± 0.00939	0.00975 ± 0.00418	0.03092 ± 0.01462	0.00914 ± 0.00181	0.01017 ± 0.00235	0.01001 ± 0.00097	0.00525 ± 0.00033	0.00569 ± 0.00065	0.00409 ± 0.00045
SUG2278	d__Bacteria;p__Actinomycetota;c__Coriobacteriia;o__Coriobacteriales;f__Coriobacteriaceae;g__Collinsella;s__Collinsella sp002391315	GCA_034169685.1	213	1673029	60.3		ND	0.00256 ± 0.00181	0.00027 ± 0.00027	0.00602 ± 0.00086	0.00862 ± 0.00447	0.00594 ± 0.00249	0.02598 ± 0.00563	0.00123 ± 0.00059	0.00919 ± 0.00342	0.0053 ± 0.00189	0.02418 ± 0.00866	0.02376 ± 0.01083	0.03366 ± 0.01265	0.03157 ± 0.00887	0.00926 ± 0.00387	0.02358 ± 0.01019	0.01005 ± 0.00198	0.00989 ± 0.00214	0.01028 ± 0.00095	0.00488 ± 0.00043	0.00561 ± 0.00066	0.00394 ± 0.00045
SUG2256	d__Bacteria;p__Actinomycetota;c__Coriobacteriia;o__Coriobacteriales;f__Coriobacteriaceae;g__Collinsella;s__Collinsella sp002391315	GCA_034093975.1	189	1714754	60.13		ND	0.00207 ± 0.00166	0.00025 ± 0.00025	0.0056 ± 0.00076	0.00857 ± 0.00436	0.00558 ± 0.00236	0.02753 ± 0.00622	0.00111 ± 0.00053	0.00918 ± 0.00318	0.00488 ± 0.00164	0.0266 ± 0.00943	0.02266 ± 0.01013	0.05373 ± 0.02473	0.03152 ± 0.00889	0.00844 ± 0.00321	0.02266 ± 0.00974	0.01275 ± 0.00316	0.01178 ± 0.00177	0.0088 ± 0.00083	0.0046 ± 0.00039	0.00493 ± 0.00057	0.0035 ± 0.00036
SUG2260	d__Bacteria;p__Actinomycetota;c__Coriobacteriia;o__Coriobacteriales;f__Coriobacteriaceae;g__Collinsella;s__Collinsella sp002391315	GCA_034099495.1	256	1550293	60.31		ND	0.00222 ± 0.00177	0.00025 ± 0.00025	0.00569 ± 0.00081	0.00852 ± 0.00439	0.00578 ± 0.00245	0.02582 ± 0.00551	0.00135 ± 0.00065	0.00875 ± 0.00337	0.0056 ± 0.00203	0.02385 ± 0.0085	0.02629 ± 0.01235	0.0339 ± 0.01321	0.03617 ± 0.00963	0.00842 ± 0.00353	0.02531 ± 0.01087	0.00901 ± 0.00187	0.01014 ± 0.0022	0.00898 ± 0.00089	0.00452 ± 0.0004	0.00506 ± 0.00059	0.00361 ± 0.0004
SUG2261	d__Bacteria;p__Actinomycetota;c__Coriobacteriia;o__Coriobacteriales;f__Coriobacteriaceae;g__Collinsella;s__Collinsella sp002391315	GCA_034117485.1	77	1922333	59.86		ND	0.00312 ± 0.00223	0.00025 ± 0.00025	0.00691 ± 0.00093	0.01173 ± 0.00634	0.01011 ± 0.00493	0.03569 ± 0.00819	0.00163 ± 0.00079	0.01061 ± 0.00372	0.00847 ± 0.00403	0.02612 ± 0.0089	0.07636 ± 0.0488	0.03924 ± 0.01504	0.0444 ± 0.01113	0.00992 ± 0.00397	0.03091 ± 0.01303	0.01546 ± 0.00344	0.01424 ± 0.00258	0.01253 ± 0.00107	0.00615 ± 0.00041	0.00603 ± 0.00066	0.0043 ± 0.00044
SUG2280	d__Bacteria;p__Actinomycetota;c__Coriobacteriia;o__Coriobacteriales;f__Coriobacteriaceae;g__Collinsella;s__Collinsella sp002391315	GCA_034181665.1	237	1689750	60.35		ND	0.00213 ± 0.00172	0.00025 ± 0.00025	0.00593 ± 0.00085	0.00834 ± 0.00435	0.00546 ± 0.00227	0.02407 ± 0.00534	0.00118 ± 0.00057	0.00809 ± 0.00307	0.00477 ± 0.0017	0.02249 ± 0.00794	0.02219 ± 0.01007	0.02988 ± 0.01132	0.02896 ± 0.00808	0.00849 ± 0.00356	0.02214 ± 0.00964	0.01099 ± 0.00178	0.00958 ± 0.0021	0.01492 ± 0.00217	0.00651 ± 0.00038	0.0059 ± 0.00068	0.00406 ± 0.00043
SUG2259	d__Bacteria;p__Actinomycetota;c__Coriobacteriia;o__Coriobacteriales;f__Coriobacteriaceae;g__Collinsella;s__Collinsella sp002391315	GCA_034100295.1	248	1933514	60.01		ND	0.00203 ± 0.0016	0.00024 ± 0.00024	0.00583 ± 0.00077	0.00776 ± 0.00403	0.0054 ± 0.00227	0.02378 ± 0.00505	0.00114 ± 0.00054	0.00846 ± 0.00299	0.00478 ± 0.00165	0.02174 ± 0.00764	0.02129 ± 0.00959	0.03053 ± 0.01113	0.02835 ± 0.00765	0.00862 ± 0.00332	0.02206 ± 0.00943	0.01033 ± 0.00228	0.01249 ± 0.00282	0.0104 ± 0.00093	0.00605 ± 0.00037	0.00629 ± 0.00068	0.00487 ± 0.00047
SUG2279	d__Bacteria;p__Actinomycetota;c__Coriobacteriia;o__Coriobacteriales;f__Coriobacteriaceae;g__Collinsella;s__Collinsella sp002391315	GCA_034168585.1	139	1812566	60.18		ND	0.00215 ± 0.00173	0.00024 ± 0.00024	0.00558 ± 0.00075	0.00981 ± 0.00519	0.00533 ± 0.00226	0.02603 ± 0.00597	0.0011 ± 0.00052	0.00896 ± 0.00317	0.00487 ± 0.00168	0.02229 ± 0.00776	0.02266 ± 0.01035	0.02908 ± 0.01099	0.0285 ± 0.0078	0.008 ± 0.00334	0.02232 ± 0.00977	0.01141 ± 0.00222	0.01116 ± 0.00233	0.02061 ± 0.00462	0.00915 ± 0.00078	0.00843 ± 0.00105	0.00504 ± 0.00053
SUG2271	d__Bacteria;p__Actinomycetota;c__Coriobacteriia;o__Coriobacteriales;f__Coriobacteriaceae;g__Collinsella;s__Collinsella sp002391315	GCA_034173305.1	186	1721548	60.14		ND	0.00217 ± 0.00175	0.00023 ± 0.00023	0.00578 ± 0.00077	0.00871 ± 0.00452	0.00616 ± 0.00274	0.02677 ± 0.00569	0.00118 ± 0.00056	0.00934 ± 0.00324	0.00519 ± 0.00182	0.02213 ± 0.00767	0.0248 ± 0.01122	0.03124 ± 0.01175	0.03131 ± 0.00871	0.00798 ± 0.00335	0.02384 ± 0.01032	0.01449 ± 0.0022	0.01142 ± 0.00212	0.01167 ± 0.00119	0.00584 ± 0.00034	0.00543 ± 0.00063	0.00389 ± 0.00039
SUG2264	d__Bacteria;p__Actinomycetota;c__Coriobacteriia;o__Coriobacteriales;f__Coriobacteriaceae;g__Collinsella;s__Collinsella sp002391315	GCA_034116425.1	142	1779808	60.05		ND	0.00202 ± 0.00159	0.00022 ± 0.00022	0.00555 ± 0.00077	0.00856 ± 0.00446	0.00573 ± 0.00248	0.02604 ± 0.00563	0.00119 ± 0.00056	0.00923 ± 0.00326	0.005 ± 0.00175	0.02352 ± 0.00865	0.02401 ± 0.01113	0.03164 ± 0.012	0.03136 ± 0.00856	0.00841 ± 0.00349	0.0249 ± 0.0108	0.01388 ± 0.00413	0.01619 ± 0.00359	0.00948 ± 0.0009	0.00545 ± 0.00036	0.00509 ± 0.00059	0.00365 ± 0.00038
SUG2267	d__Bacteria;p__Actinomycetota;c__Coriobacteriia;o__Coriobacteriales;f__Coriobacteriaceae;g__Collinsella;s__Collinsella sp002391315	GCA_034113805.1	168	1713532	60.24		ND	0.00194 ± 0.00157	0.00021 ± 0.00021	0.00515 ± 0.00071	0.00802 ± 0.00423	0.00544 ± 0.00237	0.02472 ± 0.00531	0.00111 ± 0.00053	0.00825 ± 0.00306	0.00467 ± 0.00169	0.02204 ± 0.00794	0.0227 ± 0.01071	0.03123 ± 0.01172	0.03143 ± 0.00813	0.00766 ± 0.00309	0.02477 ± 0.01063	0.00985 ± 0.00221	0.01124 ± 0.00223	0.00921 ± 0.0009	0.00471 ± 0.00042	0.00504 ± 0.00059	0.00362 ± 0.0004
SUG2272	d__Bacteria;p__Actinomycetota;c__Coriobacteriia;o__Coriobacteriales;f__Coriobacteriaceae;g__Collinsella;s__Collinsella sp002391315	GCA_034172915.1	190	1601902	60.46		ND	0.0019 ± 0.00152	0.00021 ± 0.00021	0.00554 ± 0.00079	0.00832 ± 0.00438	0.00509 ± 0.00214	0.02393 ± 0.00537	0.00107 ± 0.00052	0.00793 ± 0.00298	0.00445 ± 0.00157	0.02113 ± 0.00746	0.0206 ± 0.00957	0.02836 ± 0.01051	0.028 ± 0.0077	0.00801 ± 0.00338	0.0215 ± 0.0095	0.00957 ± 0.00225	0.01049 ± 0.00235	0.01372 ± 0.0014	0.00692 ± 0.00036	0.0071 ± 0.00085	0.00498 ± 0.00053
SUG2274	d__Bacteria;p__Actinomycetota;c__Coriobacteriia;o__Coriobacteriales;f__Coriobacteriaceae;g__Collinsella;s__Collinsella sp002391315	GCA_034171635.1	81	1889611	59.88		ND	0.00209 ± 0.00165	0.00021 ± 0.00021	0.00541 ± 0.00075	0.00905 ± 0.0047	0.00641 ± 0.00299	0.03878 ± 0.0134	0.00099 ± 0.00048	0.00916 ± 0.00291	0.00463 ± 0.00172	0.02148 ± 0.00745	0.029 ± 0.01518	0.03104 ± 0.01195	0.03135 ± 0.00814	0.00741 ± 0.00301	0.02429 ± 0.01052	0.01721 ± 0.0079	0.0112 ± 0.00207	0.00992 ± 0.00091	0.0053 ± 0.00037	0.00551 ± 0.0006	0.00409 ± 0.00045
SUG2283	d__Bacteria;p__Actinomycetota;c__Coriobacteriia;o__Coriobacteriales;f__Eggerthellaceae;g__Berryella;s__Berryella intestinalis	GCA_034091765.1	149	1821064	63.4		0.0037 ± 0.0037	0.0006 ± 0.00043	0.05943 ± 0.04063	0.05982 ± 0.01853	0.00071 ± 0.00071	ND	0.18137 ± 0.07278	0.03399 ± 0.02976	0.23473 ± 0.12924	0.10575 ± 0.06328	0.04467 ± 0.02263	0.03389 ± 0.01241	0.04664 ± 0.01578	0.03558 ± 0.01256	0.06869 ± 0.02016	0.04326 ± 0.01941	0.00011 ± 0.00008	ND	0.00016 ± 0.00009	0.00051 ± 0.00038	0.00198 ± 0.00133	0.00028 ± 0.00014
SUG2284	d__Bacteria;p__Actinomycetota;c__Coriobacteriia;o__Coriobacteriales;f__Eggerthellaceae;g__Eggerthella;s__Eggerthella lenta	GCA_034102545.1	57	3303208	64.19		0.00178 ± 0.00178	ND	ND	0.00009 ± 0.00004	ND	ND	0.00838 ± 0.00333	0.01722 ± 0.00974	0.0019 ± 0.00104	0.1038 ± 0.03005	0.00561 ± 0.00226	0.07389 ± 0.0241	0.00456 ± 0.00167	0.04496 ± 0.02095	0.00045 ± 0.0003	0.0231 ± 0.01289	0.00007 ± 0.00005	0.00052 ± 0.00052	0.00014 ± 0.00007	0.0003 ± 0.00018	0.00028 ± 0.00009	0.00116 ± 0.00025
SUG2285	d__Bacteria;p__Actinomycetota;c__Coriobacteriia;o__Coriobacteriales;f__Eggerthellaceae;g__Ellagibacter;s__Ellagibacter isourolithinifaciens	GCA_034103865.1	258	1870456	60.8		ND	0.00393 ± 0.00186	ND	0.005 ± 0.00113	ND	ND	0.00033 ± 0.00026	ND	0.00031 ± 0.00021	0.00021 ± 0.00014	0.00138 ± 0.00094	0.0021 ± 0.00108	0.00338 ± 0.00161	0.00029 ± 0.00013	0.00178 ± 0.0011	0.00105 ± 0.00041	0.00887 ± 0.00112	0.00664 ± 0.00093	0.01364 ± 0.00156	0.00933 ± 0.00083	0.02055 ± 0.00223	0.01437 ± 0.00209
SUG2286	d__Bacteria;p__Actinomycetota;c__Coriobacteriia;o__Coriobacteriales;f__Eggerthellaceae;g__Ellagibacter;s__Ellagibacter isourolithinifaciens	GCA_034117985.1	261	1818645	61.05		ND	0.0039 ± 0.00187	ND	0.00494 ± 0.00117	ND	ND	0.00063 ± 0.00045	ND	0.00036 ± 0.00021	0.00027 ± 0.00019	0.00146 ± 0.00097	0.00209 ± 0.00091	0.0032 ± 0.00151	0.00028 ± 0.00013	0.00105 ± 0.00042	0.00107 ± 0.00041	0.00802 ± 0.00102	0.00723 ± 0.00089	0.01324 ± 0.0016	0.00992 ± 0.00105	0.02073 ± 0.00215	0.01708 ± 0.00262
SUG2287	d__Bacteria;p__Actinomycetota;c__Coriobacteriia;o__Coriobacteriales;f__Eggerthellaceae;g__Ellagibacter;s__Ellagibacter isourolithinifaciens	GCA_034180685.1	251	1943695	61.05		ND	0.00451 ± 0.00218	ND	0.00707 ± 0.00152	ND	ND	0.00104 ± 0.00062	ND	0.00045 ± 0.00027	0.00065 ± 0.00042	0.00224 ± 0.00106	0.00251 ± 0.0011	0.00392 ± 0.00163	0.00077 ± 0.00027	0.00167 ± 0.00054	0.00177 ± 0.00055	0.00982 ± 0.00107	0.00816 ± 0.00095	0.01572 ± 0.0017	0.01048 ± 0.00106	0.02119 ± 0.00216	0.01591 ± 0.00221
SUG2288	d__Bacteria;p__Actinomycetota;c__Coriobacteriia;o__Coriobacteriales;f__Eggerthellaceae;g__Paraeggerthella;s__Paraeggerthella hongkongensis_A	GCA_034102405.1	317	2549746	61.46		0.00355 ± 0.00355	ND	ND	0.00001 ± 0.00001	ND	ND	0.03228 ± 0.01064	ND	0.02064 ± 0.01031	0.03088 ± 0.02346	0.0101 ± 0.00419	0.00504 ± 0.00268	0.0089 ± 0.00362	0.00761 ± 0.00613	0.00113 ± 0.00071	0.00215 ± 0.00163	ND	ND	0.00007 ± 0.00005	0.00006 ± 0.00006	0.00003 ± 0.00003	0.00012 ± 0.00007
SUG2289	d__Bacteria;p__Actinomycetota;c__Coriobacteriia;o__Coriobacteriales;f__Eggerthellaceae;g__W1P20-047;s__W1P20-047 sp004555335	GCA_034100825.1	185	1738242	59.37		0.00154 ± 0.00154	0.00166 ± 0.00076	0.00067 ± 0.00067	0.00561 ± 0.00073	0.00026 ± 0.00017	0.00018 ± 0.0001	0.01554 ± 0.00477	ND	0.01292 ± 0.00274	0.01218 ± 0.00543	0.02823 ± 0.00506	0.01753 ± 0.00531	0.02636 ± 0.00398	0.02223 ± 0.00543	0.01185 ± 0.0024	0.01583 ± 0.00307	0.01941 ± 0.00625	0.01224 ± 0.00138	0.00289 ± 0.00035	0.00301 ± 0.0005	0.00229 ± 0.0004	0.00243 ± 0.00032
SUG2290	d__Bacteria;p__Actinomycetota;c__Coriobacteriia;o__Coriobacteriales;f__Eggerthellaceae;g__W1P20-047;s__W1P20-047 sp004555335	GCA_034117765.1	218	1693620	59.48		0.00148 ± 0.00148	0.00154 ± 0.00074	0.00063 ± 0.00063	0.00493 ± 0.00067	0.00025 ± 0.00018	0.00021 ± 0.00011	0.01295 ± 0.00402	ND	0.01142 ± 0.00232	0.01046 ± 0.00479	0.0249 ± 0.00425	0.01398 ± 0.0041	0.0226 ± 0.00321	0.01908 ± 0.00451	0.01096 ± 0.00232	0.01366 ± 0.00244	0.01752 ± 0.00526	0.01302 ± 0.00161	0.00234 ± 0.00032	0.0027 ± 0.00048	0.00158 ± 0.00034	0.0017 ± 0.00034
SUG2291	d__Bacteria;p__Actinomycetota;c__Coriobacteriia;o__Coriobacteriales;f__Eggerthellaceae;g__W1P20-047;s__W1P20-047 sp004555335	GCA_034170785.1	197	1620074	59.8		ND	0.00141 ± 0.00065	0.00056 ± 0.00056	0.00469 ± 0.0007	0.00023 ± 0.00016	0.00015 ± 0.00008	0.01262 ± 0.00397	ND	0.01068 ± 0.00249	0.00942 ± 0.00461	0.02405 ± 0.00407	0.01168 ± 0.00358	0.02257 ± 0.00354	0.0162 ± 0.00332	0.01078 ± 0.00218	0.01232 ± 0.00248	0.02175 ± 0.00983	0.00981 ± 0.00111	0.00213 ± 0.00031	0.002 ± 0.00033	0.00155 ± 0.00033	0.00143 ± 0.00027
SUG2292	d__Bacteria;p__Actinomycetota;c__Coriobacteriia;o__Coriobacteriales;f__QAMH01;g__CACZQA01;s__CACZQA01 sp902783175	GCA_034087705.1	156	1889441	62.98		ND	ND	ND	0.00017 ± 0.00006	ND	ND	ND	ND	ND	ND	ND	ND	ND	ND	ND	ND	0.00018 ± 0.00006	0.00003 ± 0.00003	0.02987 ± 0.00607	0.0165 ± 0.00195	0.01203 ± 0.0024	0.01997 ± 0.0031
SUG2293	d__Bacteria;p__Actinomycetota;c__Coriobacteriia;o__Coriobacteriales;f__QAMH01;g__CACZQA01;s__CACZQA01 sp902783175	GCA_034174385.1	156	2006918	62.73		ND	ND	ND	0.00022 ± 0.00006	ND	ND	ND	ND	ND	ND	ND	ND	ND	ND	ND	ND	0.00024 ± 0.00007	0.00002 ± 0.00002	0.02035 ± 0.00373	0.02681 ± 0.00325	0.01798 ± 0.00359	0.03042 ± 0.00466
SUG2294	d__Bacteria;p__Actinomycetota;c__Coriobacteriia;o__Coriobacteriales;f__RUG033;g__RUG033;s__RUG033 sp900314665	GCA_034086785.1	252	2358937	64.27		ND	0.0004 ± 0.0004	ND	0.00072 ± 0.00032	ND	ND	ND	ND	ND	ND	ND	ND	ND	ND	0.00009 ± 0.00009	0.0004 ± 0.00037	0.00715 ± 0.00336	0.00146 ± 0.00047	0.0127 ± 0.00264	0.01388 ± 0.00206	0.00873 ± 0.00327	0.00672 ± 0.00237
SUG2295	d__Bacteria;p__Actinomycetota;c__Coriobacteriia;o__Coriobacteriales;f__UMGS124;g__UMGS124;s__UMGS124 sp900555105	GCA_034176355.1	190	2790190	61.97		ND	0.01054 ± 0.00297	0.0018 ± 0.0018	0.01905 ± 0.00221	ND	0.00037 ± 0.0002	0.01236 ± 0.00368	0.00006 ± 0.00006	0.01968 ± 0.00482	0.01342 ± 0.00434	0.02688 ± 0.00435	0.01704 ± 0.0042	0.02061 ± 0.00457	0.01079 ± 0.00203	0.0054 ± 0.00274	0.00706 ± 0.00176	0.01406 ± 0.00153	0.01171 ± 0.00165	0.02073 ± 0.0016	0.01891 ± 0.00144	0.0338 ± 0.00222	0.03638 ± 0.00184
SUG2296	d__Bacteria;p__Bacillota;c__Bacilli;o__Acholeplasmatales;f__Anaeroplasmataceae;g__Anaeroplasma;s__	GCA_034179385.1	135	1895180	32.23		ND	0.00331 ± 0.00172	ND	0.02102 ± 0.00722	ND	ND	ND	ND	ND	ND	ND	ND	ND	ND	0.00008 ± 0.00008	ND	0.00073 ± 0.00068	0.00204 ± 0.00204	0.00008 ± 0.00008	ND	0.00013 ± 0.00009	0.00053 ± 0.00023
SUG2297	d__Bacteria;p__Bacillota;c__Bacilli;o__Erysipelotrichales;f__Coprobacillaceae;g__Catenibacterium;s__Catenibacterium mitsuokai	GCA_034099445.1	169	2235990	34.06		0.01513 ± 0.00825	0.13437 ± 0.02501	0.08993 ± 0.05038	0.32711 ± 0.07169	0.03281 ± 0.02604	0.01661 ± 0.00632	0.0567 ± 0.05036	ND	0.02828 ± 0.02335	0.00061 ± 0.00061	0.02492 ± 0.00946	0.03685 ± 0.03035	0.17431 ± 0.0616	0.01238 ± 0.00524	0.14824 ± 0.06826	0.08361 ± 0.04389	0.26711 ± 0.05677	0.23808 ± 0.07744	0.58031 ± 0.0845	0.50082 ± 0.09983	0.33354 ± 0.06771	0.11341 ± 0.0293
SUG2298	d__Bacteria;p__Bacillota;c__Bacilli;o__Erysipelotrichales;f__Coprobacillaceae;g__Sharpea;s__Sharpea porci	GCA_034168905.1	71	2329255	36.57		ND	0.00028 ± 0.00024	ND	0.00159 ± 0.00054	ND	0.00125 ± 0.0009	ND	ND	ND	0.00029 ± 0.00029	0.00083 ± 0.00052	0.0364 ± 0.0364	0.00155 ± 0.00071	0.05629 ± 0.05117	0.37736 ± 0.36951	0.85939 ± 0.67328	0.00557 ± 0.00211	0.05686 ± 0.04738	0.00353 ± 0.00069	0.00348 ± 0.001	0.00241 ± 0.00054	0.00505 ± 0.00221
SUG2299	d__Bacteria;p__Bacillota;c__Bacilli;o__Erysipelotrichales;f__Coprobacillaceae;g__Thomasclavelia;s__Thomasclavelia ramosa	GCA_034115345.1	52	3571240	31.3		ND	0.00076 ± 0.00056	0.00045 ± 0.00045	0.02271 ± 0.01309	0.12273 ± 0.06123	0.0211 ± 0.01331	0.21904 ± 0.05078	0.90588 ± 0.42392	0.34213 ± 0.15452	0.28007 ± 0.09453	0.21257 ± 0.0623	0.26232 ± 0.07028	0.32051 ± 0.12594	0.28733 ± 0.09038	0.07754 ± 0.04108	0.21083 ± 0.08522	ND	0.00015 ± 0.00015	0.00022 ± 0.00022	0.0002 ± 0.0002	ND	ND
SUG2300	d__Bacteria;p__Bacillota;c__Bacilli;o__Erysipelotrichales;f__Erysipelotrichaceae;g__Absicoccus;s__	GCA_034090965.1	70	2065542	39.24		ND	ND	ND	0.00009 ± 0.00006	ND	ND	ND	ND	ND	ND	0.00557 ± 0.00479	0.00098 ± 0.00092	0.01587 ± 0.01008	0.00199 ± 0.00101	0.0137 ± 0.0086	0.00266 ± 0.00106	0.00539 ± 0.00159	0.00268 ± 0.0007	0.02359 ± 0.00481	0.02474 ± 0.00732	0.00535 ± 0.00149	0.00201 ± 0.00036
SUG2301	d__Bacteria;p__Bacillota;c__Bacilli;o__Erysipelotrichales;f__Erysipelotrichaceae;g__Absicoccus;s__Absicoccus porci	GCA_034115225.1	49	1870509	38		ND	0.01026 ± 0.005	ND	0.00393 ± 0.00197	ND	ND	ND	ND	0.0008 ± 0.00063	ND	0.00306 ± 0.00215	0.00218 ± 0.00088	0.00667 ± 0.00351	0.00286 ± 0.00126	0.00157 ± 0.00084	0.00774 ± 0.00371	0.02825 ± 0.00992	0.03431 ± 0.01208	0.26411 ± 0.07717	0.28737 ± 0.07677	0.10451 ± 0.02902	0.03089 ± 0.00574
SUG2302	d__Bacteria;p__Bacillota;c__Bacilli;o__Erysipelotrichales;f__Erysipelotrichaceae;g__Bulleidia;s__Bulleidia intestinalis	GCA_034094195.1	316	2231758	50.35		ND	ND	ND	0.00009 ± 0.00006	ND	ND	ND	ND	0.00031 ± 0.00031	ND	0.04329 ± 0.03673	0.00325 ± 0.00226	0.02666 ± 0.01686	0.00515 ± 0.00257	0.086 ± 0.06837	0.02623 ± 0.01395	0.00302 ± 0.00192	0.00031 ± 0.00023	0.02359 ± 0.00556	0.05887 ± 0.01156	0.02558 ± 0.00844	0.03595 ± 0.00978
SUG2303	d__Bacteria;p__Bacillota;c__Bacilli;o__Erysipelotrichales;f__Erysipelotrichaceae;g__Bulleidia;s__Bulleidia intestinalis	GCA_034115085.1	94	2406751	50.32		ND	ND	ND	0.00012 ± 0.00009	ND	ND	ND	ND	0.00008 ± 0.00008	ND	0.02466 ± 0.01832	0.0027 ± 0.00185	0.03033 ± 0.02013	0.00447 ± 0.00248	0.10905 ± 0.09239	0.02965 ± 0.0174	0.0031 ± 0.00178	0.00023 ± 0.00019	0.04991 ± 0.01276	0.11832 ± 0.02469	0.05192 ± 0.01936	0.06393 ± 0.01797
SUG2304	d__Bacteria;p__Bacillota;c__Bacilli;o__Erysipelotrichales;f__Erysipelotrichaceae;g__Bulleidia;s__Bulleidia massiliensis	GCA_034101965.1	57	1935389	48.25		ND	ND	ND	ND	ND	ND	ND	ND	ND	ND	0.00015 ± 0.00011	ND	ND	ND	0.00785 ± 0.00658	0.0005 ± 0.0005	ND	ND	0.00021 ± 0.00021	0.14281 ± 0.04642	0.0172 ± 0.01195	0.00436 ± 0.00359
SUG2305	d__Bacteria;p__Bacillota;c__Bacilli;o__Erysipelotrichales;f__Erysipelotrichaceae;g__Bulleidia;s__Bulleidia sp016293365	GCA_034115765.1	265	1956495	43.45		0.00753 ± 0.00753	0.05755 ± 0.0123	0.00834 ± 0.00585	0.06834 ± 0.01077	0.00037 ± 0.00037	ND	0.00201 ± 0.00195	ND	0.00019 ± 0.00019	ND	0.00071 ± 0.00042	0.00033 ± 0.00033	0.00181 ± 0.00079	0.00201 ± 0.0015	0.00386 ± 0.00116	0.00309 ± 0.001	0.09776 ± 0.02321	0.07513 ± 0.02087	0.09998 ± 0.01488	0.04703 ± 0.00672	0.10601 ± 0.01461	0.19663 ± 0.03859
SUG2306	d__Bacteria;p__Bacillota;c__Bacilli;o__Erysipelotrichales;f__Erysipelotrichaceae;g__Bulleidia;s__Bulleidia sp022767445	GCA_034180105.1	173	1873440	37.48		ND	ND	0.04273 ± 0.03332	0.04504 ± 0.0179	ND	ND	0.04829 ± 0.04574	0.00283 ± 0.00195	0.1231 ± 0.06538	0.01831 ± 0.00914	0.03541 ± 0.01245	0.01058 ± 0.00439	0.12029 ± 0.06582	0.09674 ± 0.06139	0.10245 ± 0.04362	0.01034 ± 0.00661	0.00085 ± 0.00085	ND	0.00807 ± 0.00801	0.06766 ± 0.04426	0.00017 ± 0.00017	0.00065 ± 0.00033
SUG2307	d__Bacteria;p__Bacillota;c__Bacilli;o__Erysipelotrichales;f__Erysipelotrichaceae;g__Bulleidia;s__Bulleidia sp900539965	GCA_034099185.1	112	1980489	35.87		ND	0.01071 ± 0.00526	ND	0.00992 ± 0.00364	ND	ND	0.00998 ± 0.00922	ND	0.03357 ± 0.02642	ND	0.03405 ± 0.01713	0.01133 ± 0.00632	0.05533 ± 0.01949	0.16216 ± 0.08617	0.12103 ± 0.09451	0.0742 ± 0.05249	0.02257 ± 0.00957	0.02022 ± 0.00846	0.13108 ± 0.01152	0.10683 ± 0.01763	0.12295 ± 0.0167	0.12154 ± 0.01423
SUG2308	d__Bacteria;p__Bacillota;c__Bacilli;o__Erysipelotrichales;f__Erysipelotrichaceae;g__Bulleidia;s__Bulleidia sp905194705	GCA_034088345.1	124	1978361	32.12		ND	0.00069 ± 0.00065	ND	0.00335 ± 0.001	ND	ND	0.07701 ± 0.05006	ND	0.16401 ± 0.09647	0.0027 ± 0.00146	0.06708 ± 0.02782	0.01389 ± 0.0061	0.04047 ± 0.02137	0.02132 ± 0.00874	0.01242 ± 0.00434	0.02102 ± 0.00519	0.00923 ± 0.00182	0.01327 ± 0.00517	0.00941 ± 0.00164	0.00714 ± 0.00154	0.01916 ± 0.00247	0.03509 ± 0.00483
SUG2309	d__Bacteria;p__Bacillota;c__Bacilli;o__Erysipelotrichales;f__Erysipelotrichaceae;g__Bulleidia;s__Bulleidia timonensis	GCA_034168345.1	129	1930902	51.76		ND	0.00038 ± 0.00038	ND	0.00011 ± 0.00011	ND	ND	ND	ND	ND	ND	0.00028 ± 0.00028	ND	0.00038 ± 0.00032	ND	0.00142 ± 0.00142	0.00035 ± 0.00035	0.00103 ± 0.00053	0.00026 ± 0.00026	0.1489 ± 0.04013	0.17099 ± 0.03745	0.09865 ± 0.02528	0.07612 ± 0.02088
SUG2311	d__Bacteria;p__Bacillota;c__Bacilli;o__Erysipelotrichales;f__Erysipelotrichaceae;g__Faecalicoccus;s__Faecalicoccus sp900546545	GCA_034105665.1	152	2137700	38.54		ND	0.00014 ± 0.00014	ND	0.00434 ± 0.00192	0.00184 ± 0.00068	0.00103 ± 0.00072	0.03717 ± 0.01252	0.00133 ± 0.00061	0.06118 ± 0.02775	0.00476 ± 0.00191	0.09083 ± 0.029	0.02984 ± 0.0081	0.1505 ± 0.07913	0.07601 ± 0.02565	0.25342 ± 0.12878	0.07858 ± 0.02638	0.00485 ± 0.00078	0.00475 ± 0.0012	0.00051 ± 0.00029	ND	0.00695 ± 0.00695	0.00028 ± 0.0002
SUG2312	d__Bacteria;p__Bacillota;c__Bacilli;o__Erysipelotrichales;f__Erysipelotrichaceae;g__Faecalicoccus;s__Faecalicoccus sp900546545	GCA_034116675.1	63	2116696	38.64		ND	0.00015 ± 0.00015	ND	0.00966 ± 0.00535	0.00206 ± 0.00104	0.00029 ± 0.00024	0.03987 ± 0.01522	0.0002 ± 0.00018	0.08049 ± 0.04145	0.00318 ± 0.00218	0.10848 ± 0.04474	0.03245 ± 0.01299	0.1499 ± 0.08213	0.10208 ± 0.05119	0.21713 ± 0.0782	0.10231 ± 0.05083	0.00453 ± 0.00207	0.00252 ± 0.00125	ND	ND	0.00767 ± 0.00767	ND
SUG2313	d__Bacteria;p__Bacillota;c__Bacilli;o__Erysipelotrichales;f__Erysipelotrichaceae;g__Faecalicoccus;s__Faecalicoccus sp900546545	GCA_034118765.1	51	2400216	38.3		ND	0.00034 ± 0.0003	0.00207 ± 0.00207	0.0122 ± 0.00423	0.01245 ± 0.00458	0.00488 ± 0.00195	0.06811 ± 0.02631	0.00044 ± 0.00038	0.16723 ± 0.10481	0.00715 ± 0.00374	0.12154 ± 0.05326	0.07113 ± 0.03145	0.1838 ± 0.08532	0.20312 ± 0.08989	0.21222 ± 0.07901	0.21081 ± 0.08782	0.00302 ± 0.00131	0.00782 ± 0.00439	ND	ND	0.02696 ± 0.02696	0.00009 ± 0.00009
SUG2314	d__Bacteria;p__Bacillota;c__Bacilli;o__Erysipelotrichales;f__Erysipelotrichaceae;g__Faecalicoccus;s__Faecalicoccus sp900546545	GCA_034167975.1	70	2253863	38.52		ND	ND	0.00024 ± 0.00024	0.00869 ± 0.00392	0.00411 ± 0.00194	0.0009 ± 0.00056	0.0776 ± 0.04464	0.05121 ± 0.00912	0.08291 ± 0.02867	0.04109 ± 0.00636	0.25774 ± 0.11482	0.03978 ± 0.00415	0.49477 ± 0.35257	0.06643 ± 0.0186	0.44042 ± 0.22167	0.06943 ± 0.01933	0.00752 ± 0.00156	0.00479 ± 0.00104	0.00114 ± 0.0003	0.00079 ± 0.00027	0.00621 ± 0.00467	0.00165 ± 0.00023
SUG2315	d__Bacteria;p__Bacillota;c__Bacilli;o__Erysipelotrichales;f__Erysipelotrichaceae;g__Floccifex;s__	GCA_034089945.1	100	1891498	31.78		ND	0.00128 ± 0.00121	0.00161 ± 0.00161	0.00441 ± 0.0024	ND	ND	ND	ND	ND	ND	ND	ND	ND	ND	ND	0.00064 ± 0.00064	0.00032 ± 0.00022	ND	0.02235 ± 0.00785	0.01466 ± 0.00521	0.06016 ± 0.01774	0.01663 ± 0.00437
SUG2316	d__Bacteria;p__Bacillota;c__Bacilli;o__Erysipelotrichales;f__Erysipelotrichaceae;g__Floccifex;s__Floccifex porci	GCA_034115845.1	52	1660539	33.4		ND	0.01137 ± 0.00379	0.00774 ± 0.00524	0.04009 ± 0.00725	0.00066 ± 0.00036	0.00036 ± 0.00021	0.01054 ± 0.00989	ND	0.00807 ± 0.00615	0.00045 ± 0.00034	0.00075 ± 0.00052	0.00069 ± 0.00034	0.00074 ± 0.00033	0.00396 ± 0.00134	0.02195 ± 0.01765	0.12813 ± 0.11304	0.11367 ± 0.03693	0.071 ± 0.03087	0.01756 ± 0.00556	0.00967 ± 0.00346	0.0299 ± 0.01238	0.05957 ± 0.01312
SUG2317	d__Bacteria;p__Bacillota;c__Bacilli;o__Erysipelotrichales;f__Erysipelotrichaceae;g__Holdemanella;s__Holdemanella porci	GCA_034172225.1	103	1990127	34.22		0.01382 ± 0.00943	0.05518 ± 0.01084	0.02456 ± 0.01619	0.05766 ± 0.01053	0.16307 ± 0.05946	0.18246 ± 0.0699	0.69967 ± 0.18663	0.00755 ± 0.00424	0.59123 ± 0.30791	0.08313 ± 0.05934	0.38118 ± 0.11038	0.23009 ± 0.13659	0.45414 ± 0.07804	0.38373 ± 0.13565	0.35363 ± 0.08766	0.61425 ± 0.2192	0.10571 ± 0.02518	0.122 ± 0.02655	0.21268 ± 0.01981	0.11396 ± 0.01139	0.13069 ± 0.02127	0.10007 ± 0.01491
SUG2318	d__Bacteria;p__Bacillota;c__Bacilli;o__Erysipelotrichales;f__Erysipelotrichaceae;g__JAHHTG01;s__	GCA_034091295.1	210	1557953	34.4		ND	0.00107 ± 0.00052	0.00085 ± 0.00085	0.01338 ± 0.00261	ND	ND	0.00055 ± 0.00039	ND	0.00761 ± 0.00458	0.00169 ± 0.00104	0.00732 ± 0.00482	ND	0.00527 ± 0.00333	0.00189 ± 0.00095	0.02014 ± 0.01285	0.00113 ± 0.00101	0.00498 ± 0.00179	0.00352 ± 0.00214	0.00039 ± 0.00015	0.00021 ± 0.00012	0.0006 ± 0.00017	0.00226 ± 0.00128
SUG2319	d__Bacteria;p__Bacillota;c__Bacilli;o__Erysipelotrichales;f__Erysipelotrichaceae;g__JALEVB01;s__JALEVB01 sp022768265	GCA_034168985.1	40	1951961	35.33		ND	ND	ND	0.00101 ± 0.00055	0.00793 ± 0.00313	0.00243 ± 0.00099	0.01924 ± 0.00393	0.02662 ± 0.00449	0.02185 ± 0.00973	0.01857 ± 0.00415	0.18939 ± 0.14437	0.02192 ± 0.00961	0.03808 ± 0.02044	0.01087 ± 0.00459	0.00764 ± 0.00333	0.00529 ± 0.00214	ND	ND	ND	ND	ND	0.00056 ± 0.00039
SUG2321	d__Bacteria;p__Bacillota;c__Bacilli;o__Erysipelotrichales;f__Erysipelotrichaceae;g__JALEVB01;s__JALEVB01 sp022780745	GCA_034178905.1	198	1646856	31.53		ND	0.0011 ± 0.00055	0.00037 ± 0.00037	0.01021 ± 0.00151	ND	ND	0.01398 ± 0.01232	ND	0.00415 ± 0.00311	0.00275 ± 0.00177	0.00199 ± 0.00064	0.00061 ± 0.00033	0.00087 ± 0.00042	0.00059 ± 0.00045	0.00015 ± 0.00015	ND	0.00625 ± 0.0018	0.00717 ± 0.00175	0.00556 ± 0.00066	0.00415 ± 0.00087	0.00787 ± 0.00147	0.0101 ± 0.001
SUG2320	d__Bacteria;p__Bacillota;c__Bacilli;o__Erysipelotrichales;f__Erysipelotrichaceae;g__JALEVB01;s__JALEVB01 sp022780745	GCA_034117745.1	189	1652115	31.55		ND	0.001 ± 0.00049	0.00035 ± 0.00035	0.00854 ± 0.00128	ND	ND	0.01335 ± 0.01188	ND	0.00415 ± 0.00301	0.00249 ± 0.00166	0.00201 ± 0.00067	0.00062 ± 0.00034	0.00089 ± 0.00042	0.00104 ± 0.00052	0.00026 ± 0.00018	ND	0.00599 ± 0.00168	0.00772 ± 0.00208	0.00445 ± 0.00069	0.00388 ± 0.00096	0.0075 ± 0.00144	0.01096 ± 0.00116
SUG2322	d__Bacteria;p__Bacillota;c__Bacilli;o__Erysipelotrichales;f__Erysipelotrichaceae;g__RGIG5681;s__	GCA_034180345.1	42	1261620	31.72		ND	0.00005 ± 0.00005	0.01066 ± 0.01066	0.05657 ± 0.02539	ND	ND	0.00097 ± 0.00067	ND	ND	ND	ND	ND	ND	ND	ND	ND	ND	ND	ND	ND	0.00374 ± 0.00368	0.02214 ± 0.01272
SUG2324	d__Bacteria;p__Bacillota;c__Bacilli;o__Erysipelotrichales;f__Erysipelotrichaceae;g__UBA1783;s__UBA1783 sp016302195	GCA_034175465.1	195	1551486	32.55		ND	0.01057 ± 0.00262	0.00297 ± 0.0022	0.02011 ± 0.00308	ND	ND	ND	ND	ND	ND	0.0001 ± 0.0001	0.00014 ± 0.00014	0.00072 ± 0.00055	0.0006 ± 0.00042	0.00411 ± 0.00168	0.00514 ± 0.00254	0.02069 ± 0.00341	0.0181 ± 0.00262	0.00965 ± 0.00105	0.0098 ± 0.00126	0.01419 ± 0.0016	0.02102 ± 0.00374
SUG2323	d__Bacteria;p__Bacillota;c__Bacilli;o__Erysipelotrichales;f__Erysipelotrichaceae;g__UBA1783;s__UBA1783 sp016302195	GCA_034100545.1	180	1525121	32.57		ND	0.01147 ± 0.00288	0.0011 ± 0.0011	0.02006 ± 0.00281	ND	ND	ND	ND	ND	ND	0.00049 ± 0.00049	0.00164 ± 0.00104	0.00348 ± 0.00187	0.00125 ± 0.00086	0.00703 ± 0.00283	0.00717 ± 0.00295	0.02248 ± 0.00359	0.02126 ± 0.00322	0.00865 ± 0.00108	0.00839 ± 0.00155	0.01355 ± 0.00163	0.02188 ± 0.00471
SUG2327	d__Bacteria;p__Bacillota;c__Bacilli;o__Erysipelotrichales;f__Erysipelotrichaceae;g__UBA636;s__UBA636 sp002299675	GCA_034174705.1	295	2107113	37.35		ND	0.00264 ± 0.00115	0.00131 ± 0.00131	0.01934 ± 0.00305	ND	ND	0.00265 ± 0.00233	ND	0.00235 ± 0.00172	0.00149 ± 0.00149	0.00065 ± 0.00052	ND	ND	ND	0.00328 ± 0.00205	0.0005 ± 0.0005	0.00767 ± 0.00209	0.01084 ± 0.00257	0.01312 ± 0.0027	0.01205 ± 0.00268	0.01361 ± 0.00176	0.0278 ± 0.00403
SUG2325	d__Bacteria;p__Bacillota;c__Bacilli;o__Erysipelotrichales;f__Erysipelotrichaceae;g__UBA636;s__UBA636 sp002299675	GCA_034087665.1	265	1938430	37.44		ND	0.00239 ± 0.00102	0.00121 ± 0.00121	0.01727 ± 0.00276	ND	ND	0.00214 ± 0.00214	ND	0.00192 ± 0.00147	0.00109 ± 0.00109	0.00026 ± 0.00026	ND	ND	ND	0.00215 ± 0.0013	0.00011 ± 0.00011	0.00701 ± 0.00241	0.01 ± 0.00253	0.01514 ± 0.00288	0.01339 ± 0.00265	0.01559 ± 0.00193	0.02802 ± 0.0037
SUG2326	d__Bacteria;p__Bacillota;c__Bacilli;o__Erysipelotrichales;f__Erysipelotrichaceae;g__UBA636;s__UBA636 sp002299675	GCA_034114465.1	308	2141633	37.21		ND	0.00293 ± 0.00117	0.0012 ± 0.0012	0.01719 ± 0.0027	ND	ND	0.00226 ± 0.00219	ND	0.00233 ± 0.00147	0.00109 ± 0.00109	0.00051 ± 0.0003	ND	ND	ND	0.0025 ± 0.00157	0.00016 ± 0.00016	0.0068 ± 0.00195	0.01034 ± 0.00262	0.01261 ± 0.00251	0.01231 ± 0.00285	0.01359 ± 0.00176	0.02911 ± 0.00409
SUG2328	d__Bacteria;p__Bacillota;c__Bacilli;o__Erysipelotrichales;f__Erysipelotrichaceae;g__UBA636;s__UBA636 sp900546285	GCA_034090005.1	109	1881930	32.39		ND	0.00022 ± 0.00016	ND	0.00054 ± 0.0003	ND	ND	0.00143 ± 0.00143	ND	0.03186 ± 0.02776	0.02151 ± 0.01481	0.20122 ± 0.06226	0.28993 ± 0.10079	0.45215 ± 0.11677	0.3985 ± 0.10929	0.50941 ± 0.27299	0.4214 ± 0.24214	0.04511 ± 0.02076	0.02638 ± 0.01279	0.00386 ± 0.00041	0.00442 ± 0.00053	0.00543 ± 0.00089	0.00659 ± 0.0014
SUG2330	d__Bacteria;p__Bacillota;c__Bacilli;o__Erysipelotrichales;f__Erysipelotrichaceae;g__UBA636;s__UBA636 sp900546285	GCA_034115805.1	75	1628621	32.71		ND	0.00013 ± 0.00013	ND	0.0006 ± 0.0003	ND	ND	0.00155 ± 0.00155	ND	0.03465 ± 0.03074	0.02047 ± 0.01445	0.1634 ± 0.05652	0.31528 ± 0.11078	0.29503 ± 0.07864	0.52889 ± 0.14487	0.27854 ± 0.11877	0.3395 ± 0.10596	0.02307 ± 0.00849	0.01421 ± 0.00517	0.00195 ± 0.00028	0.00156 ± 0.00029	0.00302 ± 0.00046	0.00514 ± 0.00151
SUG2332	d__Bacteria;p__Bacillota;c__Bacilli;o__Erysipelotrichales;f__Erysipelotrichaceae;g__UBA636;s__UBA636 sp900546285	GCA_034170835.1	66	1748899	32.5		ND	0.00021 ± 0.00016	ND	0.00058 ± 0.00028	ND	ND	0.00156 ± 0.00156	ND	0.03547 ± 0.03149	0.02272 ± 0.01606	0.1965 ± 0.06499	0.2695 ± 0.08362	0.38967 ± 0.10088	0.43031 ± 0.13489	0.43066 ± 0.16606	0.28562 ± 0.11253	0.02264 ± 0.00934	0.01455 ± 0.00633	0.0017 ± 0.00024	0.00146 ± 0.00029	0.00282 ± 0.00047	0.00492 ± 0.0014
SUG2333	d__Bacteria;p__Bacillota;c__Bacilli;o__Erysipelotrichales;f__Erysipelotrichaceae;g__UBA636;s__UBA636 sp900546285	GCA_034169045.1	200	1644414	32.73		ND	0.00184 ± 0.001	ND	0.00391 ± 0.00174	0.00101 ± 0.00073	0.00054 ± 0.00054	0.01188 ± 0.00381	0.02471 ± 0.00783	0.05545 ± 0.03524	0.03181 ± 0.0179	0.20428 ± 0.05251	0.24775 ± 0.06439	0.32427 ± 0.07908	0.34666 ± 0.08342	0.29365 ± 0.13079	0.27275 ± 0.11883	0.02303 ± 0.0096	0.01375 ± 0.00591	0.00422 ± 0.00095	0.00259 ± 0.00047	0.003 ± 0.00059	0.0044 ± 0.00119
SUG2329	d__Bacteria;p__Bacillota;c__Bacilli;o__Erysipelotrichales;f__Erysipelotrichaceae;g__UBA636;s__UBA636 sp900546285	GCA_034100775.1	63	1795870	32.63		ND	0.00092 ± 0.00055	0.00027 ± 0.00027	0.00476 ± 0.00071	0.00102 ± 0.00056	0.00209 ± 0.00089	0.00428 ± 0.00231	ND	0.04811 ± 0.03756	0.02622 ± 0.01801	0.20275 ± 0.07055	0.25394 ± 0.07016	0.34479 ± 0.09403	0.43668 ± 0.10988	0.3178 ± 0.12105	0.39144 ± 0.16673	0.02695 ± 0.00831	0.01899 ± 0.00547	0.01008 ± 0.0008	0.00648 ± 0.00058	0.00938 ± 0.00074	0.01423 ± 0.00241
SUG2331	d__Bacteria;p__Bacillota;c__Bacilli;o__Erysipelotrichales;f__Erysipelotrichaceae;g__UBA636;s__UBA636 sp900546285	GCA_034112865.1	105	1971400	32.62		0.00371 ± 0.00371	0.00032 ± 0.00022	0.00017 ± 0.00017	0.00163 ± 0.00034	ND	0.00339 ± 0.00308	0.07049 ± 0.03007	0.15336 ± 0.03009	0.09936 ± 0.02379	0.29307 ± 0.07013	0.20559 ± 0.04384	0.5047 ± 0.11269	0.34943 ± 0.07729	0.48011 ± 0.11079	0.42953 ± 0.10318	0.54214 ± 0.10467	0.02491 ± 0.00773	0.01665 ± 0.0047	0.00239 ± 0.00029	0.0029 ± 0.00048	0.00428 ± 0.0005	0.00578 ± 0.00109
SUG2334	d__Bacteria;p__Bacillota;c__Bacilli;o__Haloplasmatales;f__Turicibacteraceae;g__Turicibacter;s__Turicibacter bilis	GCA_034116225.1	201	2468289	34.35		ND	0.22164 ± 0.02937	0.00554 ± 0.00554	0.08719 ± 0.01302	0.00103 ± 0.00061	0.00256 ± 0.00126	0.00099 ± 0.00085	ND	0.00156 ± 0.00087	0.00399 ± 0.00289	0.00331 ± 0.00069	0.00763 ± 0.00394	0.00712 ± 0.00147	0.00347 ± 0.00144	0.01756 ± 0.00323	0.01307 ± 0.00265	0.00674 ± 0.00321	0.00623 ± 0.00255	0.04063 ± 0.00675	0.02439 ± 0.00581	0.04145 ± 0.00429	0.08088 ± 0.00904
SUG2335	d__Bacteria;p__Bacillota;c__Bacilli;o__Lactobacillales;f__Aerococcaceae;g__Aerococcus;s__Aerococcus suis	GCA_034114595.1	41	1416359	36.48		0.04239 ± 0.04239	0.06139 ± 0.01399	0.0664 ± 0.03055	0.09619 ± 0.01934	0.0073 ± 0.00359	0.00213 ± 0.00067	0.00177 ± 0.00108	0.00061 ± 0.00038	0.00025 ± 0.00025	ND	0.00123 ± 0.00087	ND	0.00141 ± 0.00085	0.00131 ± 0.00131	0.04142 ± 0.01684	0.01805 ± 0.00753	0.00204 ± 0.00123	0.03889 ± 0.02659	0.00727 ± 0.00335	0.00845 ± 0.0019	0.09731 ± 0.03097	0.08244 ± 0.02065
SUG2336	d__Bacteria;p__Bacillota;c__Bacilli;o__Lactobacillales;f__Enterococcaceae;g__Enterococcus;s__Enterococcus faecalis	GCA_034113505.1	30	2801157	37.34		ND	0.01203 ± 0.00796	0.03507 ± 0.02355	0.00302 ± 0.00189	0.11347 ± 0.04812	0.05328 ± 0.02014	0.0346 ± 0.01051	0.44079 ± 0.12245	0.0157 ± 0.00726	0.24683 ± 0.07602	0.06162 ± 0.01896	0.18585 ± 0.07039	0.11401 ± 0.04251	0.16925 ± 0.04022	0.1508 ± 0.09711	0.28569 ± 0.08771	0.00005 ± 0.00005	0.00063 ± 0.00044	ND	ND	0.00027 ± 0.00027	0.00019 ± 0.00019
SUG2337	d__Bacteria;p__Bacillota;c__Bacilli;o__Lactobacillales;f__Enterococcaceae;g__Enterococcus;s__Enterococcus faecalis	GCA_034112665.1	30	2882690	37.4	ST317	ND	0.00324 ± 0.00197	0.00883 ± 0.00598	0.00131 ± 0.00068	0.02955 ± 0.01123	0.02409 ± 0.00554	0.0466 ± 0.03281	0.13761 ± 0.04391	0.02477 ± 0.01101	0.11236 ± 0.04051	0.21836 ± 0.08063	0.32835 ± 0.14548	0.37507 ± 0.13947	0.35187 ± 0.12156	0.28523 ± 0.09427	0.5448 ± 0.19057	0.00022 ± 0.0002	0.00099 ± 0.00064	ND	ND	0.00033 ± 0.00033	0.00025 ± 0.00025
SUG2338	d__Bacteria;p__Bacillota;c__Bacilli;o__Lactobacillales;f__Enterococcaceae;g__Enterococcus_A;s__Enterococcus_A avium	GCA_034102865.1	301	4143952	39.03		ND	0.0005 ± 0.0005	ND	ND	0.02892 ± 0.01406	0.02114 ± 0.01074	0.00466 ± 0.00198	0.01572 ± 0.0091	0.00233 ± 0.00184	0.00387 ± 0.00167	0.00279 ± 0.00133	0.00882 ± 0.00547	0.00044 ± 0.00023	0.00767 ± 0.00259	ND	0.00715 ± 0.00433	ND	ND	ND	ND	ND	ND
SUG2339	d__Bacteria;p__Bacillota;c__Bacilli;o__Lactobacillales;f__Enterococcaceae;g__Enterococcus_B;s__Enterococcus_B faecium	GCA_034099065.1	88	2495059	38.1		ND	0.00055 ± 0.00039	ND	0.00016 ± 0.00011	0.03975 ± 0.01493	0.02548 ± 0.0101	0.0063 ± 0.00401	0.06489 ± 0.03211	0.00226 ± 0.00226	0.01034 ± 0.00468	ND	0.00269 ± 0.0022	ND	0.00019 ± 0.00019	ND	ND	0.00003 ± 0.00003	ND	ND	ND	ND	ND
SUG2340	d__Bacteria;p__Bacillota;c__Bacilli;o__Lactobacillales;f__Enterococcaceae;g__Enterococcus_B;s__Enterococcus_B hirae	GCA_034090725.1	101	2632199	36.93		ND	0.0012 ± 0.00065	ND	0.0007 ± 0.00049	0.06138 ± 0.03005	0.09347 ± 0.02746	0.02579 ± 0.02207	0.01888 ± 0.0135	0.00291 ± 0.00188	0.00324 ± 0.00189	0.00113 ± 0.00102	0.00102 ± 0.00079	0.00169 ± 0.00169	0.0001 ± 0.0001	ND	ND	0.00932 ± 0.00846	ND	0.00035 ± 0.00024	0.00002 ± 0.00002	ND	ND
SUG2341	d__Bacteria;p__Bacillota;c__Bacilli;o__Lactobacillales;f__Enterococcaceae;g__Enterococcus_B;s__Enterococcus_B hirae	GCA_034169785.1	48	2856975	36.67		ND	0.00141 ± 0.00086	ND	0.00102 ± 0.00037	0.03443 ± 0.01164	0.03842 ± 0.00955	0.01079 ± 0.00722	0.05055 ± 0.036	0.00787 ± 0.00535	0.01249 ± 0.00595	0.002 ± 0.00129	0.00362 ± 0.00232	0.00468 ± 0.00468	0.00033 ± 0.00033	ND	ND	0.03756 ± 0.03296	0.00043 ± 0.00043	0.00127 ± 0.00048	0.00105 ± 0.00036	0.00036 ± 0.00026	0.00056 ± 0.00027
SUG2342	d__Bacteria;p__Bacillota;c__Bacilli;o__Lactobacillales;f__Enterococcaceae;g__Enterococcus_D;s__Enterococcus_D casseliflavus	GCA_034086305.1	30	3384722	42.76		ND	0.00071 ± 0.00071	ND	ND	0.20934 ± 0.20911	0.00162 ± 0.00103	0.00047 ± 0.00047	0.00011 ± 0.00011	ND	ND	ND	ND	ND	ND	ND	ND	ND	ND	ND	ND	ND	ND
SUG2343	d__Bacteria;p__Bacillota;c__Bacilli;o__Lactobacillales;f__Enterococcaceae;g__Enterococcus_D;s__Enterococcus_D gallinarum	GCA_034102925.1	45	3235676	40.47		ND	0.00021 ± 0.00021	0.00443 ± 0.00443	0.02788 ± 0.02395	0.14003 ± 0.08461	0.08614 ± 0.06193	0.32391 ± 0.17906	0.08373 ± 0.07412	0.35435 ± 0.20542	0.23669 ± 0.2146	0.05564 ± 0.02586	0.00845 ± 0.00441	0.02453 ± 0.0157	0.09986 ± 0.07663	0.02069 ± 0.0142	0.00863 ± 0.0059	ND	ND	0.00066 ± 0.00066	ND	ND	ND
SUG2344	d__Bacteria;p__Bacillota;c__Bacilli;o__Lactobacillales;f__Enterococcaceae;g__Enterococcus_E;s__Enterococcus_E cecorum	GCA_034090505.1	39	2100384	36.42		ND	0.0013 ± 0.0013	ND	0.00052 ± 0.00029	0.00444 ± 0.00244	0.00115 ± 0.00081	0.00139 ± 0.00096	ND	0.10723 ± 0.06773	0.05881 ± 0.05881	0.03965 ± 0.02728	0.10587 ± 0.1008	0.13392 ± 0.11123	0.068 ± 0.0402	0.03152 ± 0.01598	0.15287 ± 0.10413	ND	ND	0.0002 ± 0.0002	0.00033 ± 0.00033	0.00195 ± 0.00195	0.00039 ± 0.00039
SUG2347	d__Bacteria;p__Bacillota;c__Bacilli;o__Lactobacillales;f__Lactobacillaceae;g__Lactobacillus;s__Lactobacillus amylovorus	GCA_034171945.1	260	1826921	37.84		0.71508 ± 0.18379	0.50503 ± 0.07197	0.0349 ± 0.0327	0.24429 ± 0.09331	0.1679 ± 0.0584	0.16164 ± 0.04774	0.90574 ± 0.20136	1.64353 ± 0.34526	1.30272 ± 0.42634	0.48156 ± 0.19505	1.99654 ± 0.39803	1.80441 ± 0.55958	0.98476 ± 0.23248	1.24592 ± 0.45357	0.07876 ± 0.01473	0.14765 ± 0.04559	0.03454 ± 0.00968	0.02834 ± 0.00677	0.15161 ± 0.0481	0.24497 ± 0.06082	0.06083 ± 0.02151	0.06819 ± 0.0201
SUG2348	d__Bacteria;p__Bacillota;c__Bacilli;o__Lactobacillales;f__Lactobacillaceae;g__Lactobacillus;s__Lactobacillus amylovorus	GCA_034178325.1	181	1889662	37.93		0.36469 ± 0.19366	0.46262 ± 0.09122	0.00632 ± 0.00553	0.36312 ± 0.14261	0.15884 ± 0.08864	0.0987 ± 0.04516	1.25949 ± 0.28983	2.26888 ± 0.47619	1.95183 ± 0.67685	0.47501 ± 0.2575	2.83276 ± 0.62848	1.42965 ± 0.42333	1.17543 ± 0.29343	1.21806 ± 0.43523	0.03728 ± 0.01687	0.13428 ± 0.06317	0.04409 ± 0.01239	0.03638 ± 0.00777	0.20582 ± 0.06649	0.29302 ± 0.07762	0.08135 ± 0.02914	0.0929 ± 0.02544
SUG2345	d__Bacteria;p__Bacillota;c__Bacilli;o__Lactobacillales;f__Lactobacillaceae;g__Lactobacillus;s__Lactobacillus amylovorus	GCA_034088505.1	175	1807005	37.97		0.24873 ± 0.13478	0.33616 ± 0.0697	0.00338 ± 0.00286	0.24795 ± 0.0999	0.10135 ± 0.0588	0.06307 ± 0.02967	0.90966 ± 0.2243	1.56724 ± 0.30679	1.30758 ± 0.45171	0.35609 ± 0.19709	2.01363 ± 0.43402	1.0718 ± 0.3213	0.94123 ± 0.27359	0.87727 ± 0.31281	0.02425 ± 0.01154	0.09194 ± 0.04436	0.035 ± 0.01312	0.02228 ± 0.0071	0.17472 ± 0.05984	0.2786 ± 0.07853	0.06559 ± 0.02721	0.07719 ± 0.025
SUG2346	d__Bacteria;p__Bacillota;c__Bacilli;o__Lactobacillales;f__Lactobacillaceae;g__Lactobacillus;s__Lactobacillus amylovorus	GCA_034115305.1	282	2185084	37.26		0.1453 ± 0.08005	0.20633 ± 0.04149	0.00218 ± 0.00178	0.1534 ± 0.05988	0.06287 ± 0.03406	0.04133 ± 0.01788	0.56072 ± 0.14505	0.92389 ± 0.17732	0.78342 ± 0.2681	0.22133 ± 0.11998	1.1916 ± 0.24426	0.66344 ± 0.19702	0.58748 ± 0.1733	0.53857 ± 0.18692	0.01807 ± 0.00737	0.07639 ± 0.02964	0.08134 ± 0.02072	0.08659 ± 0.01775	0.12007 ± 0.03847	0.19344 ± 0.04938	0.05985 ± 0.01843	0.0619 ± 0.01701
SUG2349	d__Bacteria;p__Bacillota;c__Bacilli;o__Lactobacillales;f__Lactobacillaceae;g__Lactobacillus;s__Lactobacillus delbrueckii_B	GCA_034173795.1	64	1850264	50.67		0.44666 ± 0.44666	0.04615 ± 0.01508	0.00018 ± 0.00018	0.01437 ± 0.00951	0.55675 ± 0.3066	0.38467 ± 0.18778	2.46529 ± 0.76948	1.61523 ± 0.61318	3.33601 ± 1.2288	0.66928 ± 0.34017	5.29287 ± 0.86384	1.20208 ± 0.36861	3.731 ± 0.79989	0.93572 ± 0.30444	0.23392 ± 0.13554	0.2564 ± 0.13478	0.00111 ± 0.00077	0.00042 ± 0.0003	0.00565 ± 0.00278	0.00735 ± 0.00299	0.00216 ± 0.00057	0.00497 ± 0.00265
SUG2350	d__Bacteria;p__Bacillota;c__Bacilli;o__Lactobacillales;f__Lactobacillaceae;g__Lactobacillus;s__Lactobacillus johnsonii	GCA_034089315.1	229	1628597	34.36		0.01261 ± 0.00887	0.05128 ± 0.01258	ND	0.05739 ± 0.02515	0.00636 ± 0.00293	0.02607 ± 0.01242	0.05168 ± 0.02139	0.07423 ± 0.03982	0.1539 ± 0.07327	0.02588 ± 0.00927	0.14987 ± 0.05425	0.08367 ± 0.01936	0.17199 ± 0.06235	0.09847 ± 0.02627	0.05733 ± 0.01733	0.05612 ± 0.02111	0.19369 ± 0.07772	0.20499 ± 0.05848	0.13915 ± 0.0369	0.19089 ± 0.03457	0.09802 ± 0.02822	0.0952 ± 0.02847
SUG2353	d__Bacteria;p__Bacillota;c__Bacilli;o__Lactobacillales;f__Lactobacillaceae;g__Lactobacillus;s__Lactobacillus johnsonii	GCA_034173435.1	139	1709010	34.59		0.02376 ± 0.01629	0.06498 ± 0.01299	ND	0.06369 ± 0.02639	0.01737 ± 0.00718	0.03303 ± 0.01404	0.11719 ± 0.02846	0.1466 ± 0.04759	0.26027 ± 0.09654	0.04703 ± 0.01696	0.28982 ± 0.06563	0.16618 ± 0.04375	0.28882 ± 0.09852	0.19558 ± 0.05134	0.08289 ± 0.02456	0.11152 ± 0.04334	0.26609 ± 0.09262	0.24099 ± 0.06507	0.13427 ± 0.03404	0.17998 ± 0.03084	0.09684 ± 0.02799	0.08869 ± 0.02432
SUG2354	d__Bacteria;p__Bacillota;c__Bacilli;o__Lactobacillales;f__Lactobacillaceae;g__Lactobacillus;s__Lactobacillus johnsonii	GCA_034170985.1	90	2062961	34.43		0.01469 ± 0.00998	0.05177 ± 0.01132	ND	0.05413 ± 0.02283	0.01369 ± 0.00476	0.02962 ± 0.01161	0.13026 ± 0.07265	0.09557 ± 0.03863	0.40881 ± 0.2935	0.03516 ± 0.01051	0.39952 ± 0.23324	0.13117 ± 0.03128	0.28142 ± 0.10362	0.15574 ± 0.03523	0.11384 ± 0.05193	0.09347 ± 0.03707	0.14922 ± 0.05625	0.15956 ± 0.04215	0.10781 ± 0.0277	0.14662 ± 0.02561	0.07849 ± 0.02318	0.07663 ± 0.02208
SUG2355	d__Bacteria;p__Bacillota;c__Bacilli;o__Lactobacillales;f__Lactobacillaceae;g__Lactobacillus;s__Lactobacillus johnsonii	GCA_034170495.1	153	1858972	34.43		0.03288 ± 0.01987	0.08324 ± 0.0152	ND	0.06663 ± 0.02831	0.02132 ± 0.00764	0.03807 ± 0.01679	0.16262 ± 0.04394	0.2082 ± 0.09997	0.42159 ± 0.1405	0.05704 ± 0.01659	0.44366 ± 0.0919	0.1793 ± 0.04383	0.44352 ± 0.11067	0.15484 ± 0.0355	0.10215 ± 0.042	0.07213 ± 0.0218	0.16183 ± 0.06199	0.17064 ± 0.04672	0.12524 ± 0.03238	0.17554 ± 0.03071	0.08932 ± 0.02575	0.0884 ± 0.0252
SUG2356	d__Bacteria;p__Bacillota;c__Bacilli;o__Lactobacillales;f__Lactobacillaceae;g__Lactobacillus;s__Lactobacillus johnsonii	GCA_034182735.1	132	2123693	34.56		0.01981 ± 0.01361	0.06243 ± 0.01325	ND	0.05937 ± 0.02388	0.01774 ± 0.00732	0.03274 ± 0.01267	0.08847 ± 0.02453	0.10772 ± 0.04027	0.21375 ± 0.08407	0.03656 ± 0.01199	0.22897 ± 0.05783	0.1161 ± 0.02515	0.24162 ± 0.08162	0.1348 ± 0.0332	0.06622 ± 0.02099	0.059 ± 0.01871	0.26533 ± 0.12026	0.43813 ± 0.13746	0.12677 ± 0.03278	0.16859 ± 0.02886	0.08668 ± 0.02486	0.08365 ± 0.02349
SUG2352	d__Bacteria;p__Bacillota;c__Bacilli;o__Lactobacillales;f__Lactobacillaceae;g__Lactobacillus;s__Lactobacillus johnsonii	GCA_034119005.1	127	1662227	34.38		0.023 ± 0.01355	0.08619 ± 0.01689	0.00368 ± 0.00368	0.08352 ± 0.03131	0.00958 ± 0.00401	0.0338 ± 0.01592	0.06701 ± 0.02038	0.10514 ± 0.04719	0.1737 ± 0.06939	0.03097 ± 0.01069	0.17556 ± 0.04909	0.09212 ± 0.02005	0.18076 ± 0.05327	0.0924 ± 0.02347	0.05306 ± 0.01604	0.04365 ± 0.01503	0.25447 ± 0.09241	0.15973 ± 0.04134	0.22298 ± 0.04985	0.33522 ± 0.05744	0.17701 ± 0.03792	0.19243 ± 0.04674
SUG2351	d__Bacteria;p__Bacillota;c__Bacilli;o__Lactobacillales;f__Lactobacillaceae;g__Lactobacillus;s__Lactobacillus johnsonii	GCA_034112885.1	269	2288452	34.15		0.02085 ± 0.01427	0.06567 ± 0.01375	0.00221 ± 0.00221	0.0724 ± 0.03014	0.04158 ± 0.01483	0.03536 ± 0.01415	0.12342 ± 0.0219	0.19654 ± 0.04535	0.19801 ± 0.05622	0.14061 ± 0.0374	0.22144 ± 0.03824	0.1912 ± 0.027	0.2159 ± 0.04449	0.15283 ± 0.02623	0.08335 ± 0.01589	0.09979 ± 0.01861	0.10874 ± 0.04255	0.11082 ± 0.02917	0.10154 ± 0.02755	0.13985 ± 0.02427	0.07126 ± 0.01991	0.07047 ± 0.02075
SUG2357	d__Bacteria;p__Bacillota;c__Bacilli;o__Lactobacillales;f__Lactobacillaceae;g__Lactobacillus;s__Lactobacillus johnsonii	GCA_034179905.1	193	1902382	34.46		0.03922 ± 0.02441	0.12842 ± 0.03067	0.00185 ± 0.00185	0.11774 ± 0.0445	0.02951 ± 0.01238	0.06354 ± 0.02585	0.09655 ± 0.02017	0.14595 ± 0.05833	0.22271 ± 0.07169	0.04419 ± 0.01553	0.23924 ± 0.04827	0.11601 ± 0.02296	0.22611 ± 0.05642	0.11554 ± 0.02694	0.05461 ± 0.01686	0.05434 ± 0.01669	0.14695 ± 0.05668	0.15758 ± 0.04022	0.15367 ± 0.04221	0.21488 ± 0.03873	0.11263 ± 0.03129	0.11396 ± 0.03364
SUG2358	d__Bacteria;p__Bacillota;c__Bacilli;o__Lactobacillales;f__Lactobacillaceae;g__Ligilactobacillus;s__Ligilactobacillus agilis	GCA_034102765.1	282	2044472	41.29		ND	0.00393 ± 0.00166	ND	0.0036 ± 0.00219	0.00037 ± 0.00037	0.00062 ± 0.00046	ND	ND	ND	0.00012 ± 0.00012	0.00403 ± 0.00303	0.0119 ± 0.0119	0.00491 ± 0.00287	0.00994 ± 0.00994	0.00017 ± 0.00017	ND	0.0014 ± 0.00078	0.00057 ± 0.00035	0.00891 ± 0.00801	0.00231 ± 0.00125	0.00546 ± 0.00391	0.00281 ± 0.00175
SUG2359	d__Bacteria;p__Bacillota;c__Bacilli;o__Lactobacillales;f__Lactobacillaceae;g__Ligilactobacillus;s__Ligilactobacillus animalis	GCA_034090685.1	144	2186867	40.99		ND	0.00094 ± 0.00062	ND	0.00011 ± 0.00009	0.02054 ± 0.01959	0.00085 ± 0.00045	0.02408 ± 0.01467	0.03449 ± 0.0332	0.00313 ± 0.00187	0.0101 ± 0.00992	0.01375 ± 0.00924	0.0004 ± 0.00028	0.01435 ± 0.01116	0.01851 ± 0.01832	0.05677 ± 0.04382	0.00588 ± 0.00432	ND	ND	0.00566 ± 0.0029	0.00094 ± 0.00029	0.00452 ± 0.00184	0.0025 ± 0.00073
SUG2360	d__Bacteria;p__Bacillota;c__Bacilli;o__Lactobacillales;f__Lactobacillaceae;g__Ligilactobacillus;s__Ligilactobacillus saerimneri	GCA_034102645.1	77	1456378	42.69		ND	ND	ND	0.00095 ± 0.00061	0.0039 ± 0.00301	0.00349 ± 0.00202	0.002 ± 0.00139	0.02517 ± 0.01172	ND	0.00682 ± 0.00386	0.011 ± 0.00642	0.02026 ± 0.00903	0.01143 ± 0.00398	0.02012 ± 0.00842	0.00254 ± 0.00234	0.00628 ± 0.00286	ND	ND	ND	ND	ND	ND
SUG2361	d__Bacteria;p__Bacillota;c__Bacilli;o__Lactobacillales;f__Lactobacillaceae;g__Ligilactobacillus;s__Ligilactobacillus salivarius	GCA_034087005.1	256	2441828	32.52		0.00255 ± 0.00255	0.00794 ± 0.00276	ND	0.0072 ± 0.00208	0.28198 ± 0.05235	0.30661 ± 0.06508	0.06528 ± 0.01336	0.06143 ± 0.01947	0.06161 ± 0.01109	0.04038 ± 0.01055	0.14542 ± 0.02553	0.17165 ± 0.04388	0.17379 ± 0.03598	0.17377 ± 0.04237	0.02865 ± 0.01365	0.0721 ± 0.02325	0.01639 ± 0.00404	0.01853 ± 0.00421	0.0133 ± 0.00304	0.01559 ± 0.00226	0.00974 ± 0.00195	0.01075 ± 0.00191
SUG2362	d__Bacteria;p__Bacillota;c__Bacilli;o__Lactobacillales;f__Lactobacillaceae;g__Ligilactobacillus;s__Ligilactobacillus salivarius	GCA_034169015.1	111	2116664	32.61		0.01414 ± 0.01414	0.03719 ± 0.01133	0.01136 ± 0.01136	0.01669 ± 0.00476	0.03351 ± 0.01443	0.0432 ± 0.01318	0.11956 ± 0.04878	0.14233 ± 0.04444	0.12402 ± 0.03449	0.11313 ± 0.04251	0.2366 ± 0.06052	0.55708 ± 0.1761	0.32001 ± 0.10006	0.52976 ± 0.18108	0.04969 ± 0.03201	0.17399 ± 0.08536	0.00901 ± 0.00236	0.01916 ± 0.01026	0.01325 ± 0.00419	0.01421 ± 0.00312	0.00543 ± 0.00149	0.00501 ± 0.00115
SUG2363	d__Bacteria;p__Bacillota;c__Bacilli;o__Lactobacillales;f__Lactobacillaceae;g__Ligilactobacillus;s__Ligilactobacillus salivarius	GCA_034167895.1	160	2116355	32.97		0.0032 ± 0.0032	0.0064 ± 0.00216	0.00105 ± 0.00105	0.00457 ± 0.00177	0.01434 ± 0.00589	0.0105 ± 0.00324	0.05186 ± 0.01834	0.0638 ± 0.02245	0.07775 ± 0.02669	0.04893 ± 0.01476	0.35638 ± 0.11256	0.23709 ± 0.06315	0.33285 ± 0.07158	0.24735 ± 0.06081	0.03069 ± 0.01334	0.08969 ± 0.03018	0.00239 ± 0.00045	0.00274 ± 0.00075	0.00697 ± 0.00253	0.00501 ± 0.00118	0.00202 ± 0.00051	0.00194 ± 0.00051
SUG2364	d__Bacteria;p__Bacillota;c__Bacilli;o__Lactobacillales;f__Lactobacillaceae;g__Limosilactobacillus;s__Limosilactobacillus coleohominis	GCA_034099585.1	80	1402643	39.26		ND	0.00006 ± 0.00006	ND	0.00059 ± 0.00046	ND	0.0001 ± 0.0001	0.00391 ± 0.00329	0.00082 ± 0.00082	0.04452 ± 0.0267	0.00884 ± 0.00489	0.07208 ± 0.03478	0.122 ± 0.06377	0.08861 ± 0.04681	0.07181 ± 0.03888	0.00212 ± 0.00152	0.008 ± 0.00379	0.00201 ± 0.00043	0.00093 ± 0.00033	0.00008 ± 0.00008	ND	0.0001 ± 0.0001	ND
SUG2365	d__Bacteria;p__Bacillota;c__Bacilli;o__Lactobacillales;f__Lactobacillaceae;g__Limosilactobacillus;s__Limosilactobacillus coleohominis	GCA_034173955.1	121	1641816	39.16		0.00324 ± 0.00324	0.00461 ± 0.00172	ND	0.00488 ± 0.00185	0.01359 ± 0.00357	0.0047 ± 0.00127	0.04027 ± 0.01095	0.02663 ± 0.0067	0.11179 ± 0.04746	0.02049 ± 0.00572	0.09612 ± 0.02868	0.10931 ± 0.03812	0.10617 ± 0.02807	0.10251 ± 0.04717	0.0044 ± 0.00156	0.0168 ± 0.00712	0.00412 ± 0.00076	0.00341 ± 0.00081	0.00579 ± 0.00169	0.00657 ± 0.00121	0.00334 ± 0.00101	0.00328 ± 0.00082
SUG2366	d__Bacteria;p__Bacillota;c__Bacilli;o__Lactobacillales;f__Lactobacillaceae;g__Limosilactobacillus;s__Limosilactobacillus mucosae	GCA_034171205.1	18	1927562	46.89		0.09716 ± 0.09716	0.12346 ± 0.037	0.00044 ± 0.00044	0.02963 ± 0.01841	0.61951 ± 0.17978	0.24978 ± 0.12443	1.22431 ± 0.43592	0.79721 ± 0.20837	0.90176 ± 0.25327	0.48996 ± 0.09312	0.94854 ± 0.21814	0.91135 ± 0.24035	0.80883 ± 0.17148	0.59281 ± 0.12228	0.0916 ± 0.03445	0.16098 ± 0.05788	0.00247 ± 0.00068	0.00686 ± 0.00353	0.0169 ± 0.0049	0.02403 ± 0.00993	0.00519 ± 0.00123	0.00866 ± 0.0019
SUG2367	d__Bacteria;p__Bacillota;c__Bacilli;o__Lactobacillales;f__Lactobacillaceae;g__Limosilactobacillus;s__Limosilactobacillus reuteri	GCA_034087145.1	159	2029492	38.36		0.02077 ± 0.02077	0.0679 ± 0.01809	ND	0.03582 ± 0.01104	0.05377 ± 0.02541	0.04514 ± 0.01346	0.05746 ± 0.01736	0.05053 ± 0.01417	0.17026 ± 0.05239	0.02696 ± 0.00833	0.33503 ± 0.08844	0.13928 ± 0.04391	0.2853 ± 0.07461	0.13025 ± 0.03189	0.05128 ± 0.03295	0.08889 ± 0.03419	0.04831 ± 0.01029	0.08195 ± 0.01814	0.08053 ± 0.0241	0.09056 ± 0.01719	0.05802 ± 0.01801	0.05256 ± 0.01233
SUG2368	d__Bacteria;p__Bacillota;c__Bacilli;o__Lactobacillales;f__Lactobacillaceae;g__Limosilactobacillus;s__Limosilactobacillus reuteri	GCA_034094295.1	179	1928037	38.46		0.01535 ± 0.01535	0.05372 ± 0.01733	ND	0.03089 ± 0.00888	0.04107 ± 0.01925	0.03846 ± 0.01165	0.03998 ± 0.00915	0.05421 ± 0.01868	0.15473 ± 0.06256	0.06091 ± 0.0369	0.32211 ± 0.07443	0.08888 ± 0.01625	0.32476 ± 0.13818	0.0662 ± 0.01153	0.03282 ± 0.01483	0.03663 ± 0.00691	0.03395 ± 0.00679	0.06805 ± 0.01463	0.06362 ± 0.01935	0.07991 ± 0.01638	0.04614 ± 0.01532	0.04538 ± 0.01214
SUG2369	d__Bacteria;p__Bacillota;c__Bacilli;o__Lactobacillales;f__Lactobacillaceae;g__Limosilactobacillus;s__Limosilactobacillus reuteri	GCA_034102465.1	88	1731734	38.75		0.14753 ± 0.10837	0.34963 ± 0.09226	0.0021 ± 0.00188	0.1893 ± 0.05859	0.30842 ± 0.14312	0.27076 ± 0.08247	0.23233 ± 0.0612	0.23831 ± 0.0613	0.50129 ± 0.17819	0.09621 ± 0.04619	0.37183 ± 0.10404	0.18287 ± 0.03299	0.26374 ± 0.07978	0.17518 ± 0.03964	0.03736 ± 0.01452	0.11928 ± 0.03142	0.21019 ± 0.04271	0.42414 ± 0.09819	0.37222 ± 0.11573	0.49778 ± 0.10763	0.25848 ± 0.09294	0.25105 ± 0.06556
SUG2370	d__Bacteria;p__Bacillota;c__Bacilli;o__Lactobacillales;f__Lactobacillaceae;g__Limosilactobacillus;s__Limosilactobacillus reuteri	GCA_034173835.1	120	1971561	38.22		0.08467 ± 0.07023	0.2305 ± 0.05677	0.00077 ± 0.00077	0.12524 ± 0.03922	0.20887 ± 0.0965	0.17244 ± 0.05188	0.25899 ± 0.07364	0.21681 ± 0.04972	0.62689 ± 0.2139	0.08644 ± 0.02871	0.45895 ± 0.13469	0.2289 ± 0.03586	0.24495 ± 0.05647	0.1963 ± 0.03403	0.03647 ± 0.01448	0.09478 ± 0.02133	0.14302 ± 0.0285	0.27484 ± 0.0634	0.23842 ± 0.07398	0.31375 ± 0.06703	0.16329 ± 0.05787	0.15731 ± 0.04039
SUG2371	d__Bacteria;p__Bacillota;c__Bacilli;o__Lactobacillales;f__Lactobacillaceae;g__Limosilactobacillus;s__Limosilactobacillus sp002299975	GCA_034088365.1	105	1421880	50.17		ND	0.00026 ± 0.00026	ND	0.00117 ± 0.00069	0.00312 ± 0.00176	0.00059 ± 0.00059	0.001 ± 0.001	0.00095 ± 0.00065	0.04764 ± 0.0317	ND	0.22883 ± 0.15642	0.00643 ± 0.0026	0.09503 ± 0.06732	0.0074 ± 0.00493	ND	0.00027 ± 0.00027	0.02236 ± 0.02207	0.00415 ± 0.00231	0.00284 ± 0.00133	0.00294 ± 0.00141	0.00065 ± 0.00065	0.0012 ± 0.00086
SUG2372	d__Bacteria;p__Bacillota;c__Bacilli;o__Lactobacillales;f__Lactobacillaceae;g__Limosilactobacillus;s__Limosilactobacillus vaginalis	GCA_034116745.1	54	1822117	40.53		ND	0.00474 ± 0.00296	ND	0.00529 ± 0.0015	0.00597 ± 0.00291	0.00536 ± 0.00161	0.00728 ± 0.00252	0.02175 ± 0.01322	0.02289 ± 0.00707	0.00488 ± 0.00171	0.0332 ± 0.0088	0.46281 ± 0.30865	0.02306 ± 0.00452	0.76604 ± 0.37171	0.00164 ± 0.00112	0.06029 ± 0.03383	0.0108 ± 0.00516	0.02681 ± 0.00722	0.0092 ± 0.00351	0.00804 ± 0.00184	0.00577 ± 0.0018	0.00543 ± 0.00163
SUG2373	d__Bacteria;p__Bacillota;c__Bacilli;o__Lactobacillales;f__Streptococcaceae;g__Streptococcus;s__Streptococcus alactolyticus	GCA_034167185.1	79	1531306	40.9		0.00491 ± 0.00491	0.02118 ± 0.00674	0.00138 ± 0.00138	0.0049 ± 0.00249	0.02476 ± 0.00505	0.01317 ± 0.00218	0.00685 ± 0.00262	0.00036 ± 0.00026	0.00117 ± 0.00055	ND	0.00008 ± 0.00008	0.0005 ± 0.00023	0.00146 ± 0.00074	0.00081 ± 0.00052	0.00071 ± 0.00038	0.00125 ± 0.00073	0.00003 ± 0.00003	ND	0.08453 ± 0.03487	0.01605 ± 0.00332	0.56272 ± 0.12784	0.84465 ± 0.10737
SUG2374	d__Bacteria;p__Bacillota;c__Bacilli;o__Lactobacillales;f__Streptococcaceae;g__Streptococcus;s__Streptococcus dysgalactiae	GCA_034090475.1	102	2014182	39.49		ND	0.01317 ± 0.00409	ND	0.00025 ± 0.00014	0.25982 ± 0.24403	0.03863 ± 0.0316	0.01381 ± 0.00829	0.00119 ± 0.00091	0.00105 ± 0.00052	0.02465 ± 0.02298	0.00092 ± 0.00044	ND	0.0005 ± 0.00035	0.00059 ± 0.00041	0.00012 ± 0.00012	0.00016 ± 0.00016	ND	ND	ND	ND	ND	ND
SUG2375	d__Bacteria;p__Bacillota;c__Bacilli;o__Lactobacillales;f__Streptococcaceae;g__Streptococcus;s__Streptococcus dysgalactiae	GCA_034103105.1	213	1914897	39.46		0.00552 ± 0.00552	0.00914 ± 0.00329	ND	0.0003 ± 0.0002	0.16598 ± 0.15605	0.03948 ± 0.03441	0.0066 ± 0.00352	0.00104 ± 0.00071	0.00071 ± 0.00053	0.05415 ± 0.05272	0.0004 ± 0.00023	ND	0.00007 ± 0.00007	ND	ND	ND	ND	ND	ND	ND	ND	ND
SUG2376	d__Bacteria;p__Bacillota;c__Bacilli;o__Lactobacillales;f__Streptococcaceae;g__Streptococcus;s__Streptococcus hyointestinalis	GCA_034113605.1	172	1712626	43.28		0.01464 ± 0.01464	0.1276 ± 0.02147	0.03831 ± 0.02347	0.05613 ± 0.01214	0.90492 ± 0.19636	0.33355 ± 0.08151	0.43025 ± 0.1254	0.01581 ± 0.00622	0.03024 ± 0.01251	0.03411 ± 0.01071	0.02011 ± 0.00624	0.05546 ± 0.02059	0.01531 ± 0.00427	0.05832 ± 0.01523	0.03016 ± 0.01495	0.04483 ± 0.02285	0.00188 ± 0.00094	0.01745 ± 0.0098	0.10943 ± 0.04113	0.02552 ± 0.00517	0.0868 ± 0.02867	0.04917 ± 0.02285
SUG2377	d__Bacteria;p__Bacillota;c__Bacilli;o__Lactobacillales;f__Streptococcaceae;g__Streptococcus;s__Streptococcus hyovaginalis	GCA_034090765.1	158	1610881	40.35		0.00308 ± 0.00308	0.12848 ± 0.03155	ND	0.00006 ± 0.00004	0.04083 ± 0.01724	0.01919 ± 0.00619	0.02278 ± 0.00499	0.00403 ± 0.00178	0.00334 ± 0.0008	0.01606 ± 0.00728	0.0014 ± 0.00043	0.02011 ± 0.0053	0.00128 ± 0.00041	0.01001 ± 0.003	0.0002 ± 0.00015	0.00144 ± 0.00062	ND	0.00019 ± 0.00015	0.00007 ± 0.00007	0.00061 ± 0.00053	0.0011 ± 0.00066	0.00016 ± 0.00011
SUG2379	d__Bacteria;p__Bacillota;c__Bacilli;o__Lactobacillales;f__Streptococcaceae;g__Streptococcus;s__Streptococcus hyovaginalis	GCA_034178945.1	182	1749037	40.24		0.00325 ± 0.00325	0.16654 ± 0.03624	0.07925 ± 0.05448	0.00421 ± 0.00177	0.06796 ± 0.01754	0.05093 ± 0.01146	0.02787 ± 0.00438	0.00638 ± 0.00303	0.0073 ± 0.0016	0.02009 ± 0.00809	0.0049 ± 0.00095	0.02536 ± 0.00579	0.00563 ± 0.00087	0.01529 ± 0.00335	0.00242 ± 0.00073	0.00405 ± 0.00127	ND	0.00027 ± 0.00022	0.00131 ± 0.00045	0.00095 ± 0.00068	0.00346 ± 0.00094	0.00175 ± 0.00055
SUG2378	d__Bacteria;p__Bacillota;c__Bacilli;o__Lactobacillales;f__Streptococcaceae;g__Streptococcus;s__Streptococcus hyovaginalis	GCA_034113445.1	136	1917599	40.1		0.00554 ± 0.00398	0.17965 ± 0.04213	0.02673 ± 0.01798	0.00494 ± 0.00068	0.10192 ± 0.0236	0.06678 ± 0.0112	0.055 ± 0.01198	0.02324 ± 0.00589	0.0406 ± 0.0105	0.05934 ± 0.0168	0.0476 ± 0.01076	0.08291 ± 0.01623	0.05534 ± 0.01209	0.07775 ± 0.01292	0.03465 ± 0.00732	0.0406 ± 0.00956	0.00006 ± 0.00006	0.00079 ± 0.00043	0.00343 ± 0.00086	0.00191 ± 0.0007	0.00555 ± 0.00098	0.00408 ± 0.00055
SUG2380	d__Bacteria;p__Bacillota;c__Bacilli;o__Lactobacillales;f__Streptococcaceae;g__Streptococcus;s__Streptococcus infantarius	GCA_034088065.1	55	1909323	37.42		ND	0.10017 ± 0.07081	0.00031 ± 0.00031	0.00865 ± 0.00495	0.40243 ± 0.15385	0.03426 ± 0.01558	0.10602 ± 0.04799	0.01198 ± 0.00938	0.00667 ± 0.00445	0.00023 ± 0.00017	0.0004 ± 0.00025	0.00152 ± 0.00152	0.00085 ± 0.0006	ND	0.00046 ± 0.00034	ND	0.00013 ± 0.00013	ND	0.0014 ± 0.00054	0.00018 ± 0.00018	0.00741 ± 0.00148	0.00978 ± 0.00123
SUG2381	d__Bacteria;p__Bacillota;c__Bacilli;o__Lactobacillales;f__Streptococcaceae;g__Streptococcus;s__Streptococcus orisratti	GCA_034102725.1	209	2037561	38.44		ND	0.03289 ± 0.01902	ND	0.00049 ± 0.00018	0.19017 ± 0.07892	0.05436 ± 0.03056	0.03468 ± 0.00876	0.00269 ± 0.00242	0.01293 ± 0.00398	0.00605 ± 0.0056	0.02598 ± 0.00973	0.00324 ± 0.00149	0.02623 ± 0.01219	0.01071 ± 0.0061	0.02068 ± 0.00778	0.01509 ± 0.01111	0.00005 ± 0.00005	0.00036 ± 0.00025	0.00047 ± 0.00033	0.00006 ± 0.00006	0.00061 ± 0.00035	0.00042 ± 0.00042
SUG2382	d__Bacteria;p__Bacillota;c__Bacilli;o__Lactobacillales;f__Streptococcaceae;g__Streptococcus;s__Streptococcus orisratti	GCA_034173715.1	258	2256387	38.39		ND	0.03821 ± 0.02053	0.01962 ± 0.01737	0.00174 ± 0.00054	0.21209 ± 0.08654	0.05799 ± 0.02562	0.04419 ± 0.00993	0.00605 ± 0.00327	0.01737 ± 0.00463	0.00752 ± 0.00522	0.02934 ± 0.00994	0.00456 ± 0.00157	0.03212 ± 0.01291	0.0139 ± 0.00676	0.02971 ± 0.00927	0.02004 ± 0.01252	0.00005 ± 0.00005	0.00067 ± 0.00032	0.00074 ± 0.00043	0.00053 ± 0.00046	0.0032 ± 0.00092	0.0005 ± 0.0005
SUG2383	d__Bacteria;p__Bacillota;c__Bacilli;o__Lactobacillales;f__Streptococcaceae;g__Streptococcus;s__Streptococcus pasteurianus	GCA_034168925.1	60	2101013	37.21		0.00771 ± 0.00771	0.0289 ± 0.00714	0.19485 ± 0.19485	0.03279 ± 0.00936	1.45543 ± 0.82755	1.13961 ± 0.49336	0.89491 ± 0.56032	0.38592 ± 0.15339	1.41984 ± 0.49506	0.74588 ± 0.26512	1.71045 ± 0.54311	0.97357 ± 0.27179	2.31457 ± 0.69099	1.95941 ± 0.4644	1.21787 ± 0.32064	1.54181 ± 0.40044	0.00885 ± 0.00076	0.0087 ± 0.00081	0.00654 ± 0.00107	0.00409 ± 0.00069	0.01011 ± 0.00114	0.01352 ± 0.001
SUG2384	d__Bacteria;p__Bacillota;c__Bacilli;o__Lactobacillales;f__Streptococcaceae;g__Streptococcus;s__Streptococcus pluranimalium	GCA_034091045.1	102	1723315	38.78		0.00211 ± 0.00211	0.13892 ± 0.0441	0.005 ± 0.005	0.00007 ± 0.00005	0.06805 ± 0.02945	0.00959 ± 0.00153	0.01911 ± 0.00593	0.00117 ± 0.00074	0.00203 ± 0.00065	0.00332 ± 0.00103	0.00049 ± 0.00019	0.0014 ± 0.00055	0.00091 ± 0.00043	0.00165 ± 0.00062	0.00005 ± 0.00005	0.00065 ± 0.00047	ND	ND	0.00011 ± 0.00011	ND	0.00092 ± 0.0008	ND
SUG2385	d__Bacteria;p__Bacillota;c__Bacilli;o__Lactobacillales;f__Streptococcaceae;g__Streptococcus;s__Streptococcus sp945876895	GCA_034100745.1	72	1752859	38.19		0.00175 ± 0.00175	0.05319 ± 0.01626	0.01929 ± 0.0168	0.00214 ± 0.00057	0.031 ± 0.00802	0.15347 ± 0.0482	0.03556 ± 0.01474	0.0073 ± 0.0041	0.01927 ± 0.0088	0.0056 ± 0.00193	0.00677 ± 0.00143	0.00706 ± 0.00289	0.00516 ± 0.00117	0.00906 ± 0.00223	0.00957 ± 0.00742	0.00633 ± 0.00306	0.00043 ± 0.00021	0.00261 ± 0.00095	0.00103 ± 0.00037	0.00156 ± 0.00069	0.00172 ± 0.00047	0.00057 ± 0.00024
SUG2386	d__Bacteria;p__Bacillota;c__Bacilli;o__Lactobacillales;f__Streptococcaceae;g__Streptococcus;s__Streptococcus suis	GCA_034118745.1	66	2144628	41.22		0.05804 ± 0.04269	0.39802 ± 0.04003	0.76978 ± 0.3829	0.19338 ± 0.05191	0.43424 ± 0.10557	0.39791 ± 0.12463	0.51301 ± 0.19197	0.19594 ± 0.08302	0.21272 ± 0.04053	0.22728 ± 0.07641	0.13977 ± 0.01315	0.11772 ± 0.04186	0.16675 ± 0.03672	0.17865 ± 0.04279	0.286 ± 0.14735	0.25358 ± 0.12336	0.01076 ± 0.00567	0.01206 ± 0.00671	0.0162 ± 0.00385	0.02816 ± 0.0104	0.05254 ± 0.01735	0.02799 ± 0.00424
SUG2387	d__Bacteria;p__Bacillota;c__Bacilli;o__Lactobacillales;f__Streptococcaceae;g__Streptococcus;s__Streptococcus thoraltensis	GCA_034116005.1	60	2319417	38.45		0.06819 ± 0.03344	0.19896 ± 0.04878	1.53129 ± 0.75002	0.02032 ± 0.00656	1.10853 ± 0.32683	1.20867 ± 0.26975	0.1212 ± 0.03578	0.08278 ± 0.027	0.0604 ± 0.0166	0.02659 ± 0.00976	0.07317 ± 0.0109	0.03255 ± 0.00632	0.04862 ± 0.00825	0.03233 ± 0.00582	0.02154 ± 0.00544	0.01941 ± 0.00472	0.00015 ± 0.00015	0.01092 ± 0.0078	0.01513 ± 0.00392	0.01562 ± 0.00383	0.01154 ± 0.00279	0.01117 ± 0.00253
SUG2388	d__Bacteria;p__Bacillota;c__Bacilli;o__Lactobacillales;f__Vagococcaceae;g__Vagococcus_A;s__Vagococcus_A lutrae	GCA_034099125.1	46	1951093	37.73		ND	0.00133 ± 0.00133	ND	ND	0.00021 ± 0.00014	0.0008 ± 0.00058	ND	0.02739 ± 0.02292	ND	0.00096 ± 0.00078	ND	0.00015 ± 0.00015	ND	ND	ND	ND	ND	ND	ND	ND	0.00102 ± 0.00042	0.00007 ± 0.00007
SUG2389	d__Bacteria;p__Bacillota;c__Bacilli;o__ML615J-28;f__CAG-313;g__CAG-313;s__CAG-313 sp003539625	GCA_034103125.1	55	1566406	29.38		ND	0.0117 ± 0.00716	ND	0.02836 ± 0.00742	ND	ND	ND	ND	0.0041 ± 0.0039	0.03675 ± 0.0308	0.0031 ± 0.00149	0.03492 ± 0.02065	0.00081 ± 0.00042	0.01845 ± 0.0106	0.00032 ± 0.00017	0.00166 ± 0.00101	0.09715 ± 0.02424	0.17381 ± 0.05068	0.01348 ± 0.00443	0.01255 ± 0.00357	0.02782 ± 0.00806	0.018 ± 0.00295
SUG2390	d__Bacteria;p__Bacillota;c__Bacilli;o__ML615J-28;f__CAG-313;g__UMGS75;s__UMGS75 sp900538885	GCA_034101785.1	65	1622827	29.76		ND	0.00154 ± 0.00091	ND	0.02181 ± 0.0108	ND	ND	ND	ND	ND	ND	ND	0.00022 ± 0.00016	ND	ND	0.00028 ± 0.00028	ND	0.01562 ± 0.0104	0.05566 ± 0.02987	0.00005 ± 0.00005	0.00205 ± 0.00132	0.00786 ± 0.00447	0.01247 ± 0.00382
SUG2391	d__Bacteria;p__Bacillota;c__Bacilli;o__ML615J-28;f__CAG-313;g__UMGS75;s__UMGS75 sp934140285	GCA_034103045.1	91	1728586	29.86		ND	0.00149 ± 0.00141	ND	0.00586 ± 0.00264	ND	ND	ND	ND	0.00173 ± 0.00173	0.00877 ± 0.00877	ND	0.02962 ± 0.02812	0.00012 ± 0.00012	0.00078 ± 0.00063	ND	0.00038 ± 0.00027	0.02748 ± 0.01939	0.02836 ± 0.01862	0.0017 ± 0.00059	0.00344 ± 0.0017	0.00679 ± 0.00152	0.00699 ± 0.00111
SUG2392	d__Bacteria;p__Bacillota;c__Bacilli;o__ML615J-28;f__CAG-698;g__CAG-698;s__CAG-698 sp000431235	GCA_034103965.1	71	1925189	28.4		ND	0.00203 ± 0.00148	ND	0.00447 ± 0.00148	ND	ND	ND	ND	ND	ND	ND	ND	ND	ND	0.00029 ± 0.00029	ND	0.05105 ± 0.04481	0.00389 ± 0.0024	ND	0.00017 ± 0.00017	0.00368 ± 0.00155	0.00744 ± 0.0033
SUG2393	d__Bacteria;p__Bacillota;c__Bacilli;o__ML615J-28;f__CAG-698;g__CAKOMG01;s__CAKOMG01 sp934096585	GCA_034089415.1	153	1599508	27.27		ND	0.00056 ± 0.00056	ND	0.00655 ± 0.00194	ND	ND	ND	ND	ND	0.00167 ± 0.00167	ND	ND	ND	ND	0.00028 ± 0.00028	0.00632 ± 0.00595	0.01784 ± 0.00686	0.01666 ± 0.00615	0.00034 ± 0.00026	0.00043 ± 0.0003	0.00189 ± 0.00052	0.00357 ± 0.00079
SUG2394	d__Bacteria;p__Bacillota;c__Bacilli;o__Mycoplasmatales;f__Mycoplasmoidaceae;g__Malacoplasma_A;s__	GCA_034089625.1	40	909091	26.53		ND	0.01912 ± 0.00414	0.02139 ± 0.01894	0.11865 ± 0.0356	0.00023 ± 0.00023	ND	ND	ND	0.00008 ± 0.00008	ND	ND	0.00013 ± 0.00013	ND	ND	0.00007 ± 0.00007	0.00045 ± 0.00045	ND	ND	0.00486 ± 0.00288	0.01654 ± 0.00665	0.09083 ± 0.05683	0.13912 ± 0.02904
SUG2395	d__Bacteria;p__Bacillota;c__Bacilli;o__RF39;f__UBA660;g__CAG-1000;s__CAG-1000 sp004552445	GCA_034180625.1	81	1159477	25.85		ND	0.0278 ± 0.00846	ND	0.04753 ± 0.01887	ND	ND	ND	ND	0.00115 ± 0.00115	ND	0.00016 ± 0.00011	ND	0.00141 ± 0.00075	ND	0.00672 ± 0.00432	ND	0.00464 ± 0.00224	0.00377 ± 0.00182	0.00118 ± 0.00093	0.00183 ± 0.0011	0.00842 ± 0.0027	0.0122 ± 0.00333
SUG2396	d__Bacteria;p__Bacillota;c__Bacilli;o__RF39;f__UBA660;g__CAG-1193;s__CAG-1193 sp934130375	GCA_034103615.1	25	1247901	26.68		ND	0.0122 ± 0.00431	0.00039 ± 0.00039	0.05019 ± 0.01096	ND	ND	ND	ND	ND	ND	ND	ND	0.0001 ± 0.00007	ND	0.00137 ± 0.00079	0.00017 ± 0.00017	0.15754 ± 0.06831	0.0738 ± 0.02789	0.29645 ± 0.05379	0.16173 ± 0.02367	0.10075 ± 0.00938	0.09438 ± 0.01191
SUG2397	d__Bacteria;p__Bacillota;c__Bacilli;o__RF39;f__UBA660;g__CAG-302;s__CAG-302 sp000431795	GCA_034088585.1	102	1114101	26.89		ND	0.0318 ± 0.00926	ND	0.03372 ± 0.00877	ND	ND	ND	ND	0.00023 ± 0.00023	ND	ND	0.0001 ± 0.0001	0.00012 ± 0.00012	0.00121 ± 0.00114	0.05939 ± 0.0513	0.00147 ± 0.00071	0.08684 ± 0.05362	0.0103 ± 0.00422	0.02731 ± 0.01295	0.03634 ± 0.0123	0.06376 ± 0.01685	0.03655 ± 0.00416
SUG2398	d__Bacteria;p__Bacillota;c__Bacilli;o__RF39;f__UBA660;g__CAG-302;s__CAG-302 sp001916775	GCA_034169825.1	66	1291124	26.45		ND	0.01289 ± 0.00516	0.00014 ± 0.00014	0.01995 ± 0.00794	ND	ND	ND	ND	ND	ND	0.00049 ± 0.00037	ND	0.02172 ± 0.02146	0.17941 ± 0.17285	0.04795 ± 0.03027	0.01895 ± 0.01197	0.17506 ± 0.08076	0.02084 ± 0.00546	0.03373 ± 0.00497	0.01967 ± 0.00235	0.04378 ± 0.00838	0.03688 ± 0.0061
SUG2399	d__Bacteria;p__Bacillota;c__Bacilli;o__RF39;f__UBA660;g__CAG-302;s__CAG-302 sp900543825	GCA_034118705.1	39	1240927	26.68		ND	0.01638 ± 0.00803	ND	0.02143 ± 0.0081	ND	ND	0.00636 ± 0.00636	ND	0.02611 ± 0.02611	ND	0.01938 ± 0.01884	0.00733 ± 0.00402	0.01404 ± 0.01074	0.0253 ± 0.0096	0.01235 ± 0.00468	0.0123 ± 0.00553	0.05045 ± 0.01453	0.0791 ± 0.02842	0.01114 ± 0.00221	0.01256 ± 0.00235	0.02741 ± 0.00361	0.02106 ± 0.00187
SUG2400	d__Bacteria;p__Bacillota;c__Bacilli;o__RF39;f__UBA660;g__CAG-302;s__CAG-302 sp900543825	GCA_034179605.1	94	1128151	26.8		ND	0.02396 ± 0.01292	0.00182 ± 0.00182	0.02646 ± 0.01326	ND	ND	ND	ND	ND	ND	ND	ND	0.00087 ± 0.00087	0.00616 ± 0.00616	0.00257 ± 0.0012	0.00012 ± 0.00012	0.01003 ± 0.00224	0.01487 ± 0.00947	0.00746 ± 0.00277	0.00874 ± 0.00258	0.02326 ± 0.00369	0.01626 ± 0.00196
SUG2401	d__Bacteria;p__Bacillota;c__Bacilli;o__RF39;f__UBA660;g__CAG-302;s__CAG-302 sp934162325	GCA_034116705.1	100	1183951	26.21		ND	0.01492 ± 0.00566	ND	0.01407 ± 0.00621	ND	ND	ND	ND	ND	ND	0.00022 ± 0.00022	0.0011 ± 0.00087	0.05308 ± 0.05279	0.43107 ± 0.42926	0.10514 ± 0.0734	0.00821 ± 0.00458	0.14446 ± 0.0565	0.02818 ± 0.01244	0.01599 ± 0.00791	0.0039 ± 0.00195	0.02841 ± 0.00596	0.03212 ± 0.00458
SUG2402	d__Bacteria;p__Bacillota;c__Bacilli;o__RF39;f__UBA660;g__CAG-533;s__CAG-533 sp004563275	GCA_034100045.1	91	1016247	26.85		ND	0.00272 ± 0.00266	ND	0.0111 ± 0.00676	ND	ND	ND	ND	ND	ND	ND	ND	ND	ND	0.00069 ± 0.0006	0.00091 ± 0.00079	0.00168 ± 0.00051	0.01974 ± 0.01392	0.00105 ± 0.00037	0.01215 ± 0.00916	0.01429 ± 0.00361	0.02558 ± 0.00725
SUG2403	d__Bacteria;p__Bacillota;c__Bacilli;o__RF39;f__UBA660;g__CAG-605;s__CAG-605 sp000433255	GCA_034102185.1	111	1124450	29.15		ND	0.00033 ± 0.00023	ND	0.00155 ± 0.00054	ND	ND	ND	ND	ND	ND	ND	ND	ND	ND	ND	ND	0.00088 ± 0.00045	0.00064 ± 0.00038	0.00569 ± 0.00281	0.00221 ± 0.00123	0.01421 ± 0.00381	0.05239 ± 0.0138
SUG2404	d__Bacteria;p__Bacillota;c__Bacilli;o__RF39;f__UBA660;g__CAG-605;s__CAG-605 sp000433475	GCA_034177185.1	96	1302227	27.14		ND	0.00178 ± 0.00101	ND	0.0105 ± 0.00469	ND	ND	ND	ND	ND	ND	ND	ND	ND	ND	ND	ND	0.0013 ± 0.00068	0.006 ± 0.00402	0.05046 ± 0.01575	0.02015 ± 0.01122	0.07388 ± 0.01454	0.04886 ± 0.01344
SUG2405	d__Bacteria;p__Bacillota;c__Bacilli;o__RF39;f__UBA660;g__CAG-611;s__CAG-611 sp900552235	GCA_034104505.1	31	990653	24.61		ND	0.00132 ± 0.00074	0.00048 ± 0.00048	0.0053 ± 0.00099	0.01051 ± 0.00316	0.0064 ± 0.00217	0.00091 ± 0.00062	0.00054 ± 0.00054	0.00498 ± 0.00199	ND	0.00634 ± 0.00237	0.0044 ± 0.00159	0.06274 ± 0.05113	0.00857 ± 0.00238	0.00405 ± 0.00143	0.00443 ± 0.00143	0.00568 ± 0.00086	0.00778 ± 0.00241	0.00353 ± 0.00066	0.0029 ± 0.00077	0.03028 ± 0.00678	0.03721 ± 0.00429
SUG2406	d__Bacteria;p__Bacillota;c__Bacilli;o__RF39;f__UBA660;g__CAG-710;s__CAG-710 sp000432595	GCA_034179745.1	75	1102257	27.43		ND	0.00745 ± 0.0024	0.00028 ± 0.00028	0.02052 ± 0.00414	ND	0.00072 ± 0.00072	ND	ND	ND	ND	ND	ND	0.00012 ± 0.00012	ND	0.00114 ± 0.00094	ND	0.00785 ± 0.00256	0.04678 ± 0.0257	0.05881 ± 0.02322	0.01981 ± 0.00463	0.06405 ± 0.00953	0.05811 ± 0.01001
SUG2408	d__Bacteria;p__Bacillota;c__Bacilli;o__RF39;f__UBA660;g__CAG-877;s__CAG-877 sp934168205	GCA_034179705.1	67	1242753	28.23		ND	0.01121 ± 0.0043	0.01149 ± 0.01149	0.02093 ± 0.00674	0.00024 ± 0.00024	ND	ND	ND	ND	ND	ND	ND	ND	ND	0.00026 ± 0.00019	0.00028 ± 0.00028	0.01864 ± 0.01512	0.06922 ± 0.02894	0.00097 ± 0.00034	0.00038 ± 0.00021	0.012 ± 0.00292	0.00961 ± 0.00122
SUG2407	d__Bacteria;p__Bacillota;c__Bacilli;o__RF39;f__UBA660;g__CAG-877;s__CAG-877 sp934168205	GCA_034087405.1	61	1337414	28.02		ND	0.00599 ± 0.00247	0.00543 ± 0.00543	0.01301 ± 0.00364	ND	ND	ND	ND	ND	ND	ND	0.00026 ± 0.00026	ND	0.00017 ± 0.00017	0.00129 ± 0.00084	0.00062 ± 0.00044	0.03651 ± 0.02775	0.06501 ± 0.02106	0.00085 ± 0.00028	0.00082 ± 0.00028	0.01404 ± 0.00349	0.01158 ± 0.00147
SUG2409	d__Bacteria;p__Bacillota;c__Bacilli;o__RF39;f__UBA660;g__CAG-914;s__CAG-914 sp000437895	GCA_034100685.1	25	1344308	25.84		ND	0.09715 ± 0.01732	0.04848 ± 0.03666	0.1359 ± 0.02835	0.00109 ± 0.00079	ND	ND	ND	0.00211 ± 0.0017	ND	0.00078 ± 0.00038	0.02093 ± 0.01856	0.00546 ± 0.00244	0.02521 ± 0.02346	0.01171 ± 0.00736	0.05675 ± 0.04058	0.06795 ± 0.03271	0.06911 ± 0.0321	0.03386 ± 0.00916	0.05084 ± 0.02011	0.12679 ± 0.02522	0.08902 ± 0.02123
SUG2410	d__Bacteria;p__Bacillota;c__Bacilli;o__RF39;f__UBA660;g__CAJGDV01;s__CAJGDV01 sp022763805	GCA_034101105.1	103	1714122	24.48		ND	0.00207 ± 0.00157	0.00017 ± 0.00017	0.00303 ± 0.00052	ND	ND	ND	ND	ND	ND	ND	ND	ND	ND	ND	ND	0.00138 ± 0.00039	0.00143 ± 0.00047	0.00718 ± 0.00324	0.01306 ± 0.00575	0.03927 ± 0.00925	0.16087 ± 0.05199
SUG2411	d__Bacteria;p__Bacillota;c__Bacilli;o__RF39;f__UBA660;g__Faecenecus;s__Faecenecus gallistercoris	GCA_034103305.1	49	1348278	34.57		ND	ND	ND	0.00005 ± 0.00005	ND	ND	ND	ND	ND	ND	ND	ND	ND	ND	ND	ND	0.00013 ± 0.00007	ND	0.01791 ± 0.01132	0.00546 ± 0.00413	0.01309 ± 0.00499	0.01515 ± 0.00774
SUG2412	d__Bacteria;p__Bacillota;c__Bacilli;o__RF39;f__UBA660;g__Faecimonas;s__Faecimonas sp022771205	GCA_034089345.1	46	1313704	28.54		ND	ND	ND	0.00136 ± 0.00112	ND	ND	ND	ND	ND	ND	ND	ND	ND	ND	ND	ND	0.01354 ± 0.00593	0.00893 ± 0.00704	0.00394 ± 0.00223	0.00164 ± 0.00153	0.01709 ± 0.0144	0.00483 ± 0.00177
SUG2413	d__Bacteria;p__Bacillota;c__Bacilli;o__RF39;f__UBA660;g__Faecisoma;s__Faecisoma sp000432255	GCA_034089685.1	52	1118414	25.96		ND	0.00005 ± 0.00005	ND	0.00061 ± 0.00019	ND	ND	ND	ND	ND	ND	ND	ND	ND	ND	ND	ND	0.00196 ± 0.00042	0.00301 ± 0.00121	0.00039 ± 0.00015	0.00028 ± 0.00017	0.08736 ± 0.04353	0.03966 ± 0.01324
SUG2414	d__Bacteria;p__Bacillota;c__Bacilli;o__RF39;f__UBA660;g__RUG11198;s__RUG11198 sp934176955	GCA_034117665.1	82	1385243	27.38		ND	0.00007 ± 0.00007	ND	0.00204 ± 0.00046	ND	ND	ND	ND	ND	ND	ND	ND	ND	ND	ND	ND	0.00799 ± 0.00259	0.03997 ± 0.02307	0.00144 ± 0.0008	0.00198 ± 0.00103	0.00607 ± 0.00169	0.01176 ± 0.00194
SUG2415	d__Bacteria;p__Bacillota;c__Bacilli;o__RF39;f__UBA660;g__RUG705;s__RUG705 sp934098395	GCA_034102165.1	98	1063847	27.33		ND	0.00229 ± 0.00154	ND	0.00465 ± 0.00216	ND	ND	ND	ND	ND	ND	ND	ND	ND	ND	ND	0.00029 ± 0.00029	0.0013 ± 0.00057	0.001 ± 0.00071	0.0002 ± 0.00015	0.00038 ± 0.00026	0.01363 ± 0.008	0.03697 ± 0.01485
SUG2416	d__Bacteria;p__Bacillota;c__Bacilli;o__RF39;f__UBA660;g__UBA3789;s__UBA3789 sp900543055	GCA_034178285.1	72	1521332	26.12		ND	0.01438 ± 0.00459	ND	0.0135 ± 0.00412	ND	ND	ND	ND	ND	ND	ND	ND	ND	ND	0.00023 ± 0.00023	0.00021 ± 0.00021	0.00076 ± 0.00022	0.00082 ± 0.00039	0.01015 ± 0.00608	0.00088 ± 0.0004	0.03516 ± 0.01057	0.05141 ± 0.01431
SUG2417	d__Bacteria;p__Bacillota;c__Bacilli;o__RF39;f__UBA660;g__UBA6448;s__UBA6448 sp000437315	GCA_034114305.1	125	1166088	25.1		ND	0.01181 ± 0.00352	ND	0.01679 ± 0.00401	ND	ND	ND	ND	ND	ND	ND	ND	ND	ND	0.00083 ± 0.00073	ND	0.08773 ± 0.04135	0.04861 ± 0.01743	0.00488 ± 0.00199	0.00539 ± 0.00379	0.03945 ± 0.00686	0.0323 ± 0.00632
SUG2418	d__Bacteria;p__Bacillota;c__Bacilli;o__RF39;f__UBA660;g__UBA6448;s__UBA6448 sp000437315	GCA_034113645.1	149	1587581	25.17		ND	0.01269 ± 0.00343	0.00048 ± 0.00048	0.02063 ± 0.00425	ND	ND	ND	ND	0.00278 ± 0.00228	ND	0.01276 ± 0.00679	0.00235 ± 0.00094	0.00867 ± 0.00211	0.0066 ± 0.00223	0.01562 ± 0.00388	0.00744 ± 0.00119	0.10235 ± 0.04311	0.07276 ± 0.01953	0.00897 ± 0.00232	0.00616 ± 0.00305	0.03464 ± 0.00478	0.02808 ± 0.00452
SUG2425	d__Bacteria;p__Bacillota;c__Bacilli;o__RFN20;f__CAG-288;g__Enterosoma;s__Enterosoma sp022774485	GCA_034113865.1	64	1411137	41.79		ND	0.00062 ± 0.00039	0.0005 ± 0.0005	0.01517 ± 0.00244	ND	ND	ND	ND	0.00007 ± 0.00007	ND	0.00002 ± 0.00002	0.0002 ± 0.00014	ND	0.00012 ± 0.00012	ND	0.00008 ± 0.00008	0.01185 ± 0.00237	0.0142 ± 0.00654	0.02347 ± 0.00292	0.02025 ± 0.00242	0.01593 ± 0.0015	0.01397 ± 0.00122
SUG2423	d__Bacteria;p__Bacillota;c__Bacilli;o__RFN20;f__CAG-288;g__Enterosoma;s__Enterosoma sp022774485	GCA_034104365.1	95	1340291	41.98		ND	0.00061 ± 0.00037	0.00048 ± 0.00048	0.01508 ± 0.00247	ND	ND	ND	ND	0.00007 ± 0.00007	ND	0.00001 ± 0.00001	0.00022 ± 0.00015	ND	0.00013 ± 0.00013	ND	0.00007 ± 0.00007	0.01317 ± 0.00292	0.00956 ± 0.00285	0.02394 ± 0.00289	0.02115 ± 0.00251	0.01616 ± 0.00159	0.01391 ± 0.00122
SUG2429	d__Bacteria;p__Bacillota;c__Bacilli;o__RFN20;f__CAG-288;g__Enterosoma;s__Enterosoma sp022774485	GCA_034168805.1	39	1415339	41.89		ND	0.00053 ± 0.00032	0.00046 ± 0.00046	0.01436 ± 0.00246	ND	ND	ND	ND	0.00006 ± 0.00006	ND	0.00001 ± 0.00001	0.00023 ± 0.00016	ND	0.00011 ± 0.00011	ND	0.00009 ± 0.00009	0.01812 ± 0.00717	0.00818 ± 0.00246	0.02199 ± 0.00283	0.01964 ± 0.00245	0.01579 ± 0.0016	0.0133 ± 0.00118
SUG2428	d__Bacteria;p__Bacillota;c__Bacilli;o__RFN20;f__CAG-288;g__Enterosoma;s__Enterosoma sp022774485	GCA_034169585.1	70	1412296	41.72		ND	0.00063 ± 0.00039	0.00044 ± 0.00044	0.01523 ± 0.00243	ND	ND	ND	ND	0.00006 ± 0.00006	ND	0.00002 ± 0.00002	0.00023 ± 0.00016	ND	0.00012 ± 0.00012	ND	0.00008 ± 0.00008	0.01565 ± 0.00502	0.00944 ± 0.0028	0.02378 ± 0.00304	0.02071 ± 0.00249	0.01627 ± 0.00157	0.0142 ± 0.0012
SUG2430	d__Bacteria;p__Bacillota;c__Bacilli;o__RFN20;f__CAG-288;g__Enterosoma;s__Enterosoma sp022774485	GCA_034180375.1	132	1547834	41.58		ND	0.00063 ± 0.00039	0.00042 ± 0.00042	0.01651 ± 0.00257	ND	ND	ND	ND	0.00039 ± 0.00033	ND	0.00003 ± 0.00003	0.00021 ± 0.00014	ND	0.00011 ± 0.00011	ND	0.0001 ± 0.0001	0.0122 ± 0.00233	0.00954 ± 0.00262	0.02656 ± 0.00302	0.02293 ± 0.00273	0.01813 ± 0.00164	0.01525 ± 0.00138
SUG2431	d__Bacteria;p__Bacillota;c__Bacilli;o__RFN20;f__CAG-288;g__Enterosoma;s__Enterosoma sp022774485	GCA_034179025.1	127	1318867	42.01		ND	0.0006 ± 0.00037	0.00041 ± 0.00041	0.01489 ± 0.00246	ND	ND	ND	ND	0.00006 ± 0.00006	ND	0.00002 ± 0.00002	0.00019 ± 0.00013	ND	0.0001 ± 0.0001	ND	0.00007 ± 0.00007	0.01104 ± 0.00221	0.00854 ± 0.00259	0.02322 ± 0.00272	0.01998 ± 0.00242	0.01493 ± 0.00142	0.01271 ± 0.00109
SUG2433	d__Bacteria;p__Bacillota;c__Bacilli;o__RFN20;f__CAG-288;g__Enterosoma;s__Enterosoma sp022774485	GCA_034091265.1	77	1346634	41.98		ND	0.00054 ± 0.00033	0.00039 ± 0.00039	0.0157 ± 0.00319	ND	ND	ND	ND	0.00006 ± 0.00006	ND	0.00002 ± 0.00002	0.0002 ± 0.00014	ND	0.0001 ± 0.0001	ND	0.00006 ± 0.00006	0.01138 ± 0.00226	0.00882 ± 0.00271	0.02357 ± 0.00288	0.02038 ± 0.00248	0.01655 ± 0.00157	0.01405 ± 0.0012
SUG2432	d__Bacteria;p__Bacillota;c__Bacilli;o__RFN20;f__CAG-288;g__Enterosoma;s__Enterosoma sp022774485	GCA_034177665.1	83	1413990	41.71		ND	0.00072 ± 0.00043	0.00036 ± 0.00036	0.01645 ± 0.0027	ND	ND	ND	ND	0.00005 ± 0.00005	ND	0.00002 ± 0.00002	0.00019 ± 0.00013	ND	0.00011 ± 0.00011	ND	0.00008 ± 0.00008	0.01098 ± 0.00197	0.00862 ± 0.00242	0.02338 ± 0.00267	0.0206 ± 0.00245	0.01514 ± 0.00136	0.013 ± 0.00112
SUG2421	d__Bacteria;p__Bacillota;c__Bacilli;o__RFN20;f__CAG-288;g__Enterosoma;s__Enterosoma sp022774485	GCA_034086385.1	120	1338313	42.07		ND	0.0004 ± 0.00033	0.00035 ± 0.00035	0.01165 ± 0.00188	ND	ND	ND	ND	0.00005 ± 0.00005	ND	0.00002 ± 0.00002	0.00017 ± 0.00012	ND	0.00008 ± 0.00008	ND	0.00006 ± 0.00006	0.00912 ± 0.00176	0.0071 ± 0.00206	0.02781 ± 0.00404	0.02527 ± 0.00299	0.02619 ± 0.00359	0.02199 ± 0.00186
SUG2419	d__Bacteria;p__Bacillota;c__Bacilli;o__RFN20;f__CAG-288;g__Enterosoma;s__Enterosoma sp022774485	GCA_034089545.1	140	1386846	41.86		ND	0.00034 ± 0.00028	0.00034 ± 0.00034	0.01081 ± 0.00178	ND	ND	ND	ND	0.00004 ± 0.00004	ND	0.00002 ± 0.00002	0.00014 ± 0.0001	ND	0.00007 ± 0.00007	ND	0.00005 ± 0.00005	0.00923 ± 0.00202	0.00671 ± 0.00196	0.02304 ± 0.00352	0.01894 ± 0.00242	0.01705 ± 0.00166	0.01418 ± 0.00114
SUG2424	d__Bacteria;p__Bacillota;c__Bacilli;o__RFN20;f__CAG-288;g__Enterosoma;s__Enterosoma sp022774485	GCA_034100155.1	150	1462056	41.88		ND	0.00037 ± 0.0003	0.00033 ± 0.00033	0.01228 ± 0.00198	ND	ND	ND	ND	0.00064 ± 0.00047	ND	0.00002 ± 0.00002	0.00017 ± 0.00011	ND	0.00009 ± 0.00009	ND	0.00008 ± 0.00008	0.0098 ± 0.00192	0.00848 ± 0.00246	0.02386 ± 0.00333	0.02225 ± 0.00266	0.01918 ± 0.00171	0.01739 ± 0.00144
SUG2422	d__Bacteria;p__Bacillota;c__Bacilli;o__RFN20;f__CAG-288;g__Enterosoma;s__Enterosoma sp022774485	GCA_034093735.1	118	1253754	42.18		ND	0.0003 ± 0.00025	0.00031 ± 0.00031	0.01022 ± 0.00176	ND	ND	ND	ND	0.00003 ± 0.00003	ND	ND	0.00013 ± 0.00009	ND	0.00008 ± 0.00008	ND	0.00005 ± 0.00005	0.00799 ± 0.00151	0.00624 ± 0.00195	0.02465 ± 0.00361	0.02234 ± 0.00283	0.02256 ± 0.00276	0.01856 ± 0.00158
SUG2420	d__Bacteria;p__Bacillota;c__Bacilli;o__RFN20;f__CAG-288;g__Enterosoma;s__Enterosoma sp022774485	GCA_034094435.1	74	1310701	41.97		ND	0.0003 ± 0.00024	0.0003 ± 0.0003	0.01046 ± 0.0017	ND	ND	ND	ND	0.00004 ± 0.00004	ND	0.00002 ± 0.00002	0.00016 ± 0.00011	ND	0.00007 ± 0.00007	ND	0.00007 ± 0.00007	0.00837 ± 0.00164	0.00648 ± 0.00195	0.02898 ± 0.00544	0.02235 ± 0.00296	0.02027 ± 0.0019	0.01756 ± 0.00139
SUG2426	d__Bacteria;p__Bacillota;c__Bacilli;o__RFN20;f__CAG-288;g__Enterosoma;s__Enterosoma sp022774485	GCA_034172785.1	61	1224457	42		ND	0.00031 ± 0.00024	0.00028 ± 0.00028	0.01041 ± 0.00165	ND	ND	ND	ND	0.0001 ± 0.0001	ND	ND	0.00018 ± 0.00012	ND	0.00013 ± 0.00013	ND	0.00017 ± 0.00017	0.00924 ± 0.00152	0.00709 ± 0.00191	0.03581 ± 0.01014	0.02497 ± 0.00391	0.02354 ± 0.0022	0.01987 ± 0.0015
SUG2427	d__Bacteria;p__Bacillota;c__Bacilli;o__RFN20;f__CAG-288;g__Enterosoma;s__Enterosoma sp022774485	GCA_034171315.1	153	1235153	42.09		ND	0.00042 ± 0.00037	0.00026 ± 0.00026	0.00943 ± 0.00153	ND	ND	ND	ND	0.00003 ± 0.00003	ND	ND	0.00007 ± 0.00007	ND	0.00006 ± 0.00006	ND	ND	0.00722 ± 0.00145	0.00585 ± 0.00179	0.02615 ± 0.00442	0.02323 ± 0.00304	0.02354 ± 0.00288	0.02134 ± 0.00165
SUG2434	d__Bacteria;p__Bacillota;c__Bacilli;o__RFN20;f__CAG-288;g__Enterosoma;s__Enterosoma sp022780765	GCA_034101335.1	77	1212367	35.26		ND	0.00086 ± 0.00057	ND	0.01561 ± 0.00455	ND	ND	ND	ND	ND	ND	ND	ND	ND	ND	ND	ND	0.00098 ± 0.00098	ND	0.0046 ± 0.00271	0.00456 ± 0.00118	0.01888 ± 0.00357	0.04223 ± 0.00756
SUG2435	d__Bacteria;p__Bacillota;c__Bacilli;o__RFN20;f__CAG-288;g__Enterosoma;s__Enterosoma sp022780765	GCA_034177485.1	37	1232960	35.29		ND	0.00088 ± 0.00055	ND	0.02288 ± 0.00777	ND	ND	ND	ND	ND	ND	ND	ND	ND	ND	ND	ND	0.00203 ± 0.00102	0.00057 ± 0.00021	0.00419 ± 0.00251	0.00374 ± 0.00104	0.01539 ± 0.00309	0.0313 ± 0.00584
SUG2436	d__Bacteria;p__Bacillota;c__Bacilli;o__RFN20;f__CAG-288;g__Enterosoma;s__Enterosoma sp022780765	GCA_034174625.1	53	1182379	35.24		ND	0.00106 ± 0.00065	ND	0.02337 ± 0.00712	ND	ND	ND	ND	ND	ND	ND	ND	ND	ND	ND	ND	0.00155 ± 0.00113	0.00006 ± 0.00006	0.00433 ± 0.00248	0.00399 ± 0.00103	0.01562 ± 0.00315	0.03094 ± 0.00568
SUG2440	d__Bacteria;p__Bacillota;c__Bacilli;o__RFN20;f__CAG-288;g__Enterosoma;s__Enterosoma sp900549915	GCA_034177545.1	51	1556314	42.07		ND	0.00776 ± 0.00307	0.00352 ± 0.00313	0.05857 ± 0.01276	ND	0.00026 ± 0.00026	ND	ND	0.00102 ± 0.00085	0.00008 ± 0.00008	0.01513 ± 0.01171	0.00066 ± 0.00038	0.00418 ± 0.00182	0.00186 ± 0.00083	0.00128 ± 0.00076	0.00004 ± 0.00004	0.04485 ± 0.0107	0.04495 ± 0.01739	0.19058 ± 0.02955	0.1845 ± 0.04132	0.12612 ± 0.01817	0.10013 ± 0.02481
SUG2439	d__Bacteria;p__Bacillota;c__Bacilli;o__RFN20;f__CAG-288;g__Enterosoma;s__Enterosoma sp900549915	GCA_034114345.1	195	1481272	42.02		ND	0.00407 ± 0.00169	0.00022 ± 0.00022	0.03337 ± 0.00702	ND	0.00014 ± 0.00014	ND	ND	0.00257 ± 0.0022	ND	0.00857 ± 0.00657	0.00038 ± 0.00021	0.00253 ± 0.00114	0.00101 ± 0.00054	0.00073 ± 0.0004	0.00008 ± 0.00008	0.02764 ± 0.00617	0.02932 ± 0.01048	0.18784 ± 0.03216	0.19395 ± 0.04314	0.13599 ± 0.01958	0.11331 ± 0.02755
SUG2437	d__Bacteria;p__Bacillota;c__Bacilli;o__RFN20;f__CAG-288;g__Enterosoma;s__Enterosoma sp900549915	GCA_034094415.1	148	1653493	41.99		ND	0.0039 ± 0.00163	0.0002 ± 0.0002	0.0329 ± 0.00703	ND	0.00014 ± 0.00014	ND	ND	0.00082 ± 0.00071	ND	0.00877 ± 0.0067	0.00037 ± 0.00022	0.00256 ± 0.00113	0.00112 ± 0.00051	0.00062 ± 0.00039	0.00002 ± 0.00002	0.02641 ± 0.00621	0.02701 ± 0.01089	0.19715 ± 0.03691	0.19757 ± 0.04505	0.13572 ± 0.02031	0.1037 ± 0.02655
SUG2438	d__Bacteria;p__Bacillota;c__Bacilli;o__RFN20;f__CAG-288;g__Enterosoma;s__Enterosoma sp900549915	GCA_034116085.1	140	1436220	42.08		ND	0.00357 ± 0.00153	0.0002 ± 0.0002	0.02994 ± 0.00645	ND	0.00013 ± 0.00013	ND	ND	0.00061 ± 0.00052	ND	0.00772 ± 0.00596	0.00033 ± 0.00019	0.00191 ± 0.001	0.0008 ± 0.00043	0.00059 ± 0.00032	ND	0.02383 ± 0.00558	0.02441 ± 0.00977	0.20279 ± 0.03998	0.21611 ± 0.04951	0.14186 ± 0.02182	0.10662 ± 0.02778
SUG2441	d__Bacteria;p__Bacillota;c__Bacilli;o__RFN20;f__CAG-288;g__Enterosoma;s__Enterosoma sp900763245	GCA_034090945.1	100	1831741	40.8		ND	0.01619 ± 0.01322	ND	0.01112 ± 0.00556	ND	ND	ND	ND	0.11697 ± 0.09677	0.00019 ± 0.00019	0.00213 ± 0.00105	0.0015 ± 0.00146	0.00029 ± 0.00029	0.00239 ± 0.00239	0.00061 ± 0.00061	0.00005 ± 0.00005	0.0123 ± 0.00584	0.02196 ± 0.0111	0.04835 ± 0.00952	0.03789 ± 0.00732	0.0358 ± 0.00629	0.06658 ± 0.00825
SUG2448	d__Bacteria;p__Bacillota;c__Bacilli;o__RFN20;f__CAG-288;g__HGM10890;s__HGM10890 sp900769965	GCA_034179155.1	186	1317362	34.47		ND	0.0036 ± 0.00128	0.00078 ± 0.00078	0.03125 ± 0.00598	ND	ND	ND	ND	0.00235 ± 0.00235	ND	ND	0.0006 ± 0.00037	ND	ND	0.00025 ± 0.00018	0.00043 ± 0.00036	0.01442 ± 0.00444	0.00372 ± 0.00196	0.00665 ± 0.00205	0.00983 ± 0.00369	0.0098 ± 0.00254	0.01084 ± 0.00148
SUG2450	d__Bacteria;p__Bacillota;c__Bacilli;o__RFN20;f__CAG-288;g__HGM10890;s__HGM10890 sp900769965	GCA_034177935.1	179	1147991	34.67		ND	0.00387 ± 0.00133	0.00049 ± 0.00049	0.03008 ± 0.00566	ND	ND	ND	ND	0.00292 ± 0.00292	ND	ND	0.00055 ± 0.00036	ND	ND	ND	0.00007 ± 0.00007	0.01573 ± 0.00487	0.0038 ± 0.00205	0.00642 ± 0.00221	0.00949 ± 0.00388	0.01016 ± 0.00314	0.01164 ± 0.0016
SUG2451	d__Bacteria;p__Bacillota;c__Bacilli;o__RFN20;f__CAG-288;g__HGM10890;s__HGM10890 sp900769965	GCA_034175835.1	120	1246635	34.67		ND	0.00325 ± 0.00119	0.00048 ± 0.00048	0.02924 ± 0.00564	ND	ND	ND	ND	0.00218 ± 0.00218	ND	ND	0.00053 ± 0.00036	ND	0.00007 ± 0.00007	ND	0.00008 ± 0.00008	0.01427 ± 0.00437	0.00359 ± 0.00198	0.0057 ± 0.00198	0.00856 ± 0.00348	0.00899 ± 0.00273	0.01092 ± 0.00138
SUG2452	d__Bacteria;p__Bacillota;c__Bacilli;o__RFN20;f__CAG-288;g__HGM10890;s__HGM10890 sp900769965	GCA_034174645.1	123	1257037	34.64		ND	0.00253 ± 0.00098	0.00046 ± 0.00046	0.02925 ± 0.00568	ND	ND	ND	ND	0.00227 ± 0.00227	ND	ND	0.00056 ± 0.00036	ND	ND	ND	0.00005 ± 0.00005	0.01413 ± 0.00461	0.00324 ± 0.00201	0.0075 ± 0.00228	0.00984 ± 0.00381	0.01015 ± 0.00268	0.01062 ± 0.00131
SUG2444	d__Bacteria;p__Bacillota;c__Bacilli;o__RFN20;f__CAG-288;g__HGM10890;s__HGM10890 sp900769965	GCA_034115555.1	150	1153716	34.84		ND	0.00252 ± 0.001	0.00045 ± 0.00045	0.02729 ± 0.00552	ND	ND	ND	ND	0.0023 ± 0.0023	ND	ND	0.00055 ± 0.00036	ND	ND	ND	ND	0.01421 ± 0.00471	0.00287 ± 0.002	0.00665 ± 0.00209	0.01217 ± 0.00607	0.00886 ± 0.0029	0.0096 ± 0.00145
SUG2443	d__Bacteria;p__Bacillota;c__Bacilli;o__RFN20;f__CAG-288;g__HGM10890;s__HGM10890 sp900769965	GCA_034116305.1	129	1207238	34.7		ND	0.00251 ± 0.001	0.00043 ± 0.00043	0.02793 ± 0.00561	ND	ND	ND	ND	0.00313 ± 0.00313	ND	ND	0.00061 ± 0.00039	ND	ND	ND	ND	0.01437 ± 0.00471	0.00438 ± 0.00309	0.0057 ± 0.00204	0.00891 ± 0.00371	0.00867 ± 0.0029	0.00973 ± 0.00147
SUG2445	d__Bacteria;p__Bacillota;c__Bacilli;o__RFN20;f__CAG-288;g__HGM10890;s__HGM10890 sp900769965	GCA_034171395.1	124	1247283	34.69		ND	0.00306 ± 0.00111	0.00042 ± 0.00042	0.02713 ± 0.00534	ND	ND	ND	ND	0.00257 ± 0.00257	ND	ND	0.00052 ± 0.00033	ND	ND	ND	ND	0.01404 ± 0.00459	0.00297 ± 0.00202	0.00598 ± 0.00216	0.00894 ± 0.00367	0.01816 ± 0.00813	0.01441 ± 0.00173
SUG2449	d__Bacteria;p__Bacillota;c__Bacilli;o__RFN20;f__CAG-288;g__HGM10890;s__HGM10890 sp900769965	GCA_034178415.1	109	1231475	34.76		ND	0.00257 ± 0.00102	0.00042 ± 0.00042	0.02785 ± 0.00571	ND	ND	ND	ND	0.00217 ± 0.00217	ND	ND	0.00054 ± 0.00036	ND	ND	ND	0.00006 ± 0.00006	0.01379 ± 0.00442	0.00292 ± 0.00198	0.00531 ± 0.00196	0.00868 ± 0.00364	0.0082 ± 0.00269	0.00912 ± 0.00142
SUG2442	d__Bacteria;p__Bacillota;c__Bacilli;o__RFN20;f__CAG-288;g__HGM10890;s__HGM10890 sp900769965	GCA_034104005.1	158	1325400	34.66		ND	0.00231 ± 0.00092	0.00041 ± 0.00041	0.02625 ± 0.0052	ND	ND	ND	ND	0.00241 ± 0.00241	ND	ND	0.00052 ± 0.00033	ND	ND	ND	0.00054 ± 0.00032	0.01501 ± 0.0046	0.00351 ± 0.00196	0.00591 ± 0.00212	0.0092 ± 0.00359	0.00995 ± 0.00334	0.01017 ± 0.00139
SUG2446	d__Bacteria;p__Bacillota;c__Bacilli;o__RFN20;f__CAG-288;g__HGM10890;s__HGM10890 sp900769965	GCA_034168735.1	123	1244626	34.66		ND	0.00295 ± 0.00106	0.00041 ± 0.00041	0.02657 ± 0.0053	ND	ND	ND	ND	0.00242 ± 0.00242	ND	ND	0.00052 ± 0.00034	ND	ND	ND	ND	0.01466 ± 0.00536	0.00315 ± 0.00194	0.00578 ± 0.00197	0.00885 ± 0.0036	0.00863 ± 0.00285	0.00971 ± 0.0014
SUG2447	d__Bacteria;p__Bacillota;c__Bacilli;o__RFN20;f__CAG-288;g__HGM10890;s__HGM10890 sp900769965	GCA_034180125.1	121	1227249	34.73		ND	0.00207 ± 0.00093	0.00041 ± 0.00041	0.02843 ± 0.00568	ND	ND	ND	ND	0.00227 ± 0.00227	ND	ND	0.00049 ± 0.00032	ND	ND	ND	ND	0.01321 ± 0.00443	0.00276 ± 0.00191	0.0054 ± 0.0019	0.00852 ± 0.00355	0.00922 ± 0.00276	0.00973 ± 0.00137
SUG2453	d__Bacteria;p__Bacillota;c__Bacilli;o__RFN20;f__CAG-449;g__UBA3210;s__	GCA_034086365.1	125	1480827	29.89		ND	0.00045 ± 0.00031	0.00027 ± 0.00027	0.01499 ± 0.00472	ND	ND	ND	ND	ND	ND	ND	ND	ND	ND	ND	ND	0.00005 ± 0.00005	ND	0.02264 ± 0.01476	0.00714 ± 0.00336	0.02531 ± 0.00845	0.03502 ± 0.0051
SUG2455	d__Bacteria;p__Bacillota;c__Bacilli;o__RFN20;f__CAG-449;g__UBA3210;s__UBA3210 sp022772105	GCA_034101555.1	192	1473927	29.94		ND	0.00027 ± 0.0002	ND	0.00775 ± 0.00178	ND	ND	ND	ND	ND	ND	ND	ND	ND	ND	ND	ND	0.00107 ± 0.00086	0.00008 ± 0.00006	0.00565 ± 0.00178	0.01498 ± 0.0082	0.00702 ± 0.00275	0.0386 ± 0.01019
SUG2456	d__Bacteria;p__Bacillota;c__Bacilli;o__RFN20;f__CAG-449;g__UBA3210;s__UBA3210 sp022772105	GCA_034180895.1	146	1547617	29.87		ND	0.00085 ± 0.00052	0.00014 ± 0.00014	0.01373 ± 0.00325	ND	ND	ND	ND	ND	ND	ND	ND	ND	ND	ND	ND	0.0026 ± 0.00182	0.00031 ± 0.00015	0.00594 ± 0.00192	0.01309 ± 0.00617	0.0069 ± 0.0022	0.03081 ± 0.00717
SUG2454	d__Bacteria;p__Bacillota;c__Bacilli;o__RFN20;f__CAG-449;g__UBA3210;s__UBA3210 sp022772105	GCA_034087945.1	190	1508659	29.89		ND	0.00011 ± 0.00011	0.00009 ± 0.00009	0.0082 ± 0.00194	ND	ND	ND	ND	ND	ND	ND	ND	ND	ND	ND	ND	0.00152 ± 0.00141	0.00004 ± 0.00004	0.00717 ± 0.00228	0.01583 ± 0.00852	0.00906 ± 0.00357	0.03263 ± 0.0071
SUG2457	d__Bacteria;p__Bacillota;c__Bacilli;o__RFN20;f__CAG-631;g__Caccosoma;s__Caccosoma sp934215405	GCA_034089615.1	146	2230987	27.34		ND	ND	ND	0.00225 ± 0.00079	ND	ND	ND	ND	ND	ND	ND	ND	ND	0.00026 ± 0.00026	ND	0.00046 ± 0.00046	0.01307 ± 0.00455	0.02808 ± 0.00824	0.00589 ± 0.00129	0.00471 ± 0.00151	0.01102 ± 0.00191	0.0058 ± 0.0009
SUG2458	d__Bacteria;p__Bacillota;c__Bacilli;o__RFN20;f__CAG-826;g__CAG-826;s__	GCA_034176765.1	199	1275329	28.2		ND	0.00112 ± 0.00066	0.00012 ± 0.00012	0.01237 ± 0.00465	ND	ND	ND	ND	ND	ND	ND	ND	ND	ND	ND	ND	0.00009 ± 0.00006	0.00005 ± 0.00005	0.00025 ± 0.00014	0.0001 ± 0.0001	0.00065 ± 0.00017	0.01692 ± 0.00719
SUG2459	d__Bacteria;p__Bacillota;c__Bacilli;o__RFN20;f__CAG-826;g__Enteromonas;s__	GCA_034089705.1	30	1499994	51.97		ND	0.0003 ± 0.0003	ND	0.00779 ± 0.00213	ND	ND	ND	ND	ND	ND	ND	ND	ND	ND	ND	ND	0.05888 ± 0.05447	0.01897 ± 0.01141	0.001 ± 0.00042	0.00432 ± 0.00192	0.01125 ± 0.00409	0.01259 ± 0.00171
SUG2461	d__Bacteria;p__Bacillota;c__Bacilli;o__RFN20;f__CAG-826;g__Enteromonas;s__	GCA_034180695.1	174	1236562	52.45		ND	0.00046 ± 0.00034	ND	0.00792 ± 0.00227	ND	ND	ND	ND	ND	ND	ND	ND	ND	ND	ND	ND	0.01973 ± 0.01579	0.01241 ± 0.00652	0.00105 ± 0.00043	0.00427 ± 0.0019	0.01071 ± 0.00402	0.01188 ± 0.00165
SUG2462	d__Bacteria;p__Bacillota;c__Bacilli;o__RFN20;f__CAG-826;g__Enteromonas;s__	GCA_034178055.1	138	1339043	54.42		0.01327 ± 0.01327	0.01518 ± 0.00414	0.00652 ± 0.00443	0.11386 ± 0.02533	ND	ND	ND	ND	0.00017 ± 0.00017	ND	0.00005 ± 0.00005	0.00016 ± 0.00011	0.00022 ± 0.00015	0.00047 ± 0.00034	0.00019 ± 0.00019	0.00056 ± 0.00031	0.06466 ± 0.01693	0.09062 ± 0.02045	0.01878 ± 0.00394	0.01966 ± 0.00587	0.07406 ± 0.01096	0.06146 ± 0.0094
SUG2460	d__Bacteria;p__Bacillota;c__Bacilli;o__RFN20;f__CAG-826;g__Enteromonas;s__	GCA_034171505.1	61	1368655	50.76		ND	0.00037 ± 0.00027	0.00032 ± 0.00032	0.01239 ± 0.00288	ND	ND	ND	ND	0.00011 ± 0.00011	ND	ND	0.00022 ± 0.00022	ND	0.00011 ± 0.00011	ND	0.00008 ± 0.00008	0.0306 ± 0.01213	0.37883 ± 0.35117	0.0008 ± 0.00047	0.00214 ± 0.00105	0.00068 ± 0.00024	0.0007 ± 0.00015
SUG2463	d__Bacteria;p__Bacillota;c__Bacilli;o__RFN20;f__CAG-826;g__Enteromonas;s__Enteromonas sp004561785	GCA_034180865.1	43	1353910	53.15		ND	0.00848 ± 0.00405	ND	0.03914 ± 0.00785	ND	ND	ND	ND	0.00025 ± 0.00025	0.00082 ± 0.00082	0.00122 ± 0.00101	0.00082 ± 0.00046	0.00523 ± 0.00396	0.00201 ± 0.00104	0.00042 ± 0.00024	ND	0.04056 ± 0.00931	0.05954 ± 0.02327	0.07143 ± 0.00814	0.04268 ± 0.00587	0.06437 ± 0.01141	0.07893 ± 0.01088
SUG2464	d__Bacteria;p__Bacillota;c__Bacilli;o__RFN20;f__CAG-826;g__Enteromonas;s__Enteromonas sp022781015	GCA_034101285.1	128	1786626	35.03		ND	0.0023 ± 0.00126	ND	0.02133 ± 0.00635	ND	ND	ND	ND	0.00062 ± 0.00053	0.00395 ± 0.00388	0.00187 ± 0.0011	0.00035 ± 0.00024	0.00493 ± 0.00394	0.01845 ± 0.01556	0.00191 ± 0.00082	0.00019 ± 0.00011	0.08606 ± 0.05018	0.13249 ± 0.07176	0.02709 ± 0.00683	0.02259 ± 0.0054	0.02594 ± 0.00392	0.04315 ± 0.0089
SUG2465	d__Bacteria;p__Bacillota;c__Bacilli;o__RFN20;f__CAG-826;g__Enteromonas;s__Enteromonas sp022781015	GCA_034117365.1	28	1666684	35.07		ND	0.00241 ± 0.00143	ND	0.02648 ± 0.00791	ND	ND	ND	ND	0.00074 ± 0.00065	0.00611 ± 0.00598	0.00239 ± 0.00137	0.00045 ± 0.00031	0.00583 ± 0.00462	0.04694 ± 0.04324	0.00191 ± 0.00078	0.00018 ± 0.00013	0.09852 ± 0.06	0.08321 ± 0.03537	0.0312 ± 0.00805	0.02412 ± 0.00475	0.03007 ± 0.00447	0.04853 ± 0.00991
SUG2466	d__Bacteria;p__Bacillota;c__Bacilli;o__RFN20;f__CAG-826;g__Enteromonas;s__Enteromonas sp900539595	GCA_034087105.1	62	1649512	46.13		ND	0.00278 ± 0.00111	0.0008 ± 0.0008	0.03885 ± 0.00842	ND	ND	0.0058 ± 0.0058	ND	0.00913 ± 0.00521	0.01185 ± 0.00873	0.01797 ± 0.01434	0.00341 ± 0.00136	0.00527 ± 0.00165	0.00488 ± 0.00129	0.00169 ± 0.00074	0.0032 ± 0.0024	0.06797 ± 0.01273	0.0345 ± 0.00669	0.08069 ± 0.0096	0.06111 ± 0.00974	0.0797 ± 0.01226	0.08325 ± 0.0048
SUG2467	d__Bacteria;p__Bacillota;c__Bacilli;o__RFN20;f__CAG-826;g__Enteromonas;s__Enteromonas sp900539595	GCA_034169285.1	114	1558637	46.08		ND	0.00221 ± 0.00098	0.00066 ± 0.00066	0.03633 ± 0.00818	ND	ND	0.0055 ± 0.0055	ND	0.00737 ± 0.00421	0.01035 ± 0.00752	0.01049 ± 0.00707	0.00274 ± 0.00111	0.00437 ± 0.00145	0.00431 ± 0.00111	0.00161 ± 0.00073	0.0026 ± 0.00221	0.06354 ± 0.01242	0.03195 ± 0.00675	0.08713 ± 0.01323	0.06444 ± 0.00946	0.08929 ± 0.01313	0.09511 ± 0.00597
SUG2469	d__Bacteria;p__Bacillota;c__Bacilli;o__RFN20;f__CAG-826;g__Onthovivens;s__	GCA_034104185.1	106	1409769	29.25		ND	0.01168 ± 0.00291	0.01037 ± 0.00758	0.09457 ± 0.01685	0.00015 ± 0.00015	0.00046 ± 0.00026	0.00027 ± 0.00019	0.00064 ± 0.00064	0.00581 ± 0.00308	0.00532 ± 0.00321	0.01083 ± 0.00401	0.01111 ± 0.00673	0.00947 ± 0.00191	0.00706 ± 0.00127	0.01109 ± 0.00281	0.01208 ± 0.00195	0.10539 ± 0.02059	0.06928 ± 0.0166	0.03784 ± 0.00625	0.02575 ± 0.00359	0.05246 ± 0.01031	0.05654 ± 0.00569
SUG2468	d__Bacteria;p__Bacillota;c__Bacilli;o__RFN20;f__CAG-826;g__Onthovivens;s__	GCA_034087725.1	83	1182809	29.69		ND	0.00351 ± 0.00246	0.00041 ± 0.00041	0.01203 ± 0.00345	ND	ND	ND	ND	ND	ND	0.00012 ± 0.00012	ND	0.00035 ± 0.00027	ND	ND	0.00017 ± 0.00017	0.01452 ± 0.00605	0.00884 ± 0.00407	0.00674 ± 0.00141	0.01133 ± 0.00305	0.01928 ± 0.00409	0.01336 ± 0.00266
SUG2481	d__Bacteria;p__Bacillota;c__Bacilli;o__RFN20;f__CAG-826;g__Onthovivens;s__Onthovivens sp016302065	GCA_034178405.1	162	1791433	27.07		ND	0.02668 ± 0.00616	0.008 ± 0.00643	0.08507 ± 0.01485	ND	ND	0.0343 ± 0.02792	ND	0.00253 ± 0.0012	0.17218 ± 0.15722	0.00211 ± 0.00083	0.32681 ± 0.15615	0.00826 ± 0.00547	0.11767 ± 0.05889	0.00205 ± 0.00129	0.00632 ± 0.00267	0.05143 ± 0.02012	0.03116 ± 0.00807	0.04929 ± 0.00382	0.04661 ± 0.00652	0.07158 ± 0.00717	0.06113 ± 0.00474
SUG2473	d__Bacteria;p__Bacillota;c__Bacilli;o__RFN20;f__CAG-826;g__Onthovivens;s__Onthovivens sp016302065	GCA_036785095.1	69	1419779	27.31		ND	0.00608 ± 0.00168	0.00636 ± 0.00572	0.04113 ± 0.0067	ND	0.00015 ± 0.00015	0.00033 ± 0.00023	0.00048 ± 0.00048	0.00164 ± 0.00061	ND	0.00155 ± 0.00054	0.00266 ± 0.00115	0.00359 ± 0.00085	0.0042 ± 0.00192	0.00278 ± 0.00102	0.00303 ± 0.00095	0.06202 ± 0.0164	0.0511 ± 0.01111	0.23861 ± 0.03049	0.10023 ± 0.02049	0.07919 ± 0.01096	0.07048 ± 0.00594
SUG2479	d__Bacteria;p__Bacillota;c__Bacilli;o__RFN20;f__CAG-826;g__Onthovivens;s__Onthovivens sp016302065	GCA_034180275.1	109	1198444	26.63		ND	0.00711 ± 0.00212	0.00612 ± 0.00468	0.06327 ± 0.00686	0.0002 ± 0.0002	ND	ND	ND	0.00019 ± 0.00012	ND	0.00008 ± 0.00008	0.00077 ± 0.00049	0.00041 ± 0.00041	0.00082 ± 0.00074	0.00061 ± 0.00035	0.00061 ± 0.00055	0.02557 ± 0.00373	0.02017 ± 0.00512	0.02127 ± 0.00232	0.01481 ± 0.00192	0.03076 ± 0.00293	0.03758 ± 0.00299
SUG2475	d__Bacteria;p__Bacillota;c__Bacilli;o__RFN20;f__CAG-826;g__Onthovivens;s__Onthovivens sp016302065	GCA_034100925.1	124	1283892	26.74		ND	0.00549 ± 0.00215	0.00407 ± 0.00377	0.03896 ± 0.00651	ND	ND	ND	ND	0.00013 ± 0.00009	ND	0.00035 ± 0.00029	0.00059 ± 0.00048	ND	0.00075 ± 0.00065	0.00049 ± 0.0003	0.00053 ± 0.00043	0.03598 ± 0.00711	0.03923 ± 0.0082	0.03324 ± 0.0063	0.04063 ± 0.01274	0.10307 ± 0.01739	0.12862 ± 0.01648
SUG2485	d__Bacteria;p__Bacillota;c__Bacilli;o__RFN20;f__CAG-826;g__Onthovivens;s__Onthovivens sp016302065	GCA_034174715.1	102	1218996	27.67		ND	0.00404 ± 0.00131	0.00404 ± 0.00324	0.03461 ± 0.0054	ND	ND	ND	ND	0.00026 ± 0.00013	ND	0.00004 ± 0.00004	0.00167 ± 0.00096	0.00006 ± 0.00006	0.00093 ± 0.00081	0.00049 ± 0.00037	0.00068 ± 0.00059	0.02387 ± 0.00436	0.02088 ± 0.00474	0.02035 ± 0.00303	0.01243 ± 0.00202	0.02507 ± 0.00186	0.02917 ± 0.00279
SUG2477	d__Bacteria;p__Bacillota;c__Bacilli;o__RFN20;f__CAG-826;g__Onthovivens;s__Onthovivens sp016302065	GCA_034116485.1	117	1364204	26.96		ND	0.00343 ± 0.00145	0.00367 ± 0.00328	0.0294 ± 0.00534	ND	ND	0.00006 ± 0.00006	ND	0.00026 ± 0.00018	ND	0.00083 ± 0.00043	0.07475 ± 0.05583	0.00254 ± 0.00116	0.00733 ± 0.00468	0.00344 ± 0.00148	0.00276 ± 0.00173	0.04094 ± 0.00697	0.05636 ± 0.01901	0.01642 ± 0.00217	0.01365 ± 0.00349	0.01506 ± 0.00263	0.02515 ± 0.0039
SUG2472	d__Bacteria;p__Bacillota;c__Bacilli;o__RFN20;f__CAG-826;g__Onthovivens;s__Onthovivens sp016302065	GCA_034104285.1	69	1615160	28.49		0.0061 ± 0.0061	0.03972 ± 0.00946	0.00361 ± 0.00322	0.1807 ± 0.05329	ND	ND	ND	ND	0.00112 ± 0.00052	ND	0.00147 ± 0.00073	0.00146 ± 0.00055	0.00376 ± 0.00217	0.00167 ± 0.00074	0.03102 ± 0.01638	0.02468 ± 0.0193	0.43349 ± 0.18491	0.06844 ± 0.01764	0.0702 ± 0.00591	0.10851 ± 0.03955	0.17099 ± 0.03515	0.13123 ± 0.02687
SUG2480	d__Bacteria;p__Bacillota;c__Bacilli;o__RFN20;f__CAG-826;g__Onthovivens;s__Onthovivens sp016302065	GCA_034178975.1	130	1424404	27.12		ND	0.00549 ± 0.0017	0.00358 ± 0.00308	0.05042 ± 0.01008	ND	ND	ND	ND	0.00019 ± 0.00013	ND	0.00003 ± 0.00003	0.00071 ± 0.00049	0.00007 ± 0.00007	0.00071 ± 0.00071	0.00101 ± 0.0006	0.00086 ± 0.00057	0.03646 ± 0.00603	0.05523 ± 0.01846	0.02389 ± 0.00392	0.01922 ± 0.0028	0.03129 ± 0.0053	0.03802 ± 0.0049
SUG2483	d__Bacteria;p__Bacillota;c__Bacilli;o__RFN20;f__CAG-826;g__Onthovivens;s__Onthovivens sp016302065	GCA_034176785.1	102	1228624	27.01		ND	0.00499 ± 0.00176	0.00356 ± 0.00311	0.04615 ± 0.01166	ND	ND	ND	ND	0.00011 ± 0.00009	ND	0.00005 ± 0.00005	0.00177 ± 0.0011	0.00006 ± 0.00006	0.00092 ± 0.00085	0.00042 ± 0.00033	0.00349 ± 0.00311	0.02489 ± 0.00407	0.02871 ± 0.008	0.01515 ± 0.00176	0.00908 ± 0.00143	0.02109 ± 0.00286	0.02757 ± 0.00265
SUG2484	d__Bacteria;p__Bacillota;c__Bacilli;o__RFN20;f__CAG-826;g__Onthovivens;s__Onthovivens sp016302065	GCA_036785115.1	50	886073	27.08		ND	0.00259 ± 0.00096	0.00297 ± 0.00253	0.03177 ± 0.00547	ND	ND	ND	ND	0.00011 ± 0.00008	ND	0.00004 ± 0.00004	0.00073 ± 0.0005	0.00006 ± 0.00006	0.00076 ± 0.00076	0.00038 ± 0.0003	0.00061 ± 0.00056	0.02506 ± 0.00418	0.01954 ± 0.0056	0.01057 ± 0.00143	0.00735 ± 0.00136	0.01437 ± 0.00223	0.01975 ± 0.00278
SUG2474	d__Bacteria;p__Bacillota;c__Bacilli;o__RFN20;f__CAG-826;g__Onthovivens;s__Onthovivens sp016302065	GCA_034119975.1	154	1319544	27.69		ND	0.00185 ± 0.00081	0.00294 ± 0.00254	0.02843 ± 0.00483	ND	ND	ND	ND	0.00029 ± 0.00017	ND	0.00012 ± 0.00012	0.00888 ± 0.00483	0.00013 ± 0.00013	0.00512 ± 0.00462	0.00058 ± 0.00038	0.00283 ± 0.00147	0.04012 ± 0.00538	0.03735 ± 0.00808	0.0125 ± 0.00152	0.00924 ± 0.00187	0.01347 ± 0.00234	0.02418 ± 0.0033
SUG2471	d__Bacteria;p__Bacillota;c__Bacilli;o__RFN20;f__CAG-826;g__Onthovivens;s__Onthovivens sp016302065	GCA_034104745.1	74	1153484	26.76		ND	0.00173 ± 0.00073	0.00286 ± 0.00253	0.02419 ± 0.00427	ND	ND	ND	ND	0.00025 ± 0.00015	ND	0.00056 ± 0.00056	0.00162 ± 0.00085	0.0036 ± 0.00164	0.00254 ± 0.00143	0.00388 ± 0.00159	0.00291 ± 0.00125	0.03464 ± 0.00744	0.02626 ± 0.00692	0.01124 ± 0.00132	0.00803 ± 0.00134	0.00987 ± 0.00179	0.01835 ± 0.00278
SUG2470	d__Bacteria;p__Bacillota;c__Bacilli;o__RFN20;f__CAG-826;g__Onthovivens;s__Onthovivens sp016302065	GCA_034087765.1	187	1279914	26.68		ND	0.00256 ± 0.00111	0.00286 ± 0.00249	0.02694 ± 0.00443	ND	ND	ND	ND	0.00104 ± 0.00079	0.00054 ± 0.00054	0.00547 ± 0.00285	0.00693 ± 0.00255	0.00759 ± 0.00165	0.01687 ± 0.00772	0.01641 ± 0.00351	0.01644 ± 0.0026	0.05743 ± 0.00755	0.03811 ± 0.00678	0.0127 ± 0.00138	0.00909 ± 0.00166	0.01462 ± 0.00193	0.0222 ± 0.0029
SUG2478	d__Bacteria;p__Bacillota;c__Bacilli;o__RFN20;f__CAG-826;g__Onthovivens;s__Onthovivens sp016302065	GCA_034174465.1	117	1689514	27.6		ND	0.00229 ± 0.00086	0.00279 ± 0.00237	0.02594 ± 0.00368	ND	ND	0.00133 ± 0.00133	ND	0.00606 ± 0.00593	ND	0.0013 ± 0.00068	0.00133 ± 0.00059	0.00129 ± 0.0007	0.00151 ± 0.00084	0.00235 ± 0.00121	0.00361 ± 0.00167	0.06872 ± 0.01431	0.06077 ± 0.0286	0.02366 ± 0.00195	0.01735 ± 0.00293	0.02464 ± 0.00226	0.03063 ± 0.00371
SUG2476	d__Bacteria;p__Bacillota;c__Bacilli;o__RFN20;f__CAG-826;g__Onthovivens;s__Onthovivens sp016302065	GCA_034100345.1	160	1208481	26.84		ND	0.00105 ± 0.00058	0.00273 ± 0.00238	0.02373 ± 0.00419	ND	ND	ND	ND	0.00018 ± 0.00011	ND	0.00005 ± 0.00005	0.00088 ± 0.00062	0.00006 ± 0.00006	0.00095 ± 0.00095	0.00035 ± 0.00028	0.00066 ± 0.00059	0.02511 ± 0.0038	0.02179 ± 0.00649	0.01032 ± 0.00134	0.00707 ± 0.00126	0.01073 ± 0.00204	0.02097 ± 0.00345
SUG2482	d__Bacteria;p__Bacillota;c__Bacilli;o__RFN20;f__CAG-826;g__Onthovivens;s__Onthovivens sp016302065	GCA_034177705.1	162	1183243	26.89		ND	0.00155 ± 0.00068	0.00264 ± 0.00232	0.0246 ± 0.00444	ND	ND	ND	ND	0.00012 ± 0.0001	ND	0.00004 ± 0.00004	0.00079 ± 0.00057	0.00005 ± 0.00005	0.00085 ± 0.00085	0.00031 ± 0.00025	0.00067 ± 0.00061	0.02273 ± 0.00366	0.01849 ± 0.00547	0.01024 ± 0.0012	0.00668 ± 0.0012	0.00911 ± 0.00179	0.01791 ± 0.00293
SUG2486	d__Bacteria;p__Bacillota;c__Bacilli;o__RFN20;f__CAG-826;g__Onthovivens;s__Onthovivens sp022780025	GCA_034117605.1	97	1430959	26.04		ND	ND	ND	0.00032 ± 0.00011	ND	ND	ND	ND	ND	ND	0.00057 ± 0.00049	0.00163 ± 0.00163	0.00031 ± 0.00031	0.00062 ± 0.00062	0.01343 ± 0.01285	0.00105 ± 0.00105	0.1375 ± 0.10056	0.0426 ± 0.04209	0.00009 ± 0.00006	ND	0.00487 ± 0.00159	0.005 ± 0.00359
SUG2488	d__Bacteria;p__Bacillota;c__Bacilli;o__RFN20;f__CAG-826;g__Onthovivens;s__Onthovivens sp900540365	GCA_034116585.1	13	1147306	26.92		ND	0.01155 ± 0.00534	0.00045 ± 0.00045	0.0201 ± 0.00882	ND	ND	ND	0.00009 ± 0.00009	0.00327 ± 0.00245	0.02189 ± 0.01281	0.07898 ± 0.06844	0.11699 ± 0.06577	0.09882 ± 0.09763	0.04838 ± 0.04261	0.00404 ± 0.00236	0.10519 ± 0.08646	0.10782 ± 0.06703	0.10894 ± 0.07219	0.0056 ± 0.00269	0.00853 ± 0.00483	0.0174 ± 0.00443	0.01384 ± 0.00307
SUG2487	d__Bacteria;p__Bacillota;c__Bacilli;o__RFN20;f__CAG-826;g__Onthovivens;s__Onthovivens sp900540365	GCA_034117405.1	41	1110020	26.81		ND	0.01233 ± 0.00546	0.00036 ± 0.00036	0.01973 ± 0.00884	ND	ND	ND	0.00029 ± 0.00029	0.00419 ± 0.00293	0.02574 ± 0.01503	0.0388 ± 0.02505	0.14945 ± 0.08982	0.0424 ± 0.03475	0.03393 ± 0.02216	0.00625 ± 0.00289	0.05211 ± 0.03243	0.08946 ± 0.04358	0.10511 ± 0.07537	0.00922 ± 0.00313	0.01203 ± 0.00697	0.02786 ± 0.00676	0.01916 ± 0.00415
SUG2489	d__Bacteria;p__Bacillota;c__Bacilli;o__RFN20;f__CAG-826;g__RUG13091;s__	GCA_034116505.1	95	1006636	32.88		ND	0.0037 ± 0.00358	ND	0.00721 ± 0.00118	ND	ND	ND	ND	0.00015 ± 0.00015	ND	ND	ND	ND	ND	0.00063 ± 0.00063	0.00157 ± 0.00124	0.01248 ± 0.00691	0.02398 ± 0.02047	0.00121 ± 0.00032	0.00141 ± 0.00037	0.00127 ± 0.00035	0.00175 ± 0.00029
SUG2490	d__Bacteria;p__Bacillota;c__Bacilli;o__RFN20;f__CAG-826;g__UBA3207;s__	GCA_034179485.1	156	1287041	29.76		ND	0.00286 ± 0.00137	0.00078 ± 0.00078	0.04206 ± 0.00989	ND	ND	ND	ND	ND	ND	ND	ND	ND	ND	0.00022 ± 0.00022	ND	0.00115 ± 0.00032	0.00906 ± 0.00844	0.00028 ± 0.00011	0.00025 ± 0.00011	0.00073 ± 0.00021	0.00096 ± 0.00019
SUG2491	d__Bacteria;p__Bacillota;c__Bacilli;o__RFN20;f__CAG-826;g__UBA3207;s__UBA3207 sp022777645	GCA_034116545.1	86	1450564	32.47		ND	0.00209 ± 0.00121	0.00037 ± 0.00037	0.05786 ± 0.02747	ND	ND	ND	0.00054 ± 0.00054	0.00029 ± 0.0002	0.00036 ± 0.00025	0.00068 ± 0.00038	0.00973 ± 0.00906	0.00097 ± 0.00052	0.00678 ± 0.00555	0.00371 ± 0.00179	0.00393 ± 0.00159	0.09985 ± 0.05685	0.08482 ± 0.03496	0.03075 ± 0.00441	0.02924 ± 0.00825	0.04813 ± 0.00467	0.04649 ± 0.00454
SUG2492	d__Bacteria;p__Bacillota;c__Bacilli;o__RFN20;f__CAG-826;g__UBA3207;s__UBA3207 sp022777645	GCA_034174525.1	29	1184775	32.79		ND	0.00147 ± 0.00116	0.00019 ± 0.00019	0.05693 ± 0.03227	ND	ND	ND	ND	0.00007 ± 0.00007	ND	ND	0.00009 ± 0.00009	0.00017 ± 0.00017	0.00039 ± 0.00026	0.00033 ± 0.00024	0.00124 ± 0.00082	0.09979 ± 0.06688	0.09883 ± 0.0495	0.01159 ± 0.00312	0.01662 ± 0.00863	0.01776 ± 0.00379	0.02404 ± 0.00711
SUG2493	d__Bacteria;p__Bacillota;c__Bacilli;o__RFN20;f__CAG-826;g__UBA4951;s__UBA4951 sp900540385	GCA_034180405.1	116	1672689	38.44		ND	0.00706 ± 0.00438	0.00761 ± 0.00761	0.06237 ± 0.02424	ND	ND	0.00072 ± 0.00072	ND	0.00465 ± 0.00266	0.00084 ± 0.00078	0.02327 ± 0.02297	0.00229 ± 0.00148	0.00012 ± 0.00012	0.00011 ± 0.00008	ND	0.00006 ± 0.00006	0.03021 ± 0.00822	0.01457 ± 0.00364	0.06143 ± 0.0122	0.07667 ± 0.01202	0.07995 ± 0.01041	0.10423 ± 0.01449
SUG2494	d__Bacteria;p__Bacillota;c__Bacilli;o__RFN20;f__UBA1709;g__RGIG3842;s__	GCA_034115825.1	4	1280280	28.28		ND	ND	ND	0.0002 ± 0.00011	ND	ND	0.00041 ± 0.00041	ND	0.00419 ± 0.00419	ND	0.00025 ± 0.00025	0.062 ± 0.0436	ND	0.00936 ± 0.00759	0.00247 ± 0.00179	0.19863 ± 0.18911	ND	0.00011 ± 0.00011	0.00017 ± 0.00012	ND	ND	0.00491 ± 0.00445
SUG2495	d__Bacteria;p__Bacillota;c__Bacilli;o__Staphylococcales;f__Staphylococcaceae;g__Staphylococcus;s__Staphylococcus borealis	GCA_034103225.1	104	2516822	33.69		0.10061 ± 0.06058	0.17097 ± 0.06808	0.00029 ± 0.00029	0.00171 ± 0.0009	0.0705 ± 0.02389	0.11767 ± 0.06212	0.00273 ± 0.00116	0.01208 ± 0.00686	0.00076 ± 0.00076	0.00082 ± 0.00062	0.00106 ± 0.00084	0.00098 ± 0.00067	0.00037 ± 0.00037	0.0009 ± 0.00061	0.00041 ± 0.00034	0.0003 ± 0.00024	ND	0.00013 ± 0.00013	ND	ND	0.00247 ± 0.00065	0.0009 ± 0.00025
SUG2496	d__Bacteria;p__Bacillota;c__Bacilli;o__Staphylococcales;f__Staphylococcaceae;g__Staphylococcus;s__Staphylococcus chromogenes	GCA_034093615.1	65	2156490	36.56		0.02876 ± 0.02252	0.34515 ± 0.06827	0.16521 ± 0.08321	0.01129 ± 0.00515	0.24828 ± 0.09151	0.41639 ± 0.21667	0.00983 ± 0.00419	0.12154 ± 0.05279	0.00363 ± 0.0022	0.02836 ± 0.00787	0.00164 ± 0.00078	0.01016 ± 0.00428	0.00024 ± 0.00014	0.00349 ± 0.00148	0.00077 ± 0.00044	0.00706 ± 0.00343	ND	0.00099 ± 0.00068	ND	ND	0.0019 ± 0.00133	0.00057 ± 0.00036
SUG2497	d__Bacteria;p__Bacillota;c__Bacilli;o__Staphylococcales;f__Staphylococcaceae;g__Staphylococcus;s__Staphylococcus hyicus	GCA_034099565.1	78	2300780	35.59		0.0142 ± 0.00965	0.25302 ± 0.05269	0.01678 ± 0.01598	0.02405 ± 0.02141	0.31098 ± 0.15425	0.17954 ± 0.08213	0.01287 ± 0.00678	0.03609 ± 0.01066	0.00104 ± 0.00036	0.00867 ± 0.00407	0.0007 ± 0.00053	0.00281 ± 0.00146	0.00015 ± 0.00008	0.00029 ± 0.00019	ND	ND	ND	0.00018 ± 0.00018	ND	ND	0.0018 ± 0.0018	ND
SUG2498	d__Bacteria;p__Bacillota;c__Bacilli;o__Staphylococcales;f__Staphylococcaceae;g__Staphylococcus;s__Staphylococcus simulans_A	GCA_034119015.1	85	2445599	36		0.06352 ± 0.02894	0.03571 ± 0.0088	0.00043 ± 0.00043	0.00271 ± 0.00155	0.11062 ± 0.03299	0.29667 ± 0.13656	0.00535 ± 0.00232	0.00313 ± 0.00156	0.00177 ± 0.0015	0.00041 ± 0.00033	0.00021 ± 0.00021	ND	0.00025 ± 0.00025	ND	ND	ND	ND	ND	ND	ND	ND	ND
SUG2499	d__Bacteria;p__Bacillota_A;c__Clostridia;o__Christensenellales;f__Borkfalkiaceae;g__HGM11416;s__	GCA_034104345.1	33	1686317	43.45		ND	0.00027 ± 0.00021	ND	0.01 ± 0.00224	ND	ND	ND	ND	0.00055 ± 0.00055	ND	ND	ND	ND	ND	ND	ND	0.03002 ± 0.01942	0.00853 ± 0.00303	0.00337 ± 0.00093	0.00577 ± 0.00228	0.00895 ± 0.00064	0.0086 ± 0.00116
SUG2500	d__Bacteria;p__Bacillota_A;c__Clostridia;o__Christensenellales;f__Borkfalkiaceae;g__HGM11416;s__HGM11416 sp900768525	GCA_034114625.1	80	2079175	44.5		ND	0.00185 ± 0.0018	ND	0.0128 ± 0.00591	ND	ND	ND	ND	ND	ND	ND	ND	ND	ND	ND	ND	0.01382 ± 0.00356	0.02918 ± 0.01596	0.00094 ± 0.00041	0.00121 ± 0.00035	0.01135 ± 0.00207	0.0093 ± 0.00184
SUG2501	d__Bacteria;p__Bacillota_A;c__Clostridia;o__Christensenellales;f__Borkfalkiaceae;g__RGIG3732;s__RGIG3732 sp022768945	GCA_034089225.1	59	1627718	45.05		ND	0.00041 ± 0.0003	ND	0.01043 ± 0.00201	ND	ND	ND	ND	0.00016 ± 0.00016	ND	0.00029 ± 0.00029	0.00031 ± 0.00031	ND	0.00153 ± 0.00153	0.00018 ± 0.00018	0.00193 ± 0.00125	0.02293 ± 0.00562	0.0105 ± 0.00231	0.00418 ± 0.00107	0.00448 ± 0.00156	0.01763 ± 0.00301	0.02319 ± 0.0036
SUG2502	d__Bacteria;p__Bacillota_A;c__Clostridia;o__Christensenellales;f__Borkfalkiaceae;g__UBA10281;s__	GCA_034089305.1	126	2010512	52.84		ND	ND	0.00017 ± 0.00017	0.0034 ± 0.00067	ND	ND	ND	ND	0.00008 ± 0.00008	ND	ND	ND	ND	ND	0.00028 ± 0.00019	0.00046 ± 0.00046	0.02855 ± 0.01161	0.02935 ± 0.01013	0.00025 ± 0.0001	0.00171 ± 0.00104	0.00205 ± 0.00068	0.00346 ± 0.00123
SUG2503	d__Bacteria;p__Bacillota_A;c__Clostridia;o__Christensenellales;f__Borkfalkiaceae;g__UBA10281;s__UBA10281 sp022781715	GCA_034089565.1	84	1680901	46.96		ND	0.00008 ± 0.00008	ND	0.00933 ± 0.00211	ND	ND	ND	ND	ND	ND	ND	ND	ND	0.00016 ± 0.00016	0.00036 ± 0.00026	ND	0.03524 ± 0.01615	0.02608 ± 0.00909	0.00631 ± 0.001	0.00923 ± 0.00193	0.0139 ± 0.00133	0.01265 ± 0.0014
SUG2504	d__Bacteria;p__Bacillota_A;c__Clostridia;o__Christensenellales;f__Borkfalkiaceae;g__UBA10281;s__UBA10281 sp900556195	GCA_034176685.1	141	1698419	45.95		ND	0.0009 ± 0.00052	ND	0.0154 ± 0.00776	ND	ND	0.00397 ± 0.00397	ND	0.01191 ± 0.0116	ND	0.00045 ± 0.00045	0.00179 ± 0.00179	0.00018 ± 0.00018	0.00155 ± 0.00121	0.00109 ± 0.00072	0.00237 ± 0.00148	0.02491 ± 0.00847	0.01309 ± 0.00681	0.0222 ± 0.00462	0.01315 ± 0.00179	0.05104 ± 0.00497	0.02747 ± 0.00397
SUG2505	d__Bacteria;p__Bacillota_A;c__Clostridia;o__Christensenellales;f__Borkfalkiaceae;g__UBA10281;s__UBA10281 sp900767495	GCA_034087525.1	147	1447937	46.19		ND	ND	ND	0.00374 ± 0.00114	ND	ND	ND	ND	0.0006 ± 0.00051	0.00191 ± 0.00191	0.00013 ± 0.00013	ND	ND	0.00027 ± 0.00027	ND	0.0001 ± 0.0001	0.01177 ± 0.00322	0.00624 ± 0.00229	0.01038 ± 0.00299	0.00683 ± 0.00226	0.00726 ± 0.00068	0.00766 ± 0.00135
SUG2506	d__Bacteria;p__Bacillota_A;c__Clostridia;o__Christensenellales;f__Borkfalkiaceae;g__UBA10281;s__UBA10281 sp900767495	GCA_034100215.1	182	1696124	45.79		ND	ND	ND	0.00416 ± 0.00118	ND	ND	ND	ND	0.00059 ± 0.00049	0.00184 ± 0.00184	0.00013 ± 0.00013	ND	ND	0.00027 ± 0.00027	ND	0.00013 ± 0.00013	0.01027 ± 0.00221	0.01032 ± 0.00401	0.0096 ± 0.00259	0.0082 ± 0.00246	0.0084 ± 0.00065	0.00995 ± 0.00161
SUG2507	d__Bacteria;p__Bacillota_A;c__Clostridia;o__Christensenellales;f__Borkfalkiaceae;g__UBA1259;s__	GCA_034089105.1	209	1362810	47.13		ND	0.00522 ± 0.00281	0.00316 ± 0.00289	0.02017 ± 0.00405	ND	ND	ND	ND	ND	ND	ND	ND	ND	0.00027 ± 0.00027	0.00057 ± 0.00039	0.00148 ± 0.00135	0.05323 ± 0.0086	0.0306 ± 0.00732	0.00469 ± 0.00145	0.01088 ± 0.00479	0.01665 ± 0.0061	0.0344 ± 0.00843
SUG2508	d__Bacteria;p__Bacillota_A;c__Clostridia;o__Christensenellales;f__Borkfalkiaceae;g__UBA1259;s__UBA1259 sp016295005	GCA_034179775.1	83	1662031	42.19		ND	0.00171 ± 0.00084	ND	0.01569 ± 0.0047	ND	ND	ND	ND	ND	ND	ND	ND	ND	ND	ND	ND	0.01242 ± 0.00539	0.01065 ± 0.00288	0.00209 ± 0.00064	0.00441 ± 0.00236	0.00754 ± 0.00133	0.00669 ± 0.00102
SUG2509	d__Bacteria;p__Bacillota_A;c__Clostridia;o__Christensenellales;f__Borkfalkiaceae;g__UBA7597;s__	GCA_034182915.1	82	1938008	49.02		ND	0.00071 ± 0.00045	0.00023 ± 0.00023	0.01054 ± 0.00181	ND	ND	ND	ND	0.00008 ± 0.00008	0.00235 ± 0.00211	0.00156 ± 0.00156	0.00174 ± 0.00174	ND	0.00014 ± 0.00014	ND	0.00057 ± 0.0004	0.03258 ± 0.01146	0.03316 ± 0.0091	0.00486 ± 0.00106	0.00465 ± 0.00144	0.00692 ± 0.00081	0.00831 ± 0.00138
SUG2510	d__Bacteria;p__Bacillota_A;c__Clostridia;o__Christensenellales;f__Borkfalkiaceae;g__UBA7597;s__UBA7597 sp003448195	GCA_034116925.1	107	1578103	49.85		ND	ND	ND	0.00364 ± 0.00167	ND	ND	ND	ND	ND	ND	ND	ND	ND	ND	ND	ND	0.02228 ± 0.00717	0.0168 ± 0.01189	0.00541 ± 0.00119	0.01142 ± 0.00858	0.0024 ± 0.00036	0.00355 ± 0.00034
SUG2511	d__Bacteria;p__Bacillota_A;c__Clostridia;o__Christensenellales;f__CAG-138;g__CAG-1024;s__CAG-1024 sp000432015	GCA_034180525.1	60	1789980	57.45		ND	0.00919 ± 0.00394	ND	0.02234 ± 0.00622	ND	ND	ND	ND	0.00025 ± 0.00025	ND	0.00007 ± 0.00007	ND	0.00875 ± 0.00823	0.00165 ± 0.00084	0.1888 ± 0.12203	0.11 ± 0.04385	0.3952 ± 0.12544	0.40747 ± 0.12228	0.00148 ± 0.00052	0.00213 ± 0.00076	0.0068 ± 0.0021	0.00662 ± 0.00406
SUG2513	d__Bacteria;p__Bacillota_A;c__Clostridia;o__Christensenellales;f__CAG-138;g__PeH17;s__PeH17 sp000435055	GCA_034172505.1	70	1896185	49.47		ND	0.05722 ± 0.01358	0.00878 ± 0.00858	0.08001 ± 0.02211	0.00018 ± 0.00018	ND	ND	0.00119 ± 0.00119	0.00101 ± 0.0007	ND	0.00089 ± 0.00089	0.00083 ± 0.00047	0.00194 ± 0.00103	0.00158 ± 0.00089	0.14174 ± 0.0689	0.18184 ± 0.12051	0.12381 ± 0.03168	0.01349 ± 0.00279	0.0393 ± 0.00729	0.05378 ± 0.01636	0.0869 ± 0.01217	0.06129 ± 0.00897
SUG2512	d__Bacteria;p__Bacillota_A;c__Clostridia;o__Christensenellales;f__CAG-138;g__PeH17;s__PeH17 sp000435055	GCA_034117905.1	98	1885734	49.71		ND	0.04658 ± 0.01049	0.00737 ± 0.00708	0.06907 ± 0.01946	ND	ND	0.00073 ± 0.00073	ND	0.00039 ± 0.00029	ND	0.00026 ± 0.00026	0.00057 ± 0.00043	0.00103 ± 0.0005	0.00112 ± 0.00056	0.11017 ± 0.05352	0.13907 ± 0.09902	0.10352 ± 0.02699	0.02541 ± 0.01032	0.03921 ± 0.00738	0.05205 ± 0.01563	0.0814 ± 0.01144	0.05769 ± 0.00817
SUG2514	d__Bacteria;p__Bacillota_A;c__Clostridia;o__Christensenellales;f__CAG-138;g__PeH17;s__PeH17 sp000435055	GCA_034167795.1	120	1831506	49.58		ND	0.04668 ± 0.01098	0.0069 ± 0.00666	0.06925 ± 0.01964	0.00019 ± 0.00019	ND	ND	ND	0.00017 ± 0.00017	ND	ND	0.00028 ± 0.00028	0.00053 ± 0.00033	0.00048 ± 0.00039	0.17447 ± 0.10758	0.16834 ± 0.12451	0.09681 ± 0.02618	0.01207 ± 0.00313	0.0357 ± 0.00681	0.04895 ± 0.01555	0.08168 ± 0.01181	0.05706 ± 0.00846
SUG2516	d__Bacteria;p__Bacillota_A;c__Clostridia;o__Christensenellales;f__CAG-138;g__PeH17;s__PeH17 sp004556165	GCA_034114545.1	85	1708188	49.43		ND	0.07463 ± 0.02976	0.01813 ± 0.01231	0.07821 ± 0.01556	0.0006 ± 0.00037	ND	0.00107 ± 0.00075	0.0004 ± 0.0004	0.00347 ± 0.00294	0.00044 ± 0.00044	0.00009 ± 0.00009	0.00086 ± 0.00068	0.00205 ± 0.00074	0.00086 ± 0.00061	0.00945 ± 0.00274	0.00799 ± 0.0032	0.01024 ± 0.00142	0.00769 ± 0.00247	0.00501 ± 0.00148	0.02932 ± 0.02433	0.0184 ± 0.00431	0.01525 ± 0.00459
SUG2518	d__Bacteria;p__Bacillota_A;c__Clostridia;o__Christensenellales;f__CAG-138;g__PeH17;s__PeH17 sp004556165	GCA_034094555.1	125	1662458	49.23		ND	0.04987 ± 0.01015	0.01621 ± 0.01345	0.08935 ± 0.0145	0.00077 ± 0.00042	0.00079 ± 0.00045	0.01577 ± 0.00279	0.02886 ± 0.00597	0.03003 ± 0.00549	0.05548 ± 0.00801	0.03866 ± 0.00368	0.05036 ± 0.0095	0.0393 ± 0.00443	0.05261 ± 0.00872	0.04083 ± 0.00781	0.04296 ± 0.00488	0.03452 ± 0.00226	0.03517 ± 0.00418	0.01465 ± 0.00207	0.02454 ± 0.00941	0.02714 ± 0.00285	0.0267 ± 0.00256
SUG2515	d__Bacteria;p__Bacillota_A;c__Clostridia;o__Christensenellales;f__CAG-138;g__PeH17;s__PeH17 sp004556165	GCA_034086455.1	150	1537525	49.45		ND	0.04484 ± 0.01237	0.01435 ± 0.01128	0.06236 ± 0.01184	0.0004 ± 0.00029	ND	0.00072 ± 0.00051	0.0003 ± 0.0003	0.0011 ± 0.0011	0.00009 ± 0.00009	ND	ND	0.0001 ± 0.0001	0.0002 ± 0.0002	ND	0.00015 ± 0.00015	0.00005 ± 0.00005	ND	0.00453 ± 0.00245	0.01074 ± 0.00826	0.01361 ± 0.00413	0.00679 ± 0.00264
SUG2517	d__Bacteria;p__Bacillota_A;c__Clostridia;o__Christensenellales;f__CAG-138;g__PeH17;s__PeH17 sp004556165	GCA_034175355.1	164	1527743	49.46		ND	0.04651 ± 0.01135	0.01134 ± 0.00981	0.09479 ± 0.02589	0.00028 ± 0.00028	ND	0.00038 ± 0.00038	0.00072 ± 0.00072	0.00061 ± 0.00061	0.0004 ± 0.0004	ND	0.00023 ± 0.00023	ND	0.00068 ± 0.00055	0.00229 ± 0.00125	0.00046 ± 0.00046	0.00175 ± 0.00047	0.00263 ± 0.00124	0.00265 ± 0.00137	0.00674 ± 0.00482	0.00766 ± 0.00193	0.00464 ± 0.0016
SUG2521	d__Bacteria;p__Bacillota_A;c__Clostridia;o__Christensenellales;f__CAG-138;g__PeH17;s__PeH17 sp900542285	GCA_034180535.1	119	1815755	49.99		ND	0.04922 ± 0.01226	0.0106 ± 0.00926	0.05755 ± 0.01107	0.0002 ± 0.0002	ND	0.00189 ± 0.0012	0.00016 ± 0.00016	0.00172 ± 0.00063	0.00026 ± 0.00026	0.00144 ± 0.00084	0.00011 ± 0.00011	0.00415 ± 0.00097	0.00081 ± 0.0005	0.04088 ± 0.03052	0.00441 ± 0.00124	0.01047 ± 0.0009	0.04364 ± 0.0339	0.00285 ± 0.00031	0.00293 ± 0.00074	0.00797 ± 0.00217	0.00716 ± 0.00176
SUG2523	d__Bacteria;p__Bacillota_A;c__Clostridia;o__Christensenellales;f__CAG-138;g__PeH17;s__PeH17 sp900542285	GCA_034175985.1	212	1800528	49.87		ND	0.04029 ± 0.0104	0.0083 ± 0.00681	0.05405 ± 0.00925	0.00027 ± 0.00019	ND	0.00053 ± 0.00053	0.00016 ± 0.00016	0.00059 ± 0.00043	0.00036 ± 0.00036	0.00023 ± 0.00023	0.00094 ± 0.00094	0.00142 ± 0.00053	0.00049 ± 0.00041	0.03756 ± 0.0286	0.00344 ± 0.00135	0.00871 ± 0.00121	0.04346 ± 0.03303	0.0016 ± 0.0004	0.00278 ± 0.00082	0.00668 ± 0.00234	0.00623 ± 0.00198
SUG2519	d__Bacteria;p__Bacillota_A;c__Clostridia;o__Christensenellales;f__CAG-138;g__PeH17;s__PeH17 sp900542285	GCA_034089815.1	232	1619540	50.07		ND	0.03352 ± 0.01021	0.0074 ± 0.0061	0.039 ± 0.00612	0.00014 ± 0.00014	ND	0.00049 ± 0.00049	0.00018 ± 0.00018	0.00035 ± 0.00024	ND	ND	ND	0.00015 ± 0.00015	ND	0.03627 ± 0.02994	0.00087 ± 0.0005	0.00156 ± 0.00128	0.04143 ± 0.03831	0.00018 ± 0.00009	0.0006 ± 0.00035	0.00617 ± 0.00466	0.0028 ± 0.002
SUG2522	d__Bacteria;p__Bacillota_A;c__Clostridia;o__Christensenellales;f__CAG-138;g__PeH17;s__PeH17 sp900542285	GCA_034176535.1	228	1808394	49.87		ND	0.03906 ± 0.01035	0.0071 ± 0.00569	0.05117 ± 0.00744	0.00015 ± 0.00015	ND	0.0011 ± 0.00075	0.00021 ± 0.00021	0.00375 ± 0.00131	0.00034 ± 0.00034	0.00416 ± 0.00141	0.00167 ± 0.00068	0.00733 ± 0.00147	0.00129 ± 0.00089	0.04044 ± 0.02668	0.01001 ± 0.0035	0.01387 ± 0.00139	0.04467 ± 0.03444	0.00426 ± 0.00058	0.00536 ± 0.00121	0.01174 ± 0.00234	0.00999 ± 0.00195
SUG2520	d__Bacteria;p__Bacillota_A;c__Clostridia;o__Christensenellales;f__CAG-138;g__PeH17;s__PeH17 sp900542285	GCA_034118065.1	81	1907270	49.74		ND	0.03531 ± 0.00984	0.00675 ± 0.00552	0.04125 ± 0.00645	0.00011 ± 0.00011	ND	0.00055 ± 0.00055	0.00016 ± 0.00016	0.00017 ± 0.00017	ND	ND	ND	0.00018 ± 0.00018	ND	0.03316 ± 0.02736	0.00119 ± 0.00074	0.00277 ± 0.00094	0.13613 ± 0.13017	0.00027 ± 0.00011	0.00085 ± 0.00043	0.00396 ± 0.00218	0.00283 ± 0.00167
SUG2527	d__Bacteria;p__Bacillota_A;c__Clostridia;o__Christensenellales;f__CAG-138;g__Phil1;s__Phil1 sp001940855	GCA_034175235.1	50	1875962	53.18		ND	0.02259 ± 0.0101	0.00248 ± 0.00248	0.03523 ± 0.01418	ND	ND	0.00029 ± 0.00029	ND	ND	ND	ND	ND	0.00316 ± 0.00171	0.00543 ± 0.00362	0.06216 ± 0.0251	0.07224 ± 0.04725	0.03823 ± 0.00959	0.02519 ± 0.00592	0.01077 ± 0.00242	0.01259 ± 0.0036	0.01593 ± 0.00161	0.01832 ± 0.00405
SUG2524	d__Bacteria;p__Bacillota_A;c__Clostridia;o__Christensenellales;f__CAG-138;g__Phil1;s__Phil1 sp001940855	GCA_034087885.1	33	1981909	53.1		ND	0.02395 ± 0.0097	0.00208 ± 0.00193	0.02695 ± 0.00542	ND	ND	0.00039 ± 0.00039	ND	0.00331 ± 0.00151	0.00076 ± 0.00076	0.00289 ± 0.00114	0.00264 ± 0.00192	0.00965 ± 0.00294	0.00783 ± 0.00412	0.13174 ± 0.06204	0.14659 ± 0.08375	0.10585 ± 0.02665	0.03672 ± 0.00815	0.01262 ± 0.00199	0.01426 ± 0.00387	0.01667 ± 0.00159	0.01958 ± 0.00445
SUG2525	d__Bacteria;p__Bacillota_A;c__Clostridia;o__Christensenellales;f__CAG-138;g__Phil1;s__Phil1 sp001940855	GCA_034102365.1	172	1902234	53.14		ND	0.01594 ± 0.00689	0.002 ± 0.002	0.02246 ± 0.00549	ND	ND	ND	ND	ND	ND	ND	ND	0.00275 ± 0.00165	0.00543 ± 0.00343	0.06878 ± 0.02898	0.1125 ± 0.08062	0.04337 ± 0.01088	0.02157 ± 0.0054	0.00808 ± 0.00172	0.00949 ± 0.00299	0.01177 ± 0.00133	0.01427 ± 0.00346
SUG2526	d__Bacteria;p__Bacillota_A;c__Clostridia;o__Christensenellales;f__CAG-138;g__Phil1;s__Phil1 sp001940855	GCA_034114745.1	244	1787305	53.26		ND	0.0208 ± 0.00763	0.00023 ± 0.00023	0.02647 ± 0.00576	ND	ND	ND	ND	ND	ND	ND	0.00015 ± 0.00015	0.00576 ± 0.0038	0.01076 ± 0.0086	0.12637 ± 0.05214	0.07697 ± 0.03904	0.06979 ± 0.02328	0.03946 ± 0.01227	0.01082 ± 0.00195	0.01205 ± 0.00339	0.01608 ± 0.00179	0.02035 ± 0.00478
SUG2528	d__Bacteria;p__Bacillota_A;c__Clostridia;o__Christensenellales;f__CAG-138;g__Phil1;s__Phil1 sp004558525	GCA_034174825.1	67	1705640	51.77		ND	0.19061 ± 0.04083	0.01015 ± 0.00962	0.19459 ± 0.03568	0.00058 ± 0.00036	ND	0.00039 ± 0.00039	ND	0.00195 ± 0.00144	0.00014 ± 0.00014	0.00094 ± 0.00035	0.00226 ± 0.0011	0.0022 ± 0.00119	0.00293 ± 0.00166	0.03116 ± 0.02099	0.05535 ± 0.04593	0.08916 ± 0.03604	0.02347 ± 0.00707	0.02098 ± 0.00803	0.02032 ± 0.00805	0.05934 ± 0.02734	0.04832 ± 0.01623
SUG2529	d__Bacteria;p__Bacillota_A;c__Clostridia;o__Christensenellales;f__CAG-138;g__RGIG1693;s__RGIG1693 sp016293975	GCA_034176115.1	34	1718216	48.35		ND	0.06941 ± 0.02476	0.00054 ± 0.00054	0.1784 ± 0.08514	0.00094 ± 0.00079	ND	0.00129 ± 0.00114	ND	0.0042 ± 0.00131	0.00053 ± 0.00053	0.00251 ± 0.0008	0.0028 ± 0.00176	0.00555 ± 0.00124	0.00147 ± 0.00074	0.01231 ± 0.00247	0.00669 ± 0.00174	0.00868 ± 0.00089	0.00655 ± 0.00107	0.00204 ± 0.00048	0.00278 ± 0.00078	0.00342 ± 0.00033	0.0038 ± 0.00051
SUG2530	d__Bacteria;p__Bacillota_A;c__Clostridia;o__Christensenellales;f__CAG-138;g__RUG472;s__RUG472 sp900545265	GCA_034090145.1	79	2065356	54.69		ND	0.00793 ± 0.00338	ND	0.02807 ± 0.00783	ND	ND	0.00016 ± 0.00016	ND	0.00011 ± 0.00011	ND	ND	ND	0.0003 ± 0.0003	ND	0.00609 ± 0.00291	0.0018 ± 0.00107	0.02611 ± 0.01023	0.01164 ± 0.00427	0.00468 ± 0.00081	0.00861 ± 0.00376	0.01745 ± 0.00302	0.02045 ± 0.00611
SUG2531	d__Bacteria;p__Bacillota_A;c__Clostridia;o__Christensenellales;f__CAG-138;g__SFDB01;s__SFDB01 sp004558825	GCA_034174885.1	35	1640445	51.25		ND	0.22679 ± 0.06377	0.0013 ± 0.0013	0.27067 ± 0.06795	0.00067 ± 0.00054	ND	0.00086 ± 0.00068	ND	0.0037 ± 0.00251	0.00095 ± 0.00069	0.00203 ± 0.00067	0.00338 ± 0.00163	0.00288 ± 0.00119	0.00124 ± 0.00082	0.05082 ± 0.04159	0.00589 ± 0.00181	0.24561 ± 0.1363	0.16506 ± 0.1528	0.00581 ± 0.0022	0.04118 ± 0.02763	0.03536 ± 0.02068	0.01126 ± 0.00297
SUG2542	d__Bacteria;p__Bacillota_A;c__Clostridia;o__Christensenellales;f__CAG-138;g__SFEL01;s__SFEL01 sp004557245	GCA_034174725.1	169	1604747	53.66		ND	0.01177 ± 0.00378	0.00082 ± 0.00082	0.02427 ± 0.00435	ND	ND	ND	ND	0.00016 ± 0.00013	ND	0.00126 ± 0.00093	0.00013 ± 0.00013	0.00353 ± 0.00215	0.00026 ± 0.00026	0.0195 ± 0.00668	0.01285 ± 0.00541	0.0155 ± 0.0035	0.00892 ± 0.00302	0.00163 ± 0.00052	0.00291 ± 0.00121	0.00555 ± 0.00092	0.00388 ± 0.00107
SUG2540	d__Bacteria;p__Bacillota_A;c__Clostridia;o__Christensenellales;f__CAG-138;g__SFEL01;s__SFEL01 sp004557245	GCA_034176495.1	189	1669079	53.68		ND	0.00966 ± 0.00287	0.00072 ± 0.00072	0.02177 ± 0.00361	ND	ND	ND	ND	0.00003 ± 0.00003	ND	0.00122 ± 0.00089	ND	0.00363 ± 0.00227	0.00028 ± 0.00028	0.02049 ± 0.0072	0.01299 ± 0.00563	0.0155 ± 0.00359	0.00899 ± 0.00315	0.00138 ± 0.00048	0.00268 ± 0.00117	0.00493 ± 0.00088	0.00333 ± 0.00091
SUG2533	d__Bacteria;p__Bacillota_A;c__Clostridia;o__Christensenellales;f__CAG-138;g__SFEL01;s__SFEL01 sp004557245	GCA_034100725.1	58	1773541	53.19		ND	0.00759 ± 0.00238	0.00067 ± 0.00067	0.01896 ± 0.00281	ND	ND	ND	ND	0.00042 ± 0.00029	ND	0.00245 ± 0.00116	0.00099 ± 0.00099	0.00623 ± 0.00232	0.00179 ± 0.00085	0.02369 ± 0.00739	0.04431 ± 0.02831	0.0283 ± 0.00764	0.0164 ± 0.00427	0.00237 ± 0.00052	0.00417 ± 0.00119	0.00613 ± 0.00077	0.00494 ± 0.00086
SUG2541	d__Bacteria;p__Bacillota_A;c__Clostridia;o__Christensenellales;f__CAG-138;g__SFEL01;s__SFEL01 sp004557245	GCA_034175285.1	118	1628246	53.71		ND	0.01108 ± 0.00412	0.00064 ± 0.00064	0.02853 ± 0.00834	ND	ND	ND	ND	0.00006 ± 0.00006	ND	0.00119 ± 0.00087	ND	0.00339 ± 0.00207	0.00025 ± 0.00025	0.01922 ± 0.00661	0.01205 ± 0.00517	0.01527 ± 0.00324	0.00913 ± 0.00315	0.00169 ± 0.00046	0.00303 ± 0.00119	0.00574 ± 0.00084	0.00389 ± 0.00087
SUG2534	d__Bacteria;p__Bacillota_A;c__Clostridia;o__Christensenellales;f__CAG-138;g__SFEL01;s__SFEL01 sp004557245	GCA_034117125.1	166	1724641	53.56		ND	0.00746 ± 0.00235	0.00059 ± 0.00059	0.01776 ± 0.00289	ND	ND	ND	ND	0.00003 ± 0.00003	ND	0.00103 ± 0.00074	ND	0.00309 ± 0.0019	0.00026 ± 0.00026	0.018 ± 0.00638	0.01272 ± 0.00575	0.01403 ± 0.00335	0.01244 ± 0.00657	0.00131 ± 0.00041	0.00256 ± 0.00118	0.00429 ± 0.00076	0.00282 ± 0.00071
SUG2536	d__Bacteria;p__Bacillota_A;c__Clostridia;o__Christensenellales;f__CAG-138;g__SFEL01;s__SFEL01 sp004557245	GCA_034108945.1	181	1618883	53.67		ND	0.00556 ± 0.00176	0.00053 ± 0.00053	0.01486 ± 0.00226	ND	ND	ND	ND	ND	ND	0.00342 ± 0.00306	ND	0.00906 ± 0.00699	0.00021 ± 0.00021	0.03556 ± 0.01319	0.01245 ± 0.00573	0.0172 ± 0.00445	0.01016 ± 0.00425	0.00113 ± 0.00039	0.00251 ± 0.00094	0.00437 ± 0.00062	0.00298 ± 0.00069
SUG2535	d__Bacteria;p__Bacillota_A;c__Clostridia;o__Christensenellales;f__CAG-138;g__SFEL01;s__SFEL01 sp004557245	GCA_034113065.1	169	1631963	53.43		ND	0.00612 ± 0.00199	0.00052 ± 0.00052	0.01514 ± 0.00242	ND	ND	ND	ND	ND	ND	0.00333 ± 0.00283	ND	0.00877 ± 0.00642	0.00025 ± 0.00025	0.03549 ± 0.01319	0.01165 ± 0.00458	0.01857 ± 0.00399	0.01104 ± 0.00414	0.00161 ± 0.00045	0.00288 ± 0.00101	0.00542 ± 0.00072	0.00394 ± 0.00078
SUG2537	d__Bacteria;p__Bacillota_A;c__Clostridia;o__Christensenellales;f__CAG-138;g__SFEL01;s__SFEL01 sp004557245	GCA_034174245.1	212	1657419	53.51		ND	0.00607 ± 0.00193	0.00051 ± 0.00051	0.01524 ± 0.00247	ND	ND	ND	ND	ND	ND	0.00204 ± 0.00177	ND	0.0054 ± 0.00378	0.00025 ± 0.00025	0.02387 ± 0.00837	0.01241 ± 0.00579	0.01509 ± 0.0035	0.00902 ± 0.0033	0.00104 ± 0.00038	0.00249 ± 0.00105	0.00393 ± 0.00068	0.00293 ± 0.00077
SUG2538	d__Bacteria;p__Bacillota_A;c__Clostridia;o__Christensenellales;f__CAG-138;g__SFEL01;s__SFEL01 sp004557245	GCA_034172665.1	114	1721727	53.44		ND	0.00577 ± 0.00191	0.00048 ± 0.00048	0.01467 ± 0.00231	ND	ND	ND	ND	0.00006 ± 0.00006	ND	0.01169 ± 0.01104	ND	0.02863 ± 0.02365	0.00019 ± 0.00019	0.10017 ± 0.04124	0.01313 ± 0.00488	0.0318 ± 0.01185	0.01171 ± 0.00488	0.00177 ± 0.00055	0.00342 ± 0.00119	0.00471 ± 0.00055	0.0036 ± 0.00071
SUG2539	d__Bacteria;p__Bacillota_A;c__Clostridia;o__Christensenellales;f__CAG-138;g__SFEL01;s__SFEL01 sp004557245	GCA_034170745.1	235	1497990	53.69		ND	0.00577 ± 0.00192	0.00046 ± 0.00046	0.01477 ± 0.0025	ND	ND	ND	ND	ND	ND	0.00163 ± 0.00131	ND	0.00481 ± 0.00316	0.00025 ± 0.00025	0.02081 ± 0.00723	0.01394 ± 0.00636	0.01576 ± 0.00411	0.00809 ± 0.00297	0.00112 ± 0.00037	0.00215 ± 0.00092	0.00391 ± 0.00068	0.00268 ± 0.00064
SUG2532	d__Bacteria;p__Bacillota_A;c__Clostridia;o__Christensenellales;f__CAG-138;g__SFEL01;s__SFEL01 sp004557245	GCA_034090055.1	214	1667606	53.52		ND	0.00491 ± 0.00158	0.00042 ± 0.00042	0.01265 ± 0.00206	ND	ND	ND	ND	ND	ND	0.00358 ± 0.00326	ND	0.00947 ± 0.00741	0.0002 ± 0.0002	0.03761 ± 0.0142	0.01154 ± 0.00537	0.0173 ± 0.00474	0.0076 ± 0.0028	0.00103 ± 0.00037	0.00213 ± 0.00084	0.00366 ± 0.00057	0.0024 ± 0.00061
SUG2544	d__Bacteria;p__Bacillota_A;c__Clostridia;o__Christensenellales;f__CAG-314;g__SFEB01;s__SFEB01 sp004558105	GCA_034174685.1	166	1177816	44.89		ND	0.01496 ± 0.00353	0.00195 ± 0.00195	0.08697 ± 0.02929	0.0002 ± 0.0002	ND	ND	ND	0.00032 ± 0.00032	ND	ND	ND	0.00016 ± 0.00016	ND	0.00054 ± 0.00054	ND	0.00133 ± 0.00115	0.00066 ± 0.00055	0.00048 ± 0.00023	0.00499 ± 0.00251	0.00682 ± 0.00249	0.01045 ± 0.00373
SUG2543	d__Bacteria;p__Bacillota_A;c__Clostridia;o__Christensenellales;f__CAG-314;g__SFEB01;s__SFEB01 sp004558105	GCA_034175485.1	129	1251157	44.85		ND	0.01498 ± 0.00347	0.00175 ± 0.00175	0.0829 ± 0.02438	0.00016 ± 0.00016	ND	ND	ND	0.00023 ± 0.00023	ND	0.00054 ± 0.00054	ND	0.00021 ± 0.00021	ND	0.00062 ± 0.00062	ND	0.0086 ± 0.00167	0.0052 ± 0.00097	0.00088 ± 0.00026	0.00393 ± 0.00177	0.00845 ± 0.00236	0.0106 ± 0.00346
SUG2545	d__Bacteria;p__Bacillota_A;c__Clostridia;o__Christensenellales;f__CAG-74;g__Aphodomonas;s__Aphodomonas sp004557805	GCA_034088685.1	93	2940975	59.87		ND	0.00175 ± 0.00098	ND	0.00717 ± 0.00186	ND	ND	ND	ND	ND	ND	ND	0.00025 ± 0.00025	0.00031 ± 0.00031	0.00402 ± 0.00268	0.02593 ± 0.01579	0.03652 ± 0.01323	0.036 ± 0.01111	0.02664 ± 0.00654	0.0029 ± 0.00047	0.00413 ± 0.00101	0.00968 ± 0.0011	0.00966 ± 0.00186
SUG2546	d__Bacteria;p__Bacillota_A;c__Clostridia;o__Christensenellales;f__CAG-74;g__CAKUFI01;s__CAKUFI01 sp934647305	GCA_034088485.1	292	2953026	63.07		ND	0.00375 ± 0.00154	0.00011 ± 0.00011	0.01826 ± 0.00321	ND	ND	0.00062 ± 0.00034	ND	0.00047 ± 0.0004	ND	0.00178 ± 0.00097	0.00196 ± 0.00196	0.00372 ± 0.0012	0.00561 ± 0.00353	0.00638 ± 0.00143	0.00945 ± 0.00261	0.03554 ± 0.00536	0.02315 ± 0.00414	0.00699 ± 0.00116	0.00817 ± 0.0021	0.01348 ± 0.00175	0.01281 ± 0.00177
SUG2547	d__Bacteria;p__Bacillota_A;c__Clostridia;o__Christensenellales;f__CAG-74;g__Faecivicinus;s__Faecivicinus sp934663595	GCA_034090865.1	302	2589420	59.46		ND	0.00061 ± 0.00036	ND	0.00604 ± 0.00082	ND	ND	0.00004 ± 0.00004	ND	0.01028 ± 0.00955	0.00045 ± 0.00031	0.00425 ± 0.00297	0.00253 ± 0.00173	0.01365 ± 0.00774	0.00679 ± 0.00312	0.01892 ± 0.00946	0.02008 ± 0.00537	0.01684 ± 0.00375	0.01494 ± 0.00407	0.00263 ± 0.00049	0.00254 ± 0.00046	0.00367 ± 0.00033	0.00439 ± 0.00058
SUG2548	d__Bacteria;p__Bacillota_A;c__Clostridia;o__Christensenellales;f__CAG-74;g__Fimadaptatus;s__Fimadaptatus sp900553645	GCA_034104515.1	408	2812536	56.63		ND	0.00078 ± 0.00052	ND	0.00349 ± 0.00108	ND	ND	0.00243 ± 0.00153	ND	0.00931 ± 0.0059	0.00357 ± 0.00174	0.03704 ± 0.00953	0.02254 ± 0.0103	0.08439 ± 0.0298	0.04726 ± 0.01855	0.04535 ± 0.01028	0.05709 ± 0.01398	0.00522 ± 0.00139	0.01035 ± 0.00399	0.00466 ± 0.00117	0.00353 ± 0.00084	0.00703 ± 0.00129	0.00781 ± 0.0012
SUG2549	d__Bacteria;p__Bacillota_A;c__Clostridia;o__Christensenellales;f__CAG-74;g__Firm-10;s__Firm-10 sp004552515	GCA_034089085.1	271	3137840	61.56		ND	0.00634 ± 0.00223	0.00044 ± 0.00044	0.02095 ± 0.00286	ND	ND	0.00145 ± 0.00132	ND	0.00166 ± 0.00082	ND	0.00489 ± 0.00104	0.00208 ± 0.00208	0.01484 ± 0.00357	0.01531 ± 0.00728	0.02157 ± 0.00546	0.02621 ± 0.00569	0.0442 ± 0.00575	0.03035 ± 0.00498	0.01191 ± 0.00143	0.01075 ± 0.00168	0.01477 ± 0.00149	0.01226 ± 0.00096
SUG2550	d__Bacteria;p__Bacillota_A;c__Clostridia;o__Christensenellales;f__CAG-74;g__JAAZPT01;s__	GCA_034180455.1	33	1766940	34.97		ND	ND	0.00546 ± 0.00546	0.08841 ± 0.0477	ND	ND	0.00039 ± 0.00039	ND	ND	ND	ND	ND	ND	ND	ND	ND	ND	ND	ND	ND	ND	ND
SUG2551	d__Bacteria;p__Bacillota_A;c__Clostridia;o__Christensenellales;f__CAG-74;g__JAAZPT01;s__JAAZPT01 sp023396045	GCA_034174905.1	87	1749023	38.38		ND	0.00006 ± 0.00006	0.0293 ± 0.0293	0.54364 ± 0.19976	ND	ND	0.00432 ± 0.00277	ND	0.00084 ± 0.0005	ND	0.00036 ± 0.00024	ND	0.00029 ± 0.0002	ND	0.00017 ± 0.00017	ND	ND	ND	ND	ND	0.00016 ± 0.00016	0.0001 ± 0.0001
SUG2553	d__Bacteria;p__Bacillota_A;c__Clostridia;o__Christensenellales;f__CAG-74;g__Limiplasma;s__Limiplasma sp004556545	GCA_034103025.1	318	3071144	58.35		ND	0.00168 ± 0.0009	0.00036 ± 0.00036	0.01012 ± 0.00163	ND	ND	0.00046 ± 0.00046	ND	0.00023 ± 0.00017	ND	0.00181 ± 0.00095	0.00284 ± 0.00262	0.00286 ± 0.00092	0.02021 ± 0.01068	0.04198 ± 0.0167	0.04718 ± 0.01891	0.03556 ± 0.01557	0.02119 ± 0.00383	0.00417 ± 0.00065	0.0044 ± 0.00082	0.01351 ± 0.002	0.01047 ± 0.00151
SUG2552	d__Bacteria;p__Bacillota_A;c__Clostridia;o__Christensenellales;f__CAG-74;g__Limiplasma;s__Limiplasma sp004556545	GCA_034093795.1	300	3072540	58.37		ND	0.00226 ± 0.00123	0.00024 ± 0.00024	0.01089 ± 0.00161	ND	ND	0.00045 ± 0.00034	ND	0.00105 ± 0.00059	ND	0.00345 ± 0.00101	0.00275 ± 0.00166	0.00635 ± 0.0014	0.01514 ± 0.00668	0.03583 ± 0.01169	0.03404 ± 0.01208	0.05394 ± 0.02504	0.02961 ± 0.00432	0.00489 ± 0.00075	0.00519 ± 0.00105	0.01358 ± 0.00192	0.01103 ± 0.00156
SUG2554	d__Bacteria;p__Bacillota_A;c__Clostridia;o__Christensenellales;f__CAG-74;g__Limiplasma;s__Limiplasma sp023404345	GCA_034086825.1	245	2943594	57.9		ND	0.00071 ± 0.00066	ND	0.00685 ± 0.00247	ND	ND	0.00723 ± 0.00351	0.00991 ± 0.00484	0.02821 ± 0.01219	0.01454 ± 0.00399	0.01943 ± 0.00263	0.01652 ± 0.00255	0.01732 ± 0.0019	0.01657 ± 0.00233	0.0683 ± 0.04406	0.03192 ± 0.0127	0.01898 ± 0.00329	0.00993 ± 0.00272	0.00289 ± 0.00037	0.00286 ± 0.00043	0.00455 ± 0.00036	0.00403 ± 0.00028
SUG2555	d__Bacteria;p__Bacillota_A;c__Clostridia;o__Christensenellales;f__CAG-74;g__Limiplasma;s__Limiplasma sp900550955	GCA_034102605.1	108	3046679	58.37		ND	0.00038 ± 0.00026	ND	0.00637 ± 0.0015	ND	ND	ND	ND	0.00026 ± 0.00018	ND	0.00234 ± 0.00139	0.00022 ± 0.00018	0.00401 ± 0.00133	0.00272 ± 0.0016	0.04831 ± 0.01936	0.29238 ± 0.24143	0.01141 ± 0.00227	0.01479 ± 0.00439	0.00178 ± 0.0007	0.00145 ± 0.00069	0.00429 ± 0.00106	0.002 ± 0.00041
SUG2556	d__Bacteria;p__Bacillota_A;c__Clostridia;o__Christensenellales;f__CAG-74;g__Limiplasma;s__Limiplasma sp934621505	GCA_034100795.1	266	2264792	58.21		ND	0.00104 ± 0.00101	ND	0.00467 ± 0.00084	ND	ND	ND	ND	0.00096 ± 0.00047	ND	0.02021 ± 0.00836	0.0052 ± 0.00312	0.01931 ± 0.00612	0.02419 ± 0.01707	0.02209 ± 0.01107	0.025 ± 0.01311	0.0083 ± 0.00246	0.0049 ± 0.00135	0.00124 ± 0.00046	0.00075 ± 0.00027	0.00223 ± 0.00032	0.00177 ± 0.00021
SUG2557	d__Bacteria;p__Bacillota_A;c__Clostridia;o__Christensenellales;f__CAG-74;g__RUG11247;s__RUG11247 sp902767315	GCA_034086405.1	262	2556015	59.45		ND	0.00787 ± 0.00362	ND	0.01339 ± 0.00325	ND	ND	0.00114 ± 0.00085	ND	0.00395 ± 0.00195	0.00043 ± 0.00043	0.00684 ± 0.00166	0.00635 ± 0.00469	0.01179 ± 0.00214	0.00929 ± 0.00272	0.01424 ± 0.00429	0.01939 ± 0.00401	0.02545 ± 0.00384	0.02878 ± 0.00641	0.00962 ± 0.00107	0.008 ± 0.00109	0.01191 ± 0.00149	0.01055 ± 0.00105
SUG2558	d__Bacteria;p__Bacillota_A;c__Clostridia;o__Christensenellales;f__CAG-74;g__RUG563;s__RUG563 sp934630705	GCA_034093775.1	264	2434987	58.86		ND	0.00076 ± 0.00072	ND	0.00339 ± 0.00091	ND	ND	ND	ND	ND	ND	ND	ND	ND	0.00016 ± 0.00016	0.00189 ± 0.00102	0.00602 ± 0.00266	0.01687 ± 0.00443	0.00469 ± 0.00167	0.00176 ± 0.0004	0.00272 ± 0.00082	0.00401 ± 0.00058	0.00538 ± 0.0009
SUG2559	d__Bacteria;p__Bacillota_A;c__Clostridia;o__Christensenellales;f__CAG-74;g__SFHK01;s__SFHK01 sp004556395	GCA_034088405.1	233	3079715	60.56		ND	0.01165 ± 0.00427	0.00323 ± 0.00323	0.03503 ± 0.00654	ND	ND	ND	ND	0.00058 ± 0.00033	ND	0.00461 ± 0.00349	0.00012 ± 0.00012	0.0363 ± 0.01957	0.00141 ± 0.00095	0.13715 ± 0.05234	0.05948 ± 0.02518	0.0746 ± 0.02254	0.05127 ± 0.0164	0.00611 ± 0.00167	0.00857 ± 0.00289	0.00748 ± 0.00097	0.01774 ± 0.00606
SUG2560	d__Bacteria;p__Bacillota_A;c__Clostridia;o__Christensenellales;f__CAG-74;g__SFMI01;s__SFMI01 sp004556155	GCA_034171625.1	81	2442914	58.67		ND	0.02053 ± 0.00715	0.00051 ± 0.00051	0.02619 ± 0.00535	ND	ND	0.00013 ± 0.00013	ND	0.00681 ± 0.00622	0.00172 ± 0.00122	0.0461 ± 0.01695	0.01343 ± 0.0078	0.05925 ± 0.03393	0.05816 ± 0.01619	0.0425 ± 0.01354	0.14744 ± 0.0603	0.13697 ± 0.03848	0.03629 ± 0.00874	0.02414 ± 0.0045	0.01558 ± 0.0035	0.03579 ± 0.00602	0.05955 ± 0.01048
SUG2561	d__Bacteria;p__Bacillota_A;c__Clostridia;o__Christensenellales;f__CAG-74;g__SFTH01;s__SFTH01 sp004557125	GCA_034167395.1	101	2943571	61.75		ND	0.02742 ± 0.00597	0.00758 ± 0.00545	0.04839 ± 0.00796	0.00023 ± 0.00023	ND	0.00012 ± 0.00012	ND	0.00103 ± 0.00037	0.00014 ± 0.00014	0.0014 ± 0.00058	0.00079 ± 0.00038	0.00528 ± 0.00248	0.00183 ± 0.00086	0.00825 ± 0.0015	0.01181 ± 0.00401	0.13683 ± 0.02979	0.08771 ± 0.02708	0.00451 ± 0.00095	0.00874 ± 0.00283	0.00863 ± 0.00142	0.00994 ± 0.00329
SUG2562	d__Bacteria;p__Bacillota_A;c__Clostridia;o__Christensenellales;f__CAG-74;g__UBA11524;s__	GCA_034104265.1	172	3531900	63.31		ND	0.00525 ± 0.00212	0.00163 ± 0.00163	0.01684 ± 0.00297	ND	ND	0.00004 ± 0.00004	ND	0.00014 ± 0.0001	ND	0.00025 ± 0.00016	0.00013 ± 0.00013	0.00059 ± 0.00028	0.00036 ± 0.00027	0.00163 ± 0.00072	0.0014 ± 0.00053	0.15076 ± 0.0672	0.07282 ± 0.02985	0.00307 ± 0.00071	0.00314 ± 0.0008	0.0031 ± 0.00044	0.00671 ± 0.0027
SUG2563	d__Bacteria;p__Bacillota_A;c__Clostridia;o__Christensenellales;f__CAG-74;g__Ventricola;s__Ventricola sp004555535	GCA_034172405.1	97	3132413	63.15		ND	0.00234 ± 0.00097	0.00091 ± 0.00091	0.01496 ± 0.00188	ND	ND	0.00149 ± 0.00091	ND	0.00217 ± 0.00124	0.0001 ± 0.0001	0.01068 ± 0.00339	0.00147 ± 0.00135	0.02988 ± 0.00793	0.00836 ± 0.00373	0.05611 ± 0.04091	0.02306 ± 0.00635	0.14302 ± 0.03969	0.0421 ± 0.01015	0.00359 ± 0.00062	0.00611 ± 0.00221	0.00558 ± 0.00095	0.01373 ± 0.00391
SUG2564	d__Bacteria;p__Bacillota_A;c__Clostridia;o__Christensenellales;f__CAG-74;g__Ventricola;s__Ventricola sp004555535	GCA_034170005.1	170	2863347	63.37		ND	0.00283 ± 0.00104	0.00081 ± 0.00081	0.01533 ± 0.00196	ND	ND	0.00138 ± 0.00082	ND	0.00267 ± 0.00123	0.00022 ± 0.00022	0.00957 ± 0.00319	0.00124 ± 0.00114	0.03361 ± 0.0114	0.00819 ± 0.00365	0.02535 ± 0.01278	0.02087 ± 0.00586	0.12094 ± 0.03075	0.03751 ± 0.01001	0.00603 ± 0.00074	0.00815 ± 0.00237	0.00759 ± 0.00108	0.01415 ± 0.00361
SUG2567	d__Bacteria;p__Bacillota_A;c__Clostridia;o__Christensenellales;f__CAG-74;g__Ventricola;s__Ventricola sp004557905	GCA_034116665.1	273	2750851	62.43		ND	0.01271 ± 0.00269	0.00425 ± 0.00289	0.03937 ± 0.00582	ND	ND	0.00154 ± 0.00096	ND	0.00249 ± 0.00139	0.0004 ± 0.0004	0.01537 ± 0.00527	0.00272 ± 0.00252	0.04075 ± 0.01462	0.02285 ± 0.01094	0.06416 ± 0.02078	0.11192 ± 0.03113	0.07327 ± 0.02075	0.0608 ± 0.01643	0.00276 ± 0.00068	0.00377 ± 0.00106	0.00456 ± 0.00057	0.00903 ± 0.00252
SUG2565	d__Bacteria;p__Bacillota_A;c__Clostridia;o__Christensenellales;f__CAG-74;g__Ventricola;s__Ventricola sp004557905	GCA_034100605.1	257	2746470	62.35		ND	0.01196 ± 0.00253	0.00395 ± 0.00268	0.03765 ± 0.00564	ND	ND	0.00141 ± 0.00085	ND	0.00275 ± 0.00167	0.00052 ± 0.00052	0.01968 ± 0.00752	0.00379 ± 0.00313	0.0523 ± 0.0203	0.02492 ± 0.01216	0.07294 ± 0.02128	0.11601 ± 0.02774	0.06675 ± 0.01768	0.05254 ± 0.0139	0.00269 ± 0.00063	0.0037 ± 0.00099	0.00452 ± 0.00053	0.00893 ± 0.00238
SUG2568	d__Bacteria;p__Bacillota_A;c__Clostridia;o__Christensenellales;f__CAG-74;g__Ventricola;s__Ventricola sp004557905	GCA_034113585.1	169	2752287	62.43		ND	0.01085 ± 0.00249	0.00392 ± 0.00266	0.03682 ± 0.00556	ND	ND	0.00144 ± 0.00089	ND	0.00196 ± 0.00115	0.00046 ± 0.00046	0.01399 ± 0.0051	0.0023 ± 0.00225	0.03862 ± 0.01408	0.02099 ± 0.00995	0.05764 ± 0.01752	0.09242 ± 0.02206	0.06898 ± 0.02089	0.06364 ± 0.02077	0.00239 ± 0.0006	0.00363 ± 0.00105	0.00441 ± 0.00056	0.00831 ± 0.00244
SUG2566	d__Bacteria;p__Bacillota_A;c__Clostridia;o__Christensenellales;f__CAG-74;g__Ventricola;s__Ventricola sp004557905	GCA_034099865.1	334	2696467	62.52		ND	0.01085 ± 0.0023	0.00177 ± 0.00177	0.03427 ± 0.00514	ND	ND	0.0017 ± 0.00099	ND	0.00271 ± 0.00165	0.00049 ± 0.00049	0.01831 ± 0.0066	0.00333 ± 0.00307	0.04773 ± 0.018	0.02399 ± 0.0118	0.06403 ± 0.01924	0.10206 ± 0.0237	0.06007 ± 0.0164	0.04644 ± 0.01256	0.00245 ± 0.00058	0.00347 ± 0.00094	0.00423 ± 0.00055	0.00819 ± 0.0022
SUG2569	d__Bacteria;p__Bacillota_A;c__Clostridia;o__Christensenellales;f__CAG-917;g__CAG-1138;s__CAG-1138 sp000434675	GCA_034093815.1	48	1356608	49.29		ND	0.0106 ± 0.00711	ND	0.05642 ± 0.03261	ND	ND	ND	ND	ND	ND	ND	ND	ND	ND	0.00056 ± 0.00056	ND	0.14002 ± 0.09881	0.0434 ± 0.01796	0.00018 ± 0.00008	0.00045 ± 0.00026	0.03346 ± 0.02166	0.01875 ± 0.01188
SUG2570	d__Bacteria;p__Bacillota_A;c__Clostridia;o__Christensenellales;f__CAG-917;g__CAG-1138;s__CAG-1138 sp000434675	GCA_034181895.1	62	1367663	49.41		ND	0.00933 ± 0.0061	ND	0.0495 ± 0.02773	ND	ND	ND	ND	ND	ND	ND	ND	ND	ND	0.00035 ± 0.00035	ND	0.21036 ± 0.18201	0.04099 ± 0.01707	0.00039 ± 0.00015	0.00079 ± 0.00032	0.02893 ± 0.01994	0.01982 ± 0.01238
SUG2571	d__Bacteria;p__Bacillota_A;c__Clostridia;o__Christensenellales;f__CAG-917;g__CAG-349;s__CAG-349 sp001940895	GCA_034087985.1	38	1445302	46.66		ND	0.00272 ± 0.00142	0.00324 ± 0.00324	0.01463 ± 0.00277	ND	ND	ND	ND	ND	ND	ND	ND	ND	ND	0.00014 ± 0.00014	0.00042 ± 0.00042	0.1241 ± 0.0751	0.03389 ± 0.01509	0.00239 ± 0.00065	0.00548 ± 0.0016	0.0063 ± 0.00065	0.00867 ± 0.00259
SUG2574	d__Bacteria;p__Bacillota_A;c__Clostridia;o__Christensenellales;f__CAG-917;g__CAG-349;s__CAG-349 sp001940895	GCA_034180365.1	124	1434852	46.93		ND	0.00318 ± 0.00173	0.00292 ± 0.00292	0.01615 ± 0.00289	ND	ND	ND	ND	ND	ND	ND	ND	ND	ND	0.00015 ± 0.00015	ND	0.07085 ± 0.02747	0.02708 ± 0.01119	0.00242 ± 0.00073	0.00541 ± 0.00175	0.00584 ± 0.00067	0.00845 ± 0.00289
SUG2573	d__Bacteria;p__Bacillota_A;c__Clostridia;o__Christensenellales;f__CAG-917;g__CAG-349;s__CAG-349 sp001940895	GCA_034115545.1	163	1416250	46.87		ND	0.00219 ± 0.0013	0.00209 ± 0.00209	0.01269 ± 0.00222	ND	ND	ND	ND	ND	ND	ND	ND	ND	ND	0.00014 ± 0.00014	0.00014 ± 0.00014	0.07527 ± 0.02918	0.02995 ± 0.01187	0.00238 ± 0.00071	0.00539 ± 0.00171	0.00597 ± 0.00068	0.0087 ± 0.00292
SUG2572	d__Bacteria;p__Bacillota_A;c__Clostridia;o__Christensenellales;f__CAG-917;g__CAG-349;s__CAG-349 sp001940895	GCA_034094095.1	8	1533307	46.54		ND	0.00267 ± 0.00123	0.00196 ± 0.00196	0.02057 ± 0.00363	ND	ND	ND	ND	0.00038 ± 0.00038	0.00336 ± 0.00301	0.00031 ± 0.00031	ND	ND	0.00211 ± 0.00195	0.00046 ± 0.00033	0.00173 ± 0.00104	0.1838 ± 0.07508	0.05054 ± 0.01526	0.00438 ± 0.00101	0.0096 ± 0.00331	0.01121 ± 0.00106	0.01474 ± 0.00432
SUG2585	d__Bacteria;p__Bacillota_A;c__Clostridia;o__Christensenellales;f__CAG-917;g__CAG-349;s__CAG-349 sp003539515	GCA_034172525.1	150	1357874	47.88		ND	0.00366 ± 0.00128	0.00357 ± 0.00339	0.02632 ± 0.00685	ND	ND	ND	ND	0.01038 ± 0.00846	0.00423 ± 0.00354	0.00915 ± 0.00563	0.01233 ± 0.00619	0.00255 ± 0.00229	0.02308 ± 0.01099	0.01285 ± 0.00489	0.02251 ± 0.00857	0.25787 ± 0.12294	0.07875 ± 0.01981	0.00754 ± 0.00166	0.015 ± 0.00375	0.01733 ± 0.00279	0.0182 ± 0.00384
SUG2581	d__Bacteria;p__Bacillota_A;c__Clostridia;o__Christensenellales;f__CAG-917;g__CAG-349;s__CAG-349 sp003539515	GCA_034117385.1	27	1417924	47.63		ND	0.00338 ± 0.0013	0.00328 ± 0.00314	0.0253 ± 0.00636	ND	ND	ND	ND	0.01032 ± 0.0087	0.0041 ± 0.00343	0.00572 ± 0.00305	0.01207 ± 0.00576	0.00271 ± 0.00246	0.04848 ± 0.02801	0.01397 ± 0.00562	0.02432 ± 0.00928	0.16381 ± 0.04159	0.08232 ± 0.01972	0.00715 ± 0.00152	0.01507 ± 0.00369	0.01672 ± 0.00289	0.01846 ± 0.00392
SUG2580	d__Bacteria;p__Bacillota_A;c__Clostridia;o__Christensenellales;f__CAG-917;g__CAG-349;s__CAG-349 sp003539515	GCA_034100095.1	181	1314710	48.05		ND	0.00336 ± 0.00116	0.00324 ± 0.00312	0.02385 ± 0.00609	ND	ND	ND	ND	0.01061 ± 0.00909	0.00296 ± 0.00262	0.00529 ± 0.0029	0.0086 ± 0.00416	0.00252 ± 0.00236	0.01681 ± 0.0077	0.01109 ± 0.00456	0.01707 ± 0.00632	0.14992 ± 0.04403	0.06369 ± 0.01664	0.00662 ± 0.00149	0.01527 ± 0.00384	0.0159 ± 0.00307	0.01656 ± 0.00357
SUG2589	d__Bacteria;p__Bacillota_A;c__Clostridia;o__Christensenellales;f__CAG-917;g__CAG-349;s__CAG-349 sp003539515	GCA_034178425.1	154	1390176	47.96		ND	0.00324 ± 0.00121	0.00322 ± 0.00309	0.02612 ± 0.00669	ND	ND	ND	ND	0.01107 ± 0.00962	0.00308 ± 0.00283	0.00553 ± 0.00313	0.00856 ± 0.00407	0.00273 ± 0.00255	0.01693 ± 0.00775	0.01136 ± 0.00468	0.0176 ± 0.00644	0.14999 ± 0.04304	0.06533 ± 0.01728	0.00682 ± 0.00152	0.01423 ± 0.00364	0.01595 ± 0.00298	0.01657 ± 0.00349
SUG2579	d__Bacteria;p__Bacillota_A;c__Clostridia;o__Christensenellales;f__CAG-917;g__CAG-349;s__CAG-349 sp003539515	GCA_034104785.1	67	1509113	47.28		ND	0.00349 ± 0.00127	0.00308 ± 0.00286	0.02763 ± 0.00626	ND	ND	ND	ND	0.01032 ± 0.00826	0.00433 ± 0.00353	0.00674 ± 0.00287	0.01375 ± 0.00675	0.00395 ± 0.00241	0.02805 ± 0.01277	0.0163 ± 0.00534	0.02817 ± 0.00992	0.19915 ± 0.04375	0.0941 ± 0.02248	0.00987 ± 0.00206	0.01681 ± 0.00397	0.01919 ± 0.00315	0.02006 ± 0.00393
SUG2593	d__Bacteria;p__Bacillota_A;c__Clostridia;o__Christensenellales;f__CAG-917;g__CAG-349;s__CAG-349 sp003539515	GCA_034091385.1	158	1384752	47.9		ND	0.00272 ± 0.00096	0.00306 ± 0.00291	0.02301 ± 0.00574	ND	ND	ND	ND	0.02156 ± 0.02001	0.00324 ± 0.003	0.00716 ± 0.00342	0.00832 ± 0.0041	0.0071 ± 0.00691	0.0165 ± 0.00769	0.01254 ± 0.00548	0.01651 ± 0.00614	0.13827 ± 0.03729	0.06015 ± 0.01537	0.00587 ± 0.00137	0.01215 ± 0.00305	0.01421 ± 0.00266	0.01472 ± 0.00312
SUG2588	d__Bacteria;p__Bacillota_A;c__Clostridia;o__Christensenellales;f__CAG-917;g__CAG-349;s__CAG-349 sp003539515	GCA_034181095.1	138	1371011	48.07		ND	0.00353 ± 0.0012	0.00299 ± 0.00285	0.02645 ± 0.00644	ND	ND	ND	ND	0.00987 ± 0.00851	0.00311 ± 0.00284	0.00527 ± 0.00274	0.00846 ± 0.00419	0.00258 ± 0.0024	0.01698 ± 0.00786	0.01156 ± 0.0047	0.01751 ± 0.00654	0.14679 ± 0.03994	0.06474 ± 0.01684	0.0066 ± 0.00149	0.01403 ± 0.00349	0.01675 ± 0.00319	0.01683 ± 0.0035
SUG2582	d__Bacteria;p__Bacillota_A;c__Clostridia;o__Christensenellales;f__CAG-917;g__CAG-349;s__CAG-349 sp003539515	GCA_034109045.1	170	1319162	48.04		ND	0.00312 ± 0.00116	0.00298 ± 0.00286	0.02386 ± 0.00611	ND	ND	ND	ND	0.0103 ± 0.00886	0.00292 ± 0.00268	0.00535 ± 0.00283	0.00967 ± 0.00475	0.00258 ± 0.0024	0.01973 ± 0.00916	0.01207 ± 0.00485	0.01925 ± 0.00709	0.15787 ± 0.04343	0.07079 ± 0.01883	0.00677 ± 0.00154	0.01426 ± 0.00362	0.01617 ± 0.00306	0.01853 ± 0.00404
SUG2590	d__Bacteria;p__Bacillota_A;c__Clostridia;o__Christensenellales;f__CAG-917;g__CAG-349;s__CAG-349 sp003539515	GCA_034176565.1	148	1351004	47.77		ND	0.00333 ± 0.00112	0.00298 ± 0.00283	0.02524 ± 0.0062	ND	ND	ND	ND	0.01031 ± 0.00895	0.00305 ± 0.00274	0.0051 ± 0.00268	0.00778 ± 0.00376	0.00282 ± 0.00265	0.01563 ± 0.00713	0.01065 ± 0.00441	0.01591 ± 0.00587	0.14261 ± 0.04014	0.06121 ± 0.01575	0.00689 ± 0.00149	0.0141 ± 0.0035	0.01669 ± 0.00296	0.01721 ± 0.00345
SUG2591	d__Bacteria;p__Bacillota_A;c__Clostridia;o__Christensenellales;f__CAG-917;g__CAG-349;s__CAG-349 sp003539515	GCA_034174955.1	171	1348133	47.99		ND	0.00328 ± 0.00112	0.00282 ± 0.00266	0.02501 ± 0.00598	ND	ND	ND	ND	0.00979 ± 0.00839	0.00324 ± 0.00296	0.00512 ± 0.00276	0.00845 ± 0.00418	0.00248 ± 0.0023	0.01749 ± 0.00803	0.0118 ± 0.0048	0.01779 ± 0.00656	0.14926 ± 0.03935	0.06838 ± 0.01822	0.00658 ± 0.00149	0.01441 ± 0.00363	0.01625 ± 0.00297	0.01656 ± 0.00355
SUG2577	d__Bacteria;p__Bacillota_A;c__Clostridia;o__Christensenellales;f__CAG-917;g__CAG-349;s__CAG-349 sp003539515	GCA_034087065.1	79	1462208	47.62		ND	0.00397 ± 0.00136	0.0028 ± 0.00256	0.03151 ± 0.01075	ND	ND	ND	ND	0.01101 ± 0.00936	0.00474 ± 0.00395	0.02427 ± 0.02089	0.00999 ± 0.00469	0.00309 ± 0.00233	0.02053 ± 0.00895	0.01228 ± 0.0049	0.02017 ± 0.00737	0.16805 ± 0.04735	0.07099 ± 0.01684	0.00757 ± 0.00156	0.0143 ± 0.00352	0.01683 ± 0.00278	0.01811 ± 0.0037
SUG2583	d__Bacteria;p__Bacillota_A;c__Clostridia;o__Christensenellales;f__CAG-917;g__CAG-349;s__CAG-349 sp003539515	GCA_034174605.1	166	1379549	47.98		ND	0.00302 ± 0.0011	0.00271 ± 0.00257	0.02402 ± 0.00602	ND	ND	ND	ND	0.01014 ± 0.00866	0.00301 ± 0.00272	0.00521 ± 0.0028	0.00893 ± 0.00428	0.00245 ± 0.00226	0.01729 ± 0.00795	0.01153 ± 0.00473	0.01774 ± 0.00651	0.15094 ± 0.042	0.06729 ± 0.01759	0.00687 ± 0.00149	0.01418 ± 0.0035	0.01692 ± 0.00299	0.01911 ± 0.00441
SUG2592	d__Bacteria;p__Bacillota_A;c__Clostridia;o__Christensenellales;f__CAG-917;g__CAG-349;s__CAG-349 sp003539515	GCA_034174775.1	167	1366307	47.9		ND	0.00326 ± 0.00124	0.00263 ± 0.00249	0.02454 ± 0.00629	ND	ND	ND	ND	0.00986 ± 0.00845	0.00298 ± 0.00268	0.00531 ± 0.00297	0.0085 ± 0.00408	0.00239 ± 0.00221	0.01729 ± 0.00787	0.01071 ± 0.00438	0.01771 ± 0.00653	0.14716 ± 0.04186	0.06752 ± 0.01848	0.00641 ± 0.00146	0.01371 ± 0.00354	0.01522 ± 0.00279	0.0161 ± 0.00336
SUG2578	d__Bacteria;p__Bacillota_A;c__Clostridia;o__Christensenellales;f__CAG-917;g__CAG-349;s__CAG-349 sp003539515	GCA_034094315.1	101	1412323	47.84		ND	0.00294 ± 0.00105	0.00258 ± 0.00242	0.02511 ± 0.00598	ND	ND	ND	ND	0.03999 ± 0.03846	0.00433 ± 0.00353	0.01526 ± 0.00968	0.01103 ± 0.00543	0.01268 ± 0.01233	0.02157 ± 0.0102	0.01676 ± 0.0073	0.02178 ± 0.00809	0.15818 ± 0.03926	0.09071 ± 0.02354	0.00651 ± 0.00147	0.01298 ± 0.0032	0.01566 ± 0.00259	0.01615 ± 0.0033
SUG2584	d__Bacteria;p__Bacillota_A;c__Clostridia;o__Christensenellales;f__CAG-917;g__CAG-349;s__CAG-349 sp003539515	GCA_034174055.1	145	1340166	47.97		ND	0.00268 ± 0.00098	0.00257 ± 0.00246	0.02268 ± 0.00582	ND	ND	ND	ND	0.00987 ± 0.00852	0.00272 ± 0.00246	0.00519 ± 0.00286	0.00827 ± 0.00411	0.00237 ± 0.00219	0.01734 ± 0.00803	0.01144 ± 0.00473	0.01745 ± 0.00645	0.14928 ± 0.04223	0.06463 ± 0.01711	0.00644 ± 0.00146	0.01353 ± 0.00341	0.01557 ± 0.00315	0.01851 ± 0.00537
SUG2576	d__Bacteria;p__Bacillota_A;c__Clostridia;o__Christensenellales;f__CAG-917;g__CAG-349;s__CAG-349 sp003539515	GCA_034087845.1	51	1520453	47.64		ND	0.00329 ± 0.00125	0.00255 ± 0.00242	0.02362 ± 0.00586	ND	ND	ND	ND	0.00932 ± 0.00789	0.00679 ± 0.00588	0.00521 ± 0.00263	0.00939 ± 0.00462	0.00236 ± 0.00214	0.02132 ± 0.00888	0.05163 ± 0.04283	0.01874 ± 0.00698	0.28746 ± 0.13638	0.0699 ± 0.0175	0.00794 ± 0.00165	0.01399 ± 0.00334	0.01599 ± 0.00275	0.01671 ± 0.00347
SUG2587	d__Bacteria;p__Bacillota_A;c__Clostridia;o__Christensenellales;f__CAG-917;g__CAG-349;s__CAG-349 sp003539515	GCA_034183075.1	134	1398918	47.8		ND	0.00316 ± 0.00106	0.00232 ± 0.0022	0.02456 ± 0.00582	ND	ND	ND	ND	0.0135 ± 0.01216	0.00307 ± 0.00271	0.00516 ± 0.00255	0.00838 ± 0.00409	0.00401 ± 0.00381	0.01672 ± 0.0077	0.02138 ± 0.01346	0.0169 ± 0.00624	0.14395 ± 0.0376	0.06434 ± 0.01669	0.00626 ± 0.00147	0.01311 ± 0.0033	0.01591 ± 0.00292	0.01583 ± 0.00351
SUG2586	d__Bacteria;p__Bacillota_A;c__Clostridia;o__Christensenellales;f__CAG-917;g__CAG-349;s__CAG-349 sp003539515	GCA_034167755.1	98	1465493	47.66		ND	0.00276 ± 0.00109	0.00205 ± 0.00174	0.01718 ± 0.00413	ND	ND	ND	ND	0.02528 ± 0.01945	0.00351 ± 0.00248	0.03288 ± 0.02342	0.33819 ± 0.18338	0.00967 ± 0.00446	0.7017 ± 0.37706	0.206 ± 0.13088	0.58305 ± 0.28098	1.97475 ± 0.81822	1.42899 ± 0.43081	0.00522 ± 0.00111	0.01046 ± 0.00244	0.01221 ± 0.00187	0.01297 ± 0.00252
SUG2575	d__Bacteria;p__Bacillota_A;c__Clostridia;o__Christensenellales;f__CAG-917;g__CAG-349;s__CAG-349 sp003539515	GCA_034090235.1	244	1397195	47.55		ND	0.00206 ± 0.00084	0.00182 ± 0.00171	0.01832 ± 0.005	ND	ND	ND	ND	0.01375 ± 0.01031	0.00264 ± 0.00224	0.01156 ± 0.0061	0.05087 ± 0.02725	0.00418 ± 0.00298	0.10565 ± 0.05562	0.03581 ± 0.01897	0.08974 ± 0.04159	0.37122 ± 0.11791	0.23331 ± 0.06617	0.00482 ± 0.00108	0.00982 ± 0.00246	0.01144 ± 0.00201	0.01191 ± 0.00255
SUG2594	d__Bacteria;p__Bacillota_A;c__Clostridia;o__Christensenellales;f__CAG-917;g__CAG-917;s__CAG-917 sp934277645	GCA_034113725.1	113	1386453	41.45		ND	0.00025 ± 0.00021	ND	0.00458 ± 0.00103	ND	ND	ND	ND	ND	0.00017 ± 0.00017	ND	ND	0.00033 ± 0.00033	0.00027 ± 0.00027	0.02301 ± 0.02007	0.01015 ± 0.00566	0.04065 ± 0.00829	0.03929 ± 0.01144	0.00015 ± 0.00008	0.00028 ± 0.00015	0.00375 ± 0.0017	0.00528 ± 0.00205
SUG2595	d__Bacteria;p__Bacillota_A;c__Clostridia;o__Christensenellales;f__CAG-917;g__CAG-917;s__CAG-917 sp934277645	GCA_034170635.1	40	1465558	41.49		ND	0.00023 ± 0.00018	ND	0.00556 ± 0.00133	ND	ND	ND	ND	ND	0.00018 ± 0.00018	ND	ND	0.00018 ± 0.00018	0.00028 ± 0.00028	0.01215 ± 0.01139	0.01032 ± 0.00615	0.04729 ± 0.01992	0.02584 ± 0.0065	0.00004 ± 0.00004	0.00028 ± 0.00013	0.00424 ± 0.00217	0.00621 ± 0.00246
SUG2596	d__Bacteria;p__Bacillota_A;c__Clostridia;o__Christensenellales;f__CAG-917;g__HGM11377;s__HGM11377 sp900755035	GCA_034172105.1	23	1590362	37.78		ND	0.00129 ± 0.00074	ND	0.01656 ± 0.0084	ND	ND	0.17425 ± 0.17425	ND	0.14214 ± 0.14214	0.88279 ± 0.53229	0.33593 ± 0.22104	0.43966 ± 0.24107	0.20738 ± 0.11595	0.0839 ± 0.02276	0.09521 ± 0.03633	0.08824 ± 0.05009	0.01555 ± 0.00758	0.01594 ± 0.00455	0.00223 ± 0.00086	0.00225 ± 0.00078	0.00473 ± 0.0006	0.00455 ± 0.0009
SUG2597	d__Bacteria;p__Bacillota_A;c__Clostridia;o__Christensenellales;f__CAG-917;g__HGM11377;s__HGM11377 sp900755035	GCA_034168945.1	20	1716104	38.11		ND	0.00042 ± 0.00031	0.00026 ± 0.00026	0.03851 ± 0.01989	ND	ND	0.07646 ± 0.07646	ND	0.06284 ± 0.06199	0.48802 ± 0.29439	0.23145 ± 0.12067	0.24493 ± 0.13427	0.25753 ± 0.20298	0.05224 ± 0.01239	0.10048 ± 0.03509	0.05368 ± 0.02725	0.05068 ± 0.02492	0.0352 ± 0.00778	0.00293 ± 0.00051	0.00338 ± 0.00075	0.00783 ± 0.00047	0.00882 ± 0.00107
SUG2598	d__Bacteria;p__Bacillota_A;c__Clostridia;o__Christensenellales;f__Christensenellaceae;g__Christensenella;s__Christensenella hongkongensis	GCA_034090205.1	281	2611459	48.98		ND	ND	ND	0.00034 ± 0.00026	ND	ND	ND	ND	0.00013 ± 0.00009	0.00017 ± 0.00013	0.0083 ± 0.00329	0.00079 ± 0.00058	0.03063 ± 0.0161	0.00187 ± 0.0008	0.0077 ± 0.003	0.00833 ± 0.00291	0.00009 ± 0.00009	0.00018 ± 0.00018	ND	ND	ND	ND
SUG2599	d__Bacteria;p__Bacillota_A;c__Clostridia;o__Christensenellales;f__Christensenellaceae;g__Christensenella;s__Christensenella minuta	GCA_034099915.1	90	2488938	52.31		ND	ND	ND	0.00012 ± 0.00009	ND	ND	0.00007 ± 0.00007	ND	0.00519 ± 0.00511	ND	0.01313 ± 0.00287	0.00265 ± 0.00113	0.02622 ± 0.00566	0.01837 ± 0.00499	0.03118 ± 0.00926	0.0489 ± 0.00966	0.00124 ± 0.00055	0.0007 ± 0.00037	ND	ND	ND	ND
SUG2600	d__Bacteria;p__Bacillota_A;c__Clostridia;o__Christensenellales;f__DTU072;g__CAG-1782;s__CAG-1782 sp002349735	GCA_034114665.1	60	1855662	45.21		ND	0.00006 ± 0.00006	ND	0.00362 ± 0.00115	ND	ND	ND	ND	ND	ND	ND	ND	ND	ND	ND	0.00111 ± 0.00111	0.00501 ± 0.00146	0.69638 ± 0.44635	0.00029 ± 0.00013	0.00073 ± 0.00037	0.00108 ± 0.00023	0.00145 ± 0.00023
SUG2601	d__Bacteria;p__Bacillota_A;c__Clostridia;o__Christensenellales;f__Pumilibacteraceae;g__UMGS1795;s__UMGS1795 sp934229275	GCA_034172415.1	77	1644934	48.57		ND	0.00032 ± 0.00028	ND	0.01012 ± 0.00296	ND	ND	ND	ND	0.00493 ± 0.00446	ND	0.00036 ± 0.00036	0.00258 ± 0.00258	ND	0.00115 ± 0.00115	0.00011 ± 0.00011	ND	0.04529 ± 0.02839	0.00846 ± 0.00264	0.0023 ± 0.0006	0.00761 ± 0.00295	0.00643 ± 0.00083	0.01038 ± 0.00111
SUG2602	d__Bacteria;p__Bacillota_A;c__Clostridia;o__Christensenellales;f__UBA1242;g__HGM11367;s__HGM11367 sp900768425	GCA_034087365.1	197	1163808	30.65		ND	ND	ND	0.00263 ± 0.0018	ND	ND	ND	ND	ND	ND	ND	ND	ND	ND	0.0004 ± 0.00027	ND	0.01309 ± 0.00654	0.00787 ± 0.00425	ND	0.00154 ± 0.00125	0.01439 ± 0.00265	0.02184 ± 0.0052
SUG2603	d__Bacteria;p__Bacillota_A;c__Clostridia;o__Christensenellales;f__UBA1242;g__UBA11490;s__UBA11490 sp016297915	GCA_034174845.1	20	1180330	34.47		ND	0.00433 ± 0.00231	ND	0.03819 ± 0.0212	ND	ND	ND	ND	ND	ND	ND	0.00073 ± 0.00073	ND	ND	0.0006 ± 0.0006	0.00023 ± 0.00023	0.02027 ± 0.01188	0.00918 ± 0.00306	ND	0.00174 ± 0.00129	0.01157 ± 0.00467	0.00772 ± 0.00271
SUG2604	d__Bacteria;p__Bacillota_A;c__Clostridia;o__Christensenellales;f__UBA1242;g__UBA6345;s__UBA6345 sp934746645	GCA_034118405.1	7	1254999	30.04		ND	0.00006 ± 0.00006	ND	0.00609 ± 0.00364	ND	ND	ND	ND	ND	ND	ND	0.00083 ± 0.00047	ND	ND	0.00079 ± 0.00059	0.00058 ± 0.00042	0.08088 ± 0.06165	0.19687 ± 0.1356	0.0014 ± 0.00028	0.00088 ± 0.00026	0.00554 ± 0.00193	0.00911 ± 0.00228
SUG2605	d__Bacteria;p__Bacillota_A;c__Clostridia;o__Christensenellales;f__UBA1242;g__UMGS687;s__UMGS687 sp900544595	GCA_034173415.1	7	905936	35.14		ND	0.00048 ± 0.00048	ND	0.003 ± 0.00081	ND	ND	ND	ND	ND	ND	ND	ND	0.00074 ± 0.00074	ND	0.0069 ± 0.00513	0.00025 ± 0.00025	0.16983 ± 0.1007	0.12721 ± 0.06719	0.00014 ± 0.0001	0.0018 ± 0.00077	0.00247 ± 0.00044	0.00323 ± 0.0008
SUG2606	d__Bacteria;p__Bacillota_A;c__Clostridia;o__Christensenellales;f__UBA1242;g__UMGS687;s__UMGS687 sp934747765	GCA_034099285.1	37	743901	34.67		ND	0.00007 ± 0.00007	ND	0.00114 ± 0.0005	ND	ND	ND	ND	ND	ND	ND	ND	ND	ND	0.00062 ± 0.00062	0.00191 ± 0.00172	0.01191 ± 0.00632	0.01955 ± 0.01144	ND	ND	0.00036 ± 0.00016	0.00031 ± 0.00012
SUG2607	d__Bacteria;p__Bacillota_A;c__Clostridia;o__Christensenellales;f__UBA1750;g__Spyradocola;s__	GCA_034113365.1	175	2868647	63.57		ND	0.00318 ± 0.00113	0.00045 ± 0.00045	0.0121 ± 0.00156	ND	ND	ND	ND	0.00019 ± 0.00019	ND	0.00072 ± 0.00039	0.0001 ± 0.0001	0.00391 ± 0.00147	0.00426 ± 0.00215	0.01366 ± 0.0059	0.03991 ± 0.01547	0.06458 ± 0.01617	0.13054 ± 0.04479	0.00576 ± 0.00093	0.00802 ± 0.00204	0.00739 ± 0.00114	0.00703 ± 0.00153
SUG2608	d__Bacteria;p__Bacillota_A;c__Clostridia;o__Christensenellales;f__UBA3700;g__HGM11368;s__	GCA_034103645.1	7	1494247	45.05		ND	ND	ND	0.00117 ± 0.00027	ND	ND	ND	ND	0.00012 ± 0.00012	ND	ND	ND	ND	ND	0.00431 ± 0.00431	ND	0.10348 ± 0.07874	0.02118 ± 0.01071	0.00009 ± 0.00007	0.00042 ± 0.00018	0.00052 ± 0.00016	0.00075 ± 0.00021
SUG2609	d__Bacteria;p__Bacillota_A;c__Clostridia;o__Christensenellales;f__UBA3700;g__HGM11368;s__HGM11368 sp945872615	GCA_034114385.1	61	1830418	44.66		ND	ND	ND	0.00259 ± 0.00046	ND	ND	0.00303 ± 0.00125	0.00401 ± 0.00139	0.01116 ± 0.00209	0.01211 ± 0.00395	0.01341 ± 0.0022	0.0125 ± 0.00252	0.0161 ± 0.00339	0.01493 ± 0.00401	0.01849 ± 0.00469	0.0127 ± 0.00194	0.00698 ± 0.00063	0.34576 ± 0.23895	0.00128 ± 0.00041	0.00126 ± 0.00058	0.00189 ± 0.00046	0.00274 ± 0.00049
SUG2610	d__Bacteria;p__Bacillota_A;c__Clostridia;o__Clostridiales;f__Clostridiaceae;g__Clostridium;s__	GCA_034179595.1	89	2129425	27.65		ND	0.05655 ± 0.02545	0.05511 ± 0.05484	0.03947 ± 0.01731	0.03202 ± 0.00602	0.0378 ± 0.00648	0.00304 ± 0.00115	0.00303 ± 0.0013	0.00034 ± 0.00024	0.00048 ± 0.00034	0.00152 ± 0.00052	0.00133 ± 0.0006	0.0012 ± 0.00049	0.00154 ± 0.00061	0.0006 ± 0.00031	0.00157 ± 0.0006	0.0008 ± 0.00025	0.00128 ± 0.00036	0.00137 ± 0.00038	0.00055 ± 0.00027	0.00183 ± 0.00033	0.00352 ± 0.00033
SUG2611	d__Bacteria;p__Bacillota_A;c__Clostridia;o__Clostridiales;f__Clostridiaceae;g__Clostridium;s__Clostridium baratii	GCA_034094375.1	182	2917728	28.01		ND	0.00793 ± 0.00406	ND	0.00543 ± 0.00188	0.19535 ± 0.06427	0.36001 ± 0.10962	0.00451 ± 0.00274	0.00094 ± 0.00072	0.00093 ± 0.00076	0.00036 ± 0.00027	0.00126 ± 0.0004	0.00224 ± 0.0012	0.00123 ± 0.00079	0.00172 ± 0.00079	0.0003 ± 0.0003	0.00204 ± 0.00113	0.00014 ± 0.00008	0.00006 ± 0.00006	0.00051 ± 0.00018	0.00005 ± 0.00005	0.00038 ± 0.00015	0.0012 ± 0.00019
SUG2612	d__Bacteria;p__Bacillota_A;c__Clostridia;o__Clostridiales;f__Clostridiaceae;g__Clostridium;s__Clostridium celatum	GCA_034093495.1	324	3841783	27.73		0.00291 ± 0.00291	0.02473 ± 0.00567	0.00087 ± 0.00087	0.00772 ± 0.00151	0.08218 ± 0.02429	0.12382 ± 0.04443	0.03899 ± 0.01213	0.02899 ± 0.00692	0.01771 ± 0.00429	0.01446 ± 0.00685	0.03868 ± 0.00669	0.04213 ± 0.01268	0.04439 ± 0.00744	0.0513 ± 0.01299	0.02555 ± 0.00687	0.04136 ± 0.00873	0.00454 ± 0.00184	0.0022 ± 0.00085	0.00298 ± 0.00091	0.00208 ± 0.00072	0.00516 ± 0.00083	0.01193 ± 0.00096
SUG2613	d__Bacteria;p__Bacillota_A;c__Clostridia;o__Clostridiales;f__Clostridiaceae;g__Clostridium;s__Clostridium paraputrificum	GCA_034115365.1	148	3380889	29.78		ND	0.00033 ± 0.00023	ND	0.00057 ± 0.00012	0.62525 ± 0.2069	0.60473 ± 0.14018	0.09591 ± 0.03752	0.40749 ± 0.21938	0.00457 ± 0.00179	0.04069 ± 0.02041	0.00356 ± 0.00144	0.00936 ± 0.00493	0.00208 ± 0.00058	0.0044 ± 0.00147	0.00018 ± 0.00018	0.00116 ± 0.00038	0.00061 ± 0.00026	0.00095 ± 0.00037	0.00141 ± 0.00042	0.00008 ± 0.00008	0.00056 ± 0.00021	0.00147 ± 0.00021
SUG2614	d__Bacteria;p__Bacillota_A;c__Clostridia;o__Clostridiales;f__Clostridiaceae;g__Clostridium;s__Clostridium sp000435835	GCA_034086505.1	174	2697669	29.42		0.03924 ± 0.01807	0.43483 ± 0.06153	0.01734 ± 0.01021	0.14714 ± 0.02516	0.01959 ± 0.00423	0.02775 ± 0.00452	0.00702 ± 0.00161	0.00878 ± 0.00227	0.01118 ± 0.00312	0.00307 ± 0.00156	0.01389 ± 0.00227	0.00904 ± 0.00237	0.01007 ± 0.00198	0.01054 ± 0.00289	0.01474 ± 0.00375	0.00726 ± 0.00179	0.18315 ± 0.07373	0.12934 ± 0.04241	0.58597 ± 0.16686	0.47758 ± 0.14177	0.84314 ± 0.15188	1.23274 ± 0.09137
SUG2615	d__Bacteria;p__Bacillota_A;c__Clostridia;o__Clostridiales;f__Clostridiaceae;g__Clostridium;s__Clostridium sp012519155	GCA_034087685.1	113	2415649	27.71		ND	0.00132 ± 0.00085	ND	0.00583 ± 0.00356	0.00059 ± 0.00059	0.00032 ± 0.00032	ND	ND	ND	ND	ND	0.00021 ± 0.00014	0.00013 ± 0.00013	0.00022 ± 0.00015	ND	ND	0.00188 ± 0.00049	0.05901 ± 0.04801	0.04736 ± 0.01464	0.02451 ± 0.02231	0.0241 ± 0.0192	0.02071 ± 0.01115
SUG2616	d__Bacteria;p__Bacillota_A;c__Clostridia;o__Clostridiales;f__Clostridiaceae;g__Clostridium;s__Clostridium sp022767515	GCA_034100935.1	164	2236298	29.35		ND	0.00009 ± 0.00009	ND	0.00159 ± 0.00053	0.00079 ± 0.00054	0.00245 ± 0.00087	0.00008 ± 0.00008	ND	ND	ND	ND	0.00026 ± 0.00018	ND	0.00023 ± 0.00016	ND	ND	0.00164 ± 0.00038	0.00214 ± 0.00051	0.00155 ± 0.00041	0.00158 ± 0.00112	0.00415 ± 0.00163	0.02992 ± 0.02358
SUG2619	d__Bacteria;p__Bacillota_A;c__Clostridia;o__Clostridiales;f__Clostridiaceae;g__Clostridium;s__Clostridium sp900759995	GCA_034183055.1	153	3512005	27.5		ND	0.00249 ± 0.00116	0.03326 ± 0.03326	0.08595 ± 0.03632	0.00419 ± 0.00129	0.00576 ± 0.00152	0.01392 ± 0.00767	0.00167 ± 0.00065	0.01807 ± 0.01352	0.02513 ± 0.02386	0.08975 ± 0.07561	0.04282 ± 0.03107	0.05071 ± 0.0313	0.12803 ± 0.08252	0.22933 ± 0.11165	0.06189 ± 0.02449	0.00027 ± 0.00013	0.00009 ± 0.00009	0.00028 ± 0.00013	0.02241 ± 0.01497	0.00061 ± 0.00025	0.00119 ± 0.00032
SUG2617	d__Bacteria;p__Bacillota_A;c__Clostridia;o__Clostridiales;f__Clostridiaceae;g__Clostridium;s__Clostridium sp900759995	GCA_034086925.1	142	3544519	27.54		ND	0.00238 ± 0.00104	0.01862 ± 0.01862	0.05353 ± 0.02144	0.09676 ± 0.02447	0.11064 ± 0.02852	0.02083 ± 0.00965	0.00628 ± 0.00291	0.02249 ± 0.01433	0.02675 ± 0.02425	0.11307 ± 0.08925	0.0454 ± 0.03212	0.0886 ± 0.05742	0.10143 ± 0.06164	0.18413 ± 0.06554	0.06116 ± 0.02146	0.00041 ± 0.00021	0.00025 ± 0.00017	0.00137 ± 0.00038	0.01876 ± 0.00954	0.00207 ± 0.00048	0.00374 ± 0.00041
SUG2618	d__Bacteria;p__Bacillota_A;c__Clostridia;o__Clostridiales;f__Clostridiaceae;g__Clostridium;s__Clostridium sp900759995	GCA_034105805.1	221	3459701	27.59		ND	0.00308 ± 0.00126	0.01787 ± 0.01787	0.0588 ± 0.023	0.32948 ± 0.05466	0.308 ± 0.06254	0.12903 ± 0.03233	0.33736 ± 0.06606	0.0621 ± 0.02621	0.19988 ± 0.05478	0.15714 ± 0.12411	0.10526 ± 0.04397	0.06136 ± 0.03132	0.12321 ± 0.05988	0.17418 ± 0.06145	0.08051 ± 0.02406	0.00128 ± 0.00064	0.00197 ± 0.00116	0.0027 ± 0.00064	0.01738 ± 0.00866	0.00283 ± 0.00062	0.00474 ± 0.00071
SUG2620	d__Bacteria;p__Bacillota_A;c__Clostridia;o__Clostridiales;f__Clostridiaceae;g__Clostridium;s__Clostridium sp902785295	GCA_034103365.1	140	3126178	27.31		ND	0.0154 ± 0.00359	0.00478 ± 0.00323	0.04066 ± 0.0118	0.00241 ± 0.00083	0.00327 ± 0.00091	0.00042 ± 0.00025	0.00014 ± 0.00014	0.0003 ± 0.00017	ND	0.0009 ± 0.00034	0.00078 ± 0.00042	0.00128 ± 0.00051	0.0007 ± 0.00032	0.00355 ± 0.00147	0.00081 ± 0.00032	0.18898 ± 0.04753	0.3854 ± 0.10569	0.19478 ± 0.09523	0.01681 ± 0.00413	0.0873 ± 0.02783	0.04242 ± 0.00826
SUG2621	d__Bacteria;p__Bacillota_A;c__Clostridia;o__Clostridiales;f__Clostridiaceae;g__Clostridium;s__Clostridium tertium	GCA_034114195.1	68	3888949	27.68		ND	0.00075 ± 0.00043	ND	0.00072 ± 0.00019	0.52514 ± 0.08175	0.53383 ± 0.10717	0.06174 ± 0.01551	0.62516 ± 0.21941	0.00761 ± 0.00214	0.04194 ± 0.01938	0.00897 ± 0.00215	0.01068 ± 0.00289	0.00661 ± 0.00163	0.00596 ± 0.00085	0.00167 ± 0.00077	0.00236 ± 0.00069	0.00024 ± 0.00017	ND	0.00089 ± 0.00072	ND	0.00065 ± 0.00025	0.00163 ± 0.00028
SUG2622	d__Bacteria;p__Bacillota_A;c__Clostridia;o__Clostridiales;f__Clostridiaceae;g__Clostridium_X;s__Clostridium_X cadaveris	GCA_034117465.1	104	3328263	31.22		ND	0.00066 ± 0.00046	ND	0.00019 ± 0.00019	0.00544 ± 0.00183	0.01081 ± 0.00455	0.07521 ± 0.02106	0.55694 ± 0.15401	0.05314 ± 0.03104	0.26432 ± 0.08207	0.02475 ± 0.01536	0.04806 ± 0.02372	0.00486 ± 0.00124	0.01403 ± 0.00548	0.0009 ± 0.00059	0.00868 ± 0.00726	ND	ND	ND	ND	ND	0.00003 ± 0.00003
SUG2623	d__Bacteria;p__Bacillota_A;c__Clostridia;o__Clostridiales;f__Clostridiaceae;g__Clostridium_X;s__Clostridium_X sp022773025	GCA_034118825.1	62	3247004	32.3		0.00696 ± 0.00696	0.00859 ± 0.00361	ND	0.00158 ± 0.00079	0.3547 ± 0.08618	0.3117 ± 0.11413	0.82539 ± 0.24081	2.48697 ± 0.61309	0.28039 ± 0.08715	1.59589 ± 0.46937	0.11233 ± 0.06115	0.43028 ± 0.14709	0.00951 ± 0.00525	0.18813 ± 0.09002	ND	0.08595 ± 0.08266	ND	ND	0.00188 ± 0.00164	0.00013 ± 0.00013	ND	ND
SUG2624	d__Bacteria;p__Bacillota_A;c__Clostridia;o__Clostridiales;f__Clostridiaceae;g__Inconstantimicrobium;s__Inconstantimicrobium porci	GCA_034177715.1	204	3342602	31.54		ND	0.00726 ± 0.00213	0.00034 ± 0.00034	0.0245 ± 0.00989	ND	0.00038 ± 0.00038	ND	ND	ND	ND	ND	0.00089 ± 0.00063	0.001 ± 0.00056	0.00068 ± 0.00057	0.00017 ± 0.00017	ND	0.00399 ± 0.00071	0.0026 ± 0.00069	0.03029 ± 0.00947	0.01449 ± 0.00252	0.03617 ± 0.00633	0.027 ± 0.00443
SUG2625	d__Bacteria;p__Bacillota_A;c__Clostridia;o__Clostridiales;f__Clostridiaceae;g__Sarcina;s__Sarcina perfringens	GCA_034086345.1	246	2841386	27.99		0.00353 ± 0.00353	0.02087 ± 0.00526	ND	0.00536 ± 0.00131	4.2527 ± 0.46551	4.00408 ± 0.66677	0.3032 ± 0.09834	0.43918 ± 0.15476	0.03683 ± 0.00883	0.04884 ± 0.01006	0.05071 ± 0.01005	0.06103 ± 0.01416	0.04023 ± 0.00932	0.0331 ± 0.00468	0.00858 ± 0.00455	0.02582 ± 0.00822	0.00021 ± 0.00018	0.0001 ± 0.0001	0.00488 ± 0.00389	ND	0.00081 ± 0.00033	0.00174 ± 0.00035
SUG2626	d__Bacteria;p__Bacillota_A;c__Clostridia;o__Clostridiales;f__Clostridiaceae;g__Sarcina;s__Sarcina perfringens	GCA_034108985.1	88	3287206	28.04	ST39	0.02006 ± 0.02006	0.07542 ± 0.01767	ND	0.00689 ± 0.00243	18.49957 ± 2.97786	17.9088 ± 3.58489	1.5036 ± 0.46407	1.47458 ± 0.43467	0.21357 ± 0.05308	0.20027 ± 0.04572	0.30252 ± 0.06462	0.25527 ± 0.06303	0.22638 ± 0.05733	0.13663 ± 0.0234	0.04465 ± 0.02733	0.05976 ± 0.01887	0.00022 ± 0.00013	0.00009 ± 0.00009	0.02641 ± 0.02313	0.00013 ± 0.00013	0.00046 ± 0.00018	0.00119 ± 0.00023
SUG2627	d__Bacteria;p__Bacillota_A;c__Clostridia;o__Clostridiales;f__Clostridiaceae;g__Sarcina;s__Sarcina ventriculi	GCA_034196485.1	66	2513919	27.13		0.04014 ± 0.02227	0.50989 ± 0.17965	0.04573 ± 0.02158	0.12609 ± 0.02212	0.02164 ± 0.00674	0.02418 ± 0.00494	0.00279 ± 0.001	0.0018 ± 0.00089	0.00362 ± 0.00233	0.00029 ± 0.0002	0.00111 ± 0.00036	0.0002 ± 0.00014	0.00184 ± 0.00118	0.0003 ± 0.00016	0.00631 ± 0.00222	0.00157 ± 0.00075	0.0011 ± 0.00081	0.00308 ± 0.00245	0.06363 ± 0.01455	0.03394 ± 0.00882	0.03786 ± 0.00687	0.05009 ± 0.01205
SUG2628	d__Bacteria;p__Bacillota_A;c__Clostridia;o__HGM11514;f__HGM11514;g__SIG438;s__	GCA_034117945.1	218	2118559	48.77		ND	0.00077 ± 0.00054	0.00029 ± 0.00029	0.00317 ± 0.00058	ND	ND	ND	ND	ND	ND	ND	ND	ND	0.0003 ± 0.0003	0.00058 ± 0.00058	0.00162 ± 0.00093	0.00689 ± 0.00122	0.02509 ± 0.0149	0.00125 ± 0.00056	0.00078 ± 0.00045	0.00354 ± 0.00067	0.00486 ± 0.00113
SUG2629	d__Bacteria;p__Bacillota_A;c__Clostridia;o__Lachnospirales;f__Anaerotignaceae;g__Anaerotignum;s__Anaerotignum sp001304995	GCA_034099085.1	24	2762378	44.87		0.00241 ± 0.00241	0.00463 ± 0.00413	ND	0.00064 ± 0.00045	ND	0.00033 ± 0.00023	0.02725 ± 0.01828	1.61694 ± 0.42772	0.01502 ± 0.00614	0.43292 ± 0.13656	0.01835 ± 0.00519	0.14176 ± 0.06737	0.01619 ± 0.00443	0.03027 ± 0.01481	0.00326 ± 0.00139	0.00609 ± 0.00297	0.00063 ± 0.00038	0.00171 ± 0.00111	ND	ND	0.00025 ± 0.00017	0.00027 ± 0.00018
SUG2630	d__Bacteria;p__Bacillota_A;c__Clostridia;o__Lachnospirales;f__Anaerotignaceae;g__Anaerotignum;s__Anaerotignum sp004557645	GCA_034101865.1	52	2076851	47.33		ND	0.00045 ± 0.00045	ND	0.00035 ± 0.00012	ND	ND	0.02669 ± 0.0197	ND	ND	ND	0.00016 ± 0.00016	ND	0.00043 ± 0.00043	ND	0.00137 ± 0.00077	0.00191 ± 0.00158	0.01626 ± 0.00705	0.03728 ± 0.017	ND	0.00024 ± 0.00018	ND	0.00047 ± 0.00022
SUG2631	d__Bacteria;p__Bacillota_A;c__Clostridia;o__Lachnospirales;f__Anaerotignaceae;g__Anaerotignum;s__Anaerotignum sp022786605	GCA_034171105.1	36	2356312	45.92		0.05565 ± 0.05565	0.00562 ± 0.00335	ND	0.00087 ± 0.00021	0.00009 ± 0.00009	0.00315 ± 0.00216	0.17011 ± 0.09263	0.03045 ± 0.00799	0.20306 ± 0.07641	0.20659 ± 0.15163	0.45132 ± 0.13694	0.01586 ± 0.00688	0.38332 ± 0.10409	0.02166 ± 0.01065	0.03922 ± 0.01343	0.03502 ± 0.01937	0.00441 ± 0.00093	0.00205 ± 0.0007	0.00121 ± 0.00039	0.00094 ± 0.00036	0.00192 ± 0.00041	0.00239 ± 0.00033
SUG2632	d__Bacteria;p__Bacillota_A;c__Clostridia;o__Lachnospirales;f__Anaerotignaceae;g__Metalachnospira;s__Metalachnospira sp900546215	GCA_034103265.1	27	2683626	40.66		ND	ND	ND	0.00023 ± 0.00011	ND	ND	0.00058 ± 0.00058	0.04667 ± 0.01899	0.00297 ± 0.00167	0.02291 ± 0.00916	0.01416 ± 0.00542	0.01074 ± 0.00388	0.01048 ± 0.00223	0.00852 ± 0.00275	0.0034 ± 0.00126	0.00675 ± 0.00189	0.00078 ± 0.00045	0.00044 ± 0.00031	ND	ND	0.00023 ± 0.00023	ND
SUG2633	d__Bacteria;p__Bacillota_A;c__Clostridia;o__Lachnospirales;f__Cellulosilyticaceae;g__Zhenhengia;s__Zhenhengia yiwuensis	GCA_034093515.1	250	3331223	35		ND	ND	ND	0.00025 ± 0.0002	0.06349 ± 0.03684	0.00657 ± 0.006	0.01461 ± 0.00729	0.35435 ± 0.13037	0.00078 ± 0.00058	0.00743 ± 0.00284	0.00036 ± 0.00025	0.00804 ± 0.00397	0.00083 ± 0.00066	0.00243 ± 0.00117	0.00036 ± 0.00036	0.00484 ± 0.00327	ND	ND	ND	ND	ND	ND
SUG2634	d__Bacteria;p__Bacillota_A;c__Clostridia;o__Lachnospirales;f__Lachnospiraceae;g__Acetatifactor;s__Acetatifactor intestinalis	GCA_034099325.1	249	2347841	47.49		ND	0.00075 ± 0.00051	0.00019 ± 0.00019	0.01011 ± 0.00251	ND	ND	ND	ND	ND	ND	ND	ND	ND	ND	0.00016 ± 0.00016	ND	0.01571 ± 0.00584	0.01888 ± 0.0076	0.03455 ± 0.00967	0.02934 ± 0.00842	0.02474 ± 0.00425	0.03219 ± 0.00275
SUG2635	d__Bacteria;p__Bacillota_A;c__Clostridia;o__Lachnospirales;f__Lachnospiraceae;g__Acetatifactor;s__Acetatifactor sp945485625	GCA_034180845.1	183	2294211	46.28		ND	0.00446 ± 0.00197	0.00013 ± 0.00013	0.01513 ± 0.00507	ND	ND	ND	ND	0.00016 ± 0.00016	ND	ND	ND	ND	ND	ND	ND	0.0006 ± 0.00014	0.01411 ± 0.01329	0.0005 ± 0.00017	0.00033 ± 0.00016	0.0022 ± 0.00127	0.00132 ± 0.00031
SUG2637	d__Bacteria;p__Bacillota_A;c__Clostridia;o__Lachnospirales;f__Lachnospiraceae;g__Agathobacter;s__	GCA_034100525.1	281	2522177	37.56		ND	0.0001 ± 0.0001	0.00017 ± 0.00017	0.00426 ± 0.00134	ND	ND	ND	ND	ND	ND	ND	ND	ND	ND	ND	ND	0.00308 ± 0.00141	0.00356 ± 0.001	0.00388 ± 0.00099	0.00266 ± 0.00075	0.01142 ± 0.0036	0.03612 ± 0.01314
SUG2636	d__Bacteria;p__Bacillota_A;c__Clostridia;o__Lachnospirales;f__Lachnospiraceae;g__Agathobacter;s__	GCA_034086325.1	363	2608475	37.51		ND	0.00008 ± 0.00008	0.00011 ± 0.00011	0.00341 ± 0.00113	ND	ND	ND	ND	ND	ND	ND	ND	ND	ND	ND	ND	0.00439 ± 0.0027	0.00411 ± 0.00142	0.00211 ± 0.001	0.00177 ± 0.00093	0.01257 ± 0.00419	0.02602 ± 0.00765
SUG2638	d__Bacteria;p__Bacillota_A;c__Clostridia;o__Lachnospirales;f__Lachnospiraceae;g__Agathobacter;s__Agathobacter faecis	GCA_034112685.1	67	2697982	43.97		ND	0.00427 ± 0.00216	ND	0.00527 ± 0.00146	ND	ND	0.00029 ± 0.00029	ND	ND	ND	0.00047 ± 0.00047	ND	0.00118 ± 0.0005	ND	0.00099 ± 0.00054	0.00172 ± 0.00096	0.03718 ± 0.01872	0.16354 ± 0.1155	0.05008 ± 0.01024	0.0418 ± 0.0122	0.0393 ± 0.00813	0.05893 ± 0.00953
SUG2639	d__Bacteria;p__Bacillota_A;c__Clostridia;o__Lachnospirales;f__Lachnospiraceae;g__Agathobacter;s__Agathobacter sp000434275	GCA_034086585.1	146	2384236	41.87		ND	0.02067 ± 0.00604	0.00017 ± 0.00017	0.0151 ± 0.00327	0.00224 ± 0.00101	0.00116 ± 0.0005	0.00603 ± 0.00129	0.00878 ± 0.00132	0.00531 ± 0.00153	0.0105 ± 0.00253	0.00624 ± 0.00068	0.00957 ± 0.00263	0.00967 ± 0.00102	0.00773 ± 0.00069	0.01561 ± 0.00303	0.01472 ± 0.00313	0.06167 ± 0.01378	0.11072 ± 0.03003	0.32493 ± 0.07361	0.22989 ± 0.03819	0.19436 ± 0.05021	0.21439 ± 0.0435
SUG2640	d__Bacteria;p__Bacillota_A;c__Clostridia;o__Lachnospirales;f__Lachnospiraceae;g__Agathobacter;s__Agathobacter sp022767075	GCA_034101805.1	168	2055751	43.61		ND	0.00202 ± 0.00123	0.00024 ± 0.00024	0.00599 ± 0.00115	ND	ND	0.00015 ± 0.00015	ND	ND	ND	ND	ND	ND	ND	0.00012 ± 0.00012	ND	0.0035 ± 0.00232	0.00229 ± 0.00082	0.001 ± 0.00027	0.00034 ± 0.00015	0.00249 ± 0.00144	0.02784 ± 0.01225
SUG2641	d__Bacteria;p__Bacillota_A;c__Clostridia;o__Lachnospirales;f__Lachnospiraceae;g__Agathobacter;s__Agathobacter sp022772675	GCA_034116965.1	163	2631749	43.63		ND	0.0004 ± 0.00036	ND	0.00416 ± 0.00197	ND	ND	ND	ND	ND	ND	ND	ND	ND	ND	ND	ND	0.00182 ± 0.00065	0.00126 ± 0.00026	0.07911 ± 0.014	0.04187 ± 0.01787	0.04872 ± 0.01193	0.03454 ± 0.00627
SUG2642	d__Bacteria;p__Bacillota_A;c__Clostridia;o__Lachnospirales;f__Lachnospiraceae;g__Agathobacter;s__Agathobacter sp900317585	GCA_034177265.1	238	2579115	41.79		ND	0.02279 ± 0.00614	0.00314 ± 0.00267	0.03146 ± 0.01025	ND	0.00004 ± 0.00004	ND	ND	ND	0.00021 ± 0.00021	ND	ND	0.00071 ± 0.00033	ND	0.00101 ± 0.00049	0.00072 ± 0.00072	0.00863 ± 0.00238	0.00974 ± 0.00206	0.36429 ± 0.09018	0.1918 ± 0.03387	0.19521 ± 0.03279	0.20789 ± 0.05307
SUG2643	d__Bacteria;p__Bacillota_A;c__Clostridia;o__Lachnospirales;f__Lachnospiraceae;g__Agathobacter;s__Agathobacter sp900548765	GCA_034089385.1	177	2780428	41.06		ND	ND	ND	0.00127 ± 0.00031	ND	ND	ND	ND	ND	ND	ND	ND	ND	ND	ND	ND	0.00875 ± 0.00186	0.02091 ± 0.00918	0.00869 ± 0.00362	0.01003 ± 0.00423	0.02888 ± 0.00946	0.03513 ± 0.006
SUG2644	d__Bacteria;p__Bacillota_A;c__Clostridia;o__Lachnospirales;f__Lachnospiraceae;g__Agathobacter;s__Agathobacter sp900549895	GCA_034171385.1	82	2247578	44.59		ND	0.01882 ± 0.00639	0.0001 ± 0.0001	0.01475 ± 0.00444	0.00015 ± 0.00015	ND	0.00016 ± 0.00016	ND	0.00022 ± 0.00022	ND	ND	ND	0.00165 ± 0.001	0.00024 ± 0.00024	0.0035 ± 0.00157	0.00551 ± 0.00412	0.04684 ± 0.01619	0.07083 ± 0.04126	0.27689 ± 0.0512	0.36531 ± 0.08532	0.27795 ± 0.04135	0.41758 ± 0.08074
SUG2645	d__Bacteria;p__Bacillota_A;c__Clostridia;o__Lachnospirales;f__Lachnospiraceae;g__Agathobacter;s__Agathobacter sp905209075	GCA_034182115.1	218	2714752	38.43		ND	0.00162 ± 0.00103	ND	0.00803 ± 0.00229	ND	ND	ND	ND	ND	ND	ND	ND	0.00008 ± 0.00008	ND	ND	ND	0.0132 ± 0.00442	0.04826 ± 0.02643	0.05546 ± 0.01318	0.03039 ± 0.00628	0.05757 ± 0.01523	0.06884 ± 0.01285
SUG2647	d__Bacteria;p__Bacillota_A;c__Clostridia;o__Lachnospirales;f__Lachnospiraceae;g__Agathobacter;s__Agathobacter sp945868435	GCA_034118865.1	76	2492301	46.54		ND	0.00005 ± 0.00005	ND	0.00228 ± 0.00053	ND	ND	ND	ND	ND	ND	ND	ND	ND	ND	ND	ND	0.01331 ± 0.00869	0.00433 ± 0.00101	0.00359 ± 0.00079	0.00223 ± 0.00056	0.0095 ± 0.00534	0.07042 ± 0.0431
SUG2648	d__Bacteria;p__Bacillota_A;c__Clostridia;o__Lachnospirales;f__Lachnospiraceae;g__Agathobacter;s__Agathobacter sp945868435	GCA_034172585.1	26	2496514	46.47		ND	0.00047 ± 0.00037	0.00027 ± 0.00027	0.00805 ± 0.00111	ND	ND	0.00016 ± 0.00016	ND	0.00037 ± 0.00037	0.00035 ± 0.00035	0.00024 ± 0.00024	ND	0.0021 ± 0.00073	0.0006 ± 0.00041	0.00345 ± 0.00126	0.00357 ± 0.00137	0.05572 ± 0.04175	0.01883 ± 0.00335	0.01248 ± 0.00192	0.00993 ± 0.0014	0.01748 ± 0.00514	0.03458 ± 0.01155
SUG2646	d__Bacteria;p__Bacillota_A;c__Clostridia;o__Lachnospirales;f__Lachnospiraceae;g__Agathobacter;s__Agathobacter sp945868435	GCA_034093715.1	52	2503294	46.52		ND	0.00042 ± 0.00031	0.00018 ± 0.00018	0.00625 ± 0.00083	ND	ND	ND	ND	0.0002 ± 0.0002	ND	ND	ND	0.00021 ± 0.00015	ND	0.00023 ± 0.00023	0.00141 ± 0.00097	0.01497 ± 0.00798	0.00772 ± 0.00092	0.00893 ± 0.00105	0.00751 ± 0.00101	0.03166 ± 0.0193	0.03445 ± 0.01204
SUG2649	d__Bacteria;p__Bacillota_A;c__Clostridia;o__Lachnospirales;f__Lachnospiraceae;g__Alectryocaccobium;s__Alectryocaccobium sp900772685	GCA_034182975.1	24	2075505	42.36		ND	0.00038 ± 0.00032	0.00018 ± 0.00018	0.00647 ± 0.00232	ND	ND	0.00856 ± 0.00567	0.00307 ± 0.00175	0.00946 ± 0.00428	0.00703 ± 0.0022	0.08846 ± 0.03729	0.17517 ± 0.07656	0.21329 ± 0.08293	0.28892 ± 0.10789	0.1958 ± 0.06977	0.29751 ± 0.10172	0.01529 ± 0.00177	0.0153 ± 0.00225	0.01189 ± 0.00118	0.01016 ± 0.00051	0.00942 ± 0.00061	0.01176 ± 0.00081
SUG2650	d__Bacteria;p__Bacillota_A;c__Clostridia;o__Lachnospirales;f__Lachnospiraceae;g__Anaerobutyricum;s__Anaerobutyricum hallii	GCA_034113965.1	254	3751463	38.26		ND	0.00582 ± 0.00187	0.0007 ± 0.0007	0.03543 ± 0.00887	ND	0.00582 ± 0.00284	0.00333 ± 0.00167	0.00252 ± 0.00252	0.00941 ± 0.00703	0.00299 ± 0.0013	0.00892 ± 0.00157	0.00357 ± 0.00101	0.01547 ± 0.00203	0.0052 ± 0.00146	0.0323 ± 0.01048	0.02832 ± 0.01283	0.06052 ± 0.00995	0.11246 ± 0.02275	0.08341 ± 0.02048	0.06795 ± 0.01147	0.05365 ± 0.00549	0.08878 ± 0.0125
SUG2651	d__Bacteria;p__Bacillota_A;c__Clostridia;o__Lachnospirales;f__Lachnospiraceae;g__Anaerobutyricum;s__Anaerobutyricum soehngenii	GCA_034168165.1	218	2747434	37.96		ND	0.00312 ± 0.00142	ND	0.01434 ± 0.00457	ND	0.00076 ± 0.00076	0.00293 ± 0.00293	ND	0.00125 ± 0.00086	0.00137 ± 0.00137	0.00667 ± 0.00256	0.00625 ± 0.00353	0.03308 ± 0.01225	0.01434 ± 0.00701	0.05477 ± 0.02062	0.06134 ± 0.03676	0.05972 ± 0.01236	0.06773 ± 0.00863	0.01544 ± 0.00418	0.00897 ± 0.00231	0.03156 ± 0.00904	0.02309 ± 0.00292
SUG2652	d__Bacteria;p__Bacillota_A;c__Clostridia;o__Lachnospirales;f__Lachnospiraceae;g__Anaerobutyricum;s__Anaerobutyricum sp022764265	GCA_034180035.1	254	2560568	42.43		ND	0.01255 ± 0.00413	0.0008 ± 0.0008	0.02888 ± 0.00346	ND	ND	0.0008 ± 0.00057	ND	0.00044 ± 0.00028	0.00037 ± 0.00027	ND	0.00062 ± 0.00048	0.0002 ± 0.0002	0.00079 ± 0.00066	0.00015 ± 0.00015	0.00095 ± 0.0005	0.01423 ± 0.00576	0.00541 ± 0.00207	0.01768 ± 0.00497	0.01254 ± 0.00411	0.01478 ± 0.00444	0.03543 ± 0.00711
SUG2653	d__Bacteria;p__Bacillota_A;c__Clostridia;o__Lachnospirales;f__Lachnospiraceae;g__Anaerobutyricum;s__Anaerobutyricum sp022776205	GCA_034172245.1	76	2296946	41.94		ND	0.00003 ± 0.00003	ND	0.00169 ± 0.00037	ND	ND	ND	ND	ND	ND	ND	ND	ND	ND	ND	ND	0.00119 ± 0.0002	0.00067 ± 0.00017	0.07642 ± 0.01573	0.05496 ± 0.01095	0.05617 ± 0.01141	0.03115 ± 0.00894
SUG2654	d__Bacteria;p__Bacillota_A;c__Clostridia;o__Lachnospirales;f__Lachnospiraceae;g__Anaerostipes;s__Anaerostipes faecalis	GCA_034087645.1	211	2139305	36.45		ND	ND	ND	0.00179 ± 0.00088	ND	ND	ND	ND	ND	ND	ND	ND	ND	ND	ND	ND	0.02735 ± 0.02088	0.00872 ± 0.00564	0.0034 ± 0.00164	0.00054 ± 0.00022	0.00168 ± 0.00068	0.00143 ± 0.00032
SUG2655	d__Bacteria;p__Bacillota_A;c__Clostridia;o__Lachnospirales;f__Lachnospiraceae;g__Bariatricus;s__	GCA_034176745.1	166	2300646	42.64		ND	0.0099 ± 0.00377	0.00086 ± 0.00086	0.02428 ± 0.00572	ND	0.00005 ± 0.00005	0.00015 ± 0.00015	ND	0.00017 ± 0.00017	ND	ND	0.00018 ± 0.00018	0.00138 ± 0.00044	0.00061 ± 0.00038	0.00206 ± 0.0008	0.00133 ± 0.00055	0.00864 ± 0.0011	0.00818 ± 0.00152	0.00777 ± 0.00215	0.00406 ± 0.00072	0.00725 ± 0.00177	0.01007 ± 0.00148
SUG2656	d__Bacteria;p__Bacillota_A;c__Clostridia;o__Lachnospirales;f__Lachnospiraceae;g__Bariatricus;s__Bariatricus massiliensis	GCA_034086945.1	29	3352392	45.49		ND	ND	ND	0.00003 ± 0.00002	ND	0.00014 ± 0.00014	0.00278 ± 0.00104	0.00198 ± 0.00198	0.00604 ± 0.00289	0.00037 ± 0.00028	0.02383 ± 0.00805	0.01827 ± 0.00823	0.05842 ± 0.02979	0.04379 ± 0.02897	0.00837 ± 0.00285	0.0247 ± 0.01222	0.00043 ± 0.0003	0.00005 ± 0.00005	ND	ND	0.00003 ± 0.00003	0.00023 ± 0.0001
SUG2659	d__Bacteria;p__Bacillota_A;c__Clostridia;o__Lachnospirales;f__Lachnospiraceae;g__Bariatricus;s__Bariatricus sp004560705	GCA_034113225.1	38	2454697	44.19		ND	0.01274 ± 0.0031	0.00508 ± 0.00398	0.02513 ± 0.00328	0.00052 ± 0.00039	ND	0.00621 ± 0.00227	ND	0.00425 ± 0.00213	ND	0.0088 ± 0.00363	0.00242 ± 0.00157	0.0242 ± 0.00969	0.00388 ± 0.00176	0.02573 ± 0.01354	0.03497 ± 0.01399	0.31875 ± 0.07356	0.38303 ± 0.10842	0.04954 ± 0.00597	0.0603 ± 0.01321	0.06682 ± 0.00594	0.08122 ± 0.00912
SUG2657	d__Bacteria;p__Bacillota_A;c__Clostridia;o__Lachnospirales;f__Lachnospiraceae;g__Bariatricus;s__Bariatricus sp004560705	GCA_034089445.1	107	3208895	43.1		ND	0.01481 ± 0.00327	0.00501 ± 0.00387	0.02869 ± 0.00349	0.00391 ± 0.00154	0.00226 ± 0.00096	0.01687 ± 0.00262	0.02798 ± 0.00436	0.01356 ± 0.00302	0.02391 ± 0.00386	0.0235 ± 0.00233	0.02407 ± 0.00435	0.03652 ± 0.00521	0.02411 ± 0.00377	0.03562 ± 0.0082	0.04757 ± 0.00811	0.6072 ± 0.18696	0.40884 ± 0.09344	0.05402 ± 0.00646	0.06588 ± 0.01348	0.06997 ± 0.00609	0.08605 ± 0.00867
SUG2660	d__Bacteria;p__Bacillota_A;c__Clostridia;o__Lachnospirales;f__Lachnospiraceae;g__Bariatricus;s__Bariatricus sp004560705	GCA_034171565.1	125	2684899	43.7		ND	0.01405 ± 0.00329	0.00494 ± 0.00378	0.02677 ± 0.00353	0.00288 ± 0.00111	0.0016 ± 0.00076	0.01258 ± 0.00201	0.02123 ± 0.00346	0.01418 ± 0.00266	0.02263 ± 0.00386	0.02058 ± 0.00264	0.01781 ± 0.00269	0.03118 ± 0.00487	0.01582 ± 0.00277	0.03895 ± 0.00719	0.03635 ± 0.00769	0.27541 ± 0.05675	0.21862 ± 0.04263	0.05634 ± 0.00687	0.06494 ± 0.01433	0.07686 ± 0.00676	0.09142 ± 0.00946
SUG2658	d__Bacteria;p__Bacillota_A;c__Clostridia;o__Lachnospirales;f__Lachnospiraceae;g__Bariatricus;s__Bariatricus sp004560705	GCA_034104765.1	140	3082371	43.51		ND	0.01265 ± 0.00301	0.00442 ± 0.00342	0.02544 ± 0.00325	0.00353 ± 0.0013	0.00154 ± 0.00062	0.01486 ± 0.00214	0.02592 ± 0.00439	0.01068 ± 0.0025	0.02135 ± 0.0037	0.01704 ± 0.002	0.01596 ± 0.0032	0.02583 ± 0.00435	0.01604 ± 0.00263	0.02758 ± 0.00686	0.03336 ± 0.0067	0.32667 ± 0.07272	0.2475 ± 0.04855	0.05079 ± 0.0057	0.06019 ± 0.01283	0.06649 ± 0.0057	0.0795 ± 0.00821
SUG2661	d__Bacteria;p__Bacillota_A;c__Clostridia;o__Lachnospirales;f__Lachnospiraceae;g__Bilifractor;s__Bilifractor sp002394235	GCA_034119105.1	309	2571712	50.56		ND	ND	ND	0.00024 ± 0.0001	ND	ND	ND	ND	ND	ND	ND	ND	ND	ND	ND	ND	0.00139 ± 0.00047	0.00108 ± 0.00056	0.00821 ± 0.00145	0.26218 ± 0.06121	0.02241 ± 0.00658	0.01379 ± 0.00574
SUG2662	d__Bacteria;p__Bacillota_A;c__Clostridia;o__Lachnospirales;f__Lachnospiraceae;g__Bilifractor;s__Bilifractor sp900314295	GCA_034088945.1	243	2810207	50.15		ND	ND	ND	ND	ND	ND	ND	ND	ND	ND	ND	ND	ND	ND	ND	ND	0.00052 ± 0.00025	0.00039 ± 0.00035	0.0394 ± 0.01685	0.02445 ± 0.00558	0.00273 ± 0.001	0.00351 ± 0.00182
SUG2663	d__Bacteria;p__Bacillota_A;c__Clostridia;o__Lachnospirales;f__Lachnospiraceae;g__Blautia;s__Blautia sp001304935	GCA_034103085.1	71	5646811	47.09		ND	0.00177 ± 0.00105	ND	0.00084 ± 0.00045	0.00091 ± 0.0008	0.00687 ± 0.00438	0.03621 ± 0.01443	0.54036 ± 0.12151	0.07535 ± 0.02501	0.40865 ± 0.14482	0.13368 ± 0.03275	0.18048 ± 0.03425	0.07852 ± 0.0193	0.10084 ± 0.01899	0.02003 ± 0.01251	0.05345 ± 0.01964	0.00085 ± 0.00031	0.00131 ± 0.00065	0.00013 ± 0.00013	ND	0.00051 ± 0.00028	0.0003 ± 0.0002
SUG2664	d__Bacteria;p__Bacillota_A;c__Clostridia;o__Lachnospirales;f__Lachnospiraceae;g__Blautia;s__Blautia sp022777285	GCA_034099995.1	243	2799318	42.24		ND	0.02835 ± 0.00714	0.01029 ± 0.00953	0.10141 ± 0.04025	0.00264 ± 0.001	0.00168 ± 0.00078	0.0096 ± 0.0024	0.01184 ± 0.00198	0.00945 ± 0.00259	0.01154 ± 0.00218	0.01202 ± 0.0012	0.01101 ± 0.00201	0.01717 ± 0.0011	0.01283 ± 0.00166	0.03162 ± 0.00523	0.02489 ± 0.00497	0.02936 ± 0.00241	0.03298 ± 0.00391	0.05404 ± 0.02236	0.01882 ± 0.002	0.17307 ± 0.08121	0.2244 ± 0.05776
SUG2665	d__Bacteria;p__Bacillota_A;c__Clostridia;o__Lachnospirales;f__Lachnospiraceae;g__Blautia_A;s__	GCA_034115005.1	276	2521735	41.05		ND	0.00175 ± 0.00093	0.00027 ± 0.00027	0.00737 ± 0.00115	0.00111 ± 0.00067	0.0015 ± 0.00065	0.00507 ± 0.00127	0.00267 ± 0.00109	0.00421 ± 0.00138	0.00468 ± 0.00159	0.00801 ± 0.00101	0.00663 ± 0.00163	0.01251 ± 0.00193	0.00844 ± 0.00162	0.01308 ± 0.00247	0.01307 ± 0.00281	0.03011 ± 0.00309	0.03109 ± 0.00326	0.18023 ± 0.02749	0.19069 ± 0.03622	0.08731 ± 0.01423	0.06304 ± 0.01265
SUG2666	d__Bacteria;p__Bacillota_A;c__Clostridia;o__Lachnospirales;f__Lachnospiraceae;g__Blautia_A;s__	GCA_034118545.1	185	2957002	43.93		ND	0.00008 ± 0.00008	0.00027 ± 0.00027	0.00329 ± 0.00066	ND	ND	ND	ND	ND	ND	ND	ND	0.00006 ± 0.00006	ND	ND	ND	0.0136 ± 0.00735	0.04323 ± 0.01741	0.00106 ± 0.00025	0.00045 ± 0.00017	0.00124 ± 0.00055	0.0014 ± 0.00021
SUG2667	d__Bacteria;p__Bacillota_A;c__Clostridia;o__Lachnospirales;f__Lachnospiraceae;g__Blautia_A;s__	GCA_034172945.1	258	2392097	41.32		ND	0.00052 ± 0.00032	0.00018 ± 0.00018	0.00352 ± 0.00058	ND	0.00067 ± 0.00032	0.00155 ± 0.00062	ND	0.00152 ± 0.0006	ND	0.00091 ± 0.00051	0.00099 ± 0.00054	0.00314 ± 0.00086	0.00178 ± 0.00074	0.00406 ± 0.00126	0.00703 ± 0.00294	0.01035 ± 0.00097	0.01478 ± 0.00267	0.15023 ± 0.03492	0.10769 ± 0.02008	0.0527 ± 0.00981	0.05555 ± 0.01212
SUG2674	d__Bacteria;p__Bacillota_A;c__Clostridia;o__Lachnospirales;f__Lachnospiraceae;g__Blautia_A;s__Blautia_A ammoniilytica	GCA_034091145.1	194	2643504	43.57		ND	0.00061 ± 0.00058	ND	0.00359 ± 0.00082	ND	0.0001 ± 0.0001	0.00609 ± 0.00395	ND	0.00786 ± 0.00362	ND	0.01001 ± 0.00388	0.00201 ± 0.00091	0.02015 ± 0.00563	0.00706 ± 0.00233	0.04098 ± 0.01354	0.01298 ± 0.00368	0.00984 ± 0.00222	0.03706 ± 0.00728	0.00713 ± 0.00163	0.00448 ± 0.00073	0.0056 ± 0.00091	0.00902 ± 0.00094
SUG2668	d__Bacteria;p__Bacillota_A;c__Clostridia;o__Lachnospirales;f__Lachnospiraceae;g__Blautia_A;s__Blautia_A massiliensis	GCA_034108925.1	177	2779997	45.25		ND	0.02494 ± 0.00676	0.0029 ± 0.00263	0.02742 ± 0.00568	0.00326 ± 0.00129	0.02139 ± 0.01281	0.08283 ± 0.04279	0.00007 ± 0.00007	0.00788 ± 0.00356	0.00047 ± 0.00034	0.00536 ± 0.00183	0.00208 ± 0.00083	0.00513 ± 0.00085	0.00548 ± 0.00166	0.00442 ± 0.00117	0.01267 ± 0.00415	0.0975 ± 0.02515	0.12013 ± 0.02957	0.04217 ± 0.00692	0.03638 ± 0.00735	0.04477 ± 0.00669	0.04439 ± 0.00545
SUG2669	d__Bacteria;p__Bacillota_A;c__Clostridia;o__Lachnospirales;f__Lachnospiraceae;g__Blautia_A;s__Blautia_A obeum	GCA_034088005.1	280	2954511	42.03		ND	0.02644 ± 0.00856	0.00296 ± 0.00274	0.03638 ± 0.00748	0.00047 ± 0.00025	0.00149 ± 0.00072	0.00811 ± 0.00397	0.01061 ± 0.00533	0.01848 ± 0.00729	0.01542 ± 0.00388	0.05956 ± 0.01243	0.02137 ± 0.00447	0.09733 ± 0.01832	0.0327 ± 0.00923	0.11617 ± 0.02961	0.09512 ± 0.02603	0.2149 ± 0.06832	0.15975 ± 0.0422	0.06343 ± 0.01352	0.05104 ± 0.01569	0.05104 ± 0.00989	0.062 ± 0.00596
SUG2670	d__Bacteria;p__Bacillota_A;c__Clostridia;o__Lachnospirales;f__Lachnospiraceae;g__Blautia_A;s__Blautia_A sp018919065	GCA_034103665.1	273	3681808	42		ND	0.02274 ± 0.00647	0.00269 ± 0.00239	0.03119 ± 0.00694	0.0021 ± 0.00091	0.00232 ± 0.00103	0.01388 ± 0.00657	0.00494 ± 0.00111	0.01046 ± 0.00631	0.00976 ± 0.00301	0.00658 ± 0.00091	0.0107 ± 0.00325	0.01218 ± 0.0018	0.01003 ± 0.0014	0.05231 ± 0.02177	0.03153 ± 0.01148	0.17604 ± 0.0377	0.4823 ± 0.16896	0.15668 ± 0.03561	0.10625 ± 0.02628	0.13305 ± 0.02704	0.13414 ± 0.02521
SUG2671	d__Bacteria;p__Bacillota_A;c__Clostridia;o__Lachnospirales;f__Lachnospiraceae;g__Blautia_A;s__Blautia_A sp022764275	GCA_034174285.1	283	2953744	45.46		ND	0.00103 ± 0.00068	0.00314 ± 0.00288	0.00537 ± 0.00162	ND	ND	ND	ND	ND	ND	0.00008 ± 0.00008	ND	ND	ND	ND	0.00009 ± 0.00009	0.00581 ± 0.00112	0.02835 ± 0.02385	0.05453 ± 0.00706	0.02753 ± 0.00454	0.03833 ± 0.00511	0.03382 ± 0.00456
SUG2672	d__Bacteria;p__Bacillota_A;c__Clostridia;o__Lachnospirales;f__Lachnospiraceae;g__Blautia_A;s__Blautia_A sp022769545	GCA_034118325.1	42	2883361	47.34		ND	0.00026 ± 0.0002	0.00025 ± 0.00025	0.0033 ± 0.00067	ND	ND	0.00029 ± 0.00029	ND	ND	ND	ND	0.00025 ± 0.00025	0.00072 ± 0.00049	0.00032 ± 0.00032	0.00177 ± 0.00132	0.00301 ± 0.00174	0.03343 ± 0.01073	0.11673 ± 0.08546	0.00468 ± 0.00049	0.00349 ± 0.00056	0.00468 ± 0.00049	0.00544 ± 0.00039
SUG2673	d__Bacteria;p__Bacillota_A;c__Clostridia;o__Lachnospirales;f__Lachnospiraceae;g__Blautia_A;s__Blautia_A sp022770365	GCA_034102685.1	133	3816782	43.5		ND	0.00066 ± 0.00038	0.00054 ± 0.00054	0.00722 ± 0.00134	ND	0.00022 ± 0.00018	0.00228 ± 0.00087	0.00127 ± 0.00079	0.00449 ± 0.00181	0.00247 ± 0.00112	0.00592 ± 0.00114	0.03036 ± 0.00845	0.01157 ± 0.00214	0.04856 ± 0.01554	0.03306 ± 0.01362	0.11055 ± 0.03183	0.03137 ± 0.01144	0.02065 ± 0.00387	0.00703 ± 0.00079	0.0045 ± 0.00077	0.0075 ± 0.00128	0.00864 ± 0.00065
SUG2675	d__Bacteria;p__Bacillota_A;c__Clostridia;o__Lachnospirales;f__Lachnospiraceae;g__Blautia_A;s__Blautia_A sp900551465	GCA_034090745.1	81	3106848	42.38		0.02677 ± 0.02677	ND	ND	0.00626 ± 0.00255	0.00225 ± 0.00157	ND	0.03368 ± 0.01701	ND	0.141 ± 0.13317	0.00059 ± 0.00059	0.00943 ± 0.00596	0.00015 ± 0.00015	0.00401 ± 0.00153	ND	0.00152 ± 0.00152	0.00037 ± 0.00037	0.00409 ± 0.0007	0.00411 ± 0.00115	0.00247 ± 0.00064	0.00226 ± 0.0006	0.00233 ± 0.00058	0.00301 ± 0.00048
SUG2676	d__Bacteria;p__Bacillota_A;c__Clostridia;o__Lachnospirales;f__Lachnospiraceae;g__Butyribacter;s__	GCA_034101125.1	53	2460368	39.49		ND	ND	ND	0.00042 ± 0.00016	ND	ND	ND	ND	ND	ND	ND	ND	ND	ND	ND	ND	0.00059 ± 0.0002	0.0004 ± 0.00012	0.10913 ± 0.02807	0.10378 ± 0.03112	0.00918 ± 0.00164	0.01002 ± 0.00266
SUG2677	d__Bacteria;p__Bacillota_A;c__Clostridia;o__Lachnospirales;f__Lachnospiraceae;g__Butyribacter;s__Butyribacter sp000436755	GCA_034167205.1	204	2783196	36.07		ND	ND	ND	0.00097 ± 0.00031	ND	ND	ND	ND	ND	ND	ND	ND	ND	ND	ND	ND	0.0054 ± 0.00173	0.00252 ± 0.00081	0.0231 ± 0.00563	0.00866 ± 0.00174	0.01262 ± 0.00299	0.02097 ± 0.00402
SUG2678	d__Bacteria;p__Bacillota_A;c__Clostridia;o__Lachnospirales;f__Lachnospiraceae;g__Butyrivibrio_A;s__Butyrivibrio_A crossotus	GCA_034103325.1	125	1980601	37.64		ND	0.00251 ± 0.00241	ND	0.00336 ± 0.00119	ND	ND	ND	ND	ND	ND	ND	ND	ND	ND	ND	ND	0.00068 ± 0.0002	0.00071 ± 0.00027	0.02246 ± 0.01041	0.00948 ± 0.00311	0.01418 ± 0.00316	0.03107 ± 0.00675
SUG2679	d__Bacteria;p__Bacillota_A;c__Clostridia;o__Lachnospirales;f__Lachnospiraceae;g__CAG-194;s__CAG-194 sp000432915	GCA_034100145.1	140	2372989	44.6		ND	0.00354 ± 0.00285	ND	0.00358 ± 0.00125	ND	ND	ND	ND	ND	ND	ND	ND	ND	ND	ND	ND	0.0033 ± 0.00109	0.00115 ± 0.00023	0.01581 ± 0.00406	0.02831 ± 0.00948	0.03423 ± 0.00974	0.05418 ± 0.00935
SUG2680	d__Bacteria;p__Bacillota_A;c__Clostridia;o__Lachnospirales;f__Lachnospiraceae;g__CAG-303;s__	GCA_034172985.1	202	2656477	38.03		ND	0.00006 ± 0.00006	0.00019 ± 0.00019	0.00499 ± 0.00072	ND	ND	ND	ND	ND	ND	ND	ND	ND	ND	ND	ND	0.00374 ± 0.0004	0.00332 ± 0.00037	0.00774 ± 0.00217	0.01551 ± 0.00675	0.02844 ± 0.01399	0.02897 ± 0.00531
SUG2681	d__Bacteria;p__Bacillota_A;c__Clostridia;o__Lachnospirales;f__Lachnospiraceae;g__CAG-45;s__CAG-45 sp002299665	GCA_034116435.1	191	2950350	38.22		ND	0.00003 ± 0.00003	0.00043 ± 0.00043	0.00451 ± 0.0011	ND	ND	ND	ND	ND	ND	ND	ND	ND	ND	ND	ND	0.0019 ± 0.00028	0.00227 ± 0.00034	0.0066 ± 0.00177	0.00846 ± 0.00483	0.01028 ± 0.00284	0.04145 ± 0.02775
SUG2682	d__Bacteria;p__Bacillota_A;c__Clostridia;o__Lachnospirales;f__Lachnospiraceae;g__CAG-510;s__CAG-510 sp000434615	GCA_034116345.1	276	2153256	46.99		ND	0.0014 ± 0.00099	ND	0.00613 ± 0.00266	ND	ND	ND	ND	ND	ND	ND	ND	0.00058 ± 0.00058	ND	0.00041 ± 0.00033	0.00237 ± 0.00149	0.00451 ± 0.00354	0.00668 ± 0.00552	0.00324 ± 0.00104	0.00614 ± 0.00255	0.00571 ± 0.00101	0.01208 ± 0.00281
SUG2683	d__Bacteria;p__Bacillota_A;c__Clostridia;o__Lachnospirales;f__Lachnospiraceae;g__CAG-56;s__CAG-56 sp900539525	GCA_034113465.1	110	2526474	46.62		ND	0.00265 ± 0.00202	ND	0.00764 ± 0.00653	ND	ND	0.06825 ± 0.05485	0.04749 ± 0.03523	0.04393 ± 0.03189	0.1318 ± 0.05908	0.07267 ± 0.04238	0.19051 ± 0.12187	0.16629 ± 0.07862	0.1221 ± 0.0535	0.17268 ± 0.11217	0.12068 ± 0.06287	0.00204 ± 0.00028	0.00149 ± 0.00028	0.001 ± 0.00022	0.0009 ± 0.00037	0.00096 ± 0.00034	0.00146 ± 0.00022
SUG2684	d__Bacteria;p__Bacillota_A;c__Clostridia;o__Lachnospirales;f__Lachnospiraceae;g__CAG-603;s__CAG-603 sp900314555	GCA_034086765.1	369	2365421	33.24		ND	ND	ND	0.00057 ± 0.00016	ND	ND	ND	ND	ND	ND	ND	ND	ND	ND	ND	ND	0.00042 ± 0.00015	0.00319 ± 0.00268	0.01509 ± 0.00522	0.00647 ± 0.00304	0.0128 ± 0.00429	0.01434 ± 0.00332
SUG2685	d__Bacteria;p__Bacillota_A;c__Clostridia;o__Lachnospirales;f__Lachnospiraceae;g__CAG-791;s__CAG-791 sp000431495	GCA_034090105.1	158	2399376	51.61		ND	0.00336 ± 0.00265	ND	0.00286 ± 0.00234	ND	ND	ND	ND	ND	ND	ND	ND	ND	ND	ND	ND	0.00704 ± 0.00554	0.01444 ± 0.00926	0.05337 ± 0.00651	0.0588 ± 0.01078	0.07658 ± 0.00805	0.14383 ± 0.02409
SUG2686	d__Bacteria;p__Bacillota_A;c__Clostridia;o__Lachnospirales;f__Lachnospiraceae;g__CAG-791;s__CAG-791 sp900317475	GCA_034090035.1	111	2734084	52.07		ND	ND	ND	ND	ND	ND	ND	ND	ND	ND	ND	ND	ND	ND	ND	ND	0.00015 ± 0.0001	ND	0.0146 ± 0.00903	0.3931 ± 0.13808	0.04587 ± 0.02799	0.00847 ± 0.00642
SUG2687	d__Bacteria;p__Bacillota_A;c__Clostridia;o__Lachnospirales;f__Lachnospiraceae;g__CAG-95;s__CAG-95 sp017622575	GCA_034103445.1	41	3038868	43.04		ND	0.02126 ± 0.0069	0.0055 ± 0.00388	0.0437 ± 0.00802	ND	ND	0.00015 ± 0.00015	ND	ND	ND	0.00029 ± 0.00029	ND	0.00151 ± 0.00063	ND	0.00268 ± 0.00088	0.00287 ± 0.0016	0.22924 ± 0.11434	0.1024 ± 0.0245	0.0077 ± 0.00145	0.00986 ± 0.00336	0.01772 ± 0.00365	0.05714 ± 0.01204
SUG2688	d__Bacteria;p__Bacillota_A;c__Clostridia;o__Lachnospirales;f__Lachnospiraceae;g__CAG-95;s__CAG-95 sp018384375	GCA_034176995.1	203	2994790	43.73		ND	0.02197 ± 0.00778	0.0009 ± 0.0009	0.03261 ± 0.01154	ND	ND	ND	ND	0.0003 ± 0.0003	0.00012 ± 0.00012	ND	0.00015 ± 0.00015	ND	ND	0.00382 ± 0.00356	0.00057 ± 0.00039	0.02219 ± 0.01062	0.04469 ± 0.01691	0.00079 ± 0.00021	0.00084 ± 0.00041	0.00267 ± 0.00122	0.00291 ± 0.00086
SUG2689	d__Bacteria;p__Bacillota_A;c__Clostridia;o__Lachnospirales;f__Lachnospiraceae;g__CAG-95;s__CAG-95 sp945868485	GCA_034087345.1	163	3047147	40.58		ND	0.00003 ± 0.00003	ND	0.0021 ± 0.00038	ND	ND	0.0126 ± 0.00841	ND	0.00427 ± 0.00356	0.00171 ± 0.0011	0.00854 ± 0.00621	0.00303 ± 0.0018	0.00705 ± 0.00361	0.00175 ± 0.00077	0.02055 ± 0.01028	0.01666 ± 0.00842	0.05542 ± 0.05149	0.00274 ± 0.00054	0.00097 ± 0.00021	0.00097 ± 0.00026	0.00193 ± 0.00033	0.00341 ± 0.0005
SUG2690	d__Bacteria;p__Bacillota_A;c__Clostridia;o__Lachnospirales;f__Lachnospiraceae;g__CAKRHR01;s__CAKRHR01 sp022770525	GCA_034100205.1	126	3361572	41.65		ND	0.00005 ± 0.00005	0.00012 ± 0.00012	0.00167 ± 0.0003	ND	ND	0.00342 ± 0.00342	ND	0.00012 ± 0.00012	ND	0.00073 ± 0.00055	ND	0.00237 ± 0.00103	ND	0.00254 ± 0.0015	0.00389 ± 0.00252	0.03243 ± 0.00752	0.04863 ± 0.00718	0.00217 ± 0.00051	0.00164 ± 0.00045	0.00243 ± 0.00059	0.00394 ± 0.00052
SUG2691	d__Bacteria;p__Bacillota_A;c__Clostridia;o__Lachnospirales;f__Lachnospiraceae;g__CALZKI01;s__CALZKI01 sp945787995	GCA_034091445.1	318	2690520	43.54		ND	0.00129 ± 0.00092	0.00012 ± 0.00012	0.01004 ± 0.00385	ND	ND	ND	ND	ND	ND	ND	ND	ND	ND	ND	ND	0.0043 ± 0.00121	0.00348 ± 0.00088	0.00088 ± 0.00022	0.00074 ± 0.00025	0.00146 ± 0.00026	0.0065 ± 0.00204
SUG2692	d__Bacteria;p__Bacillota_A;c__Clostridia;o__Lachnospirales;f__Lachnospiraceae;g__Choladocola;s__Choladocola sp003480725	GCA_034113985.1	138	2325970	45.87		ND	0.00053 ± 0.0004	ND	0.00913 ± 0.0026	ND	0.00026 ± 0.00022	0.00199 ± 0.00094	ND	0.00054 ± 0.0004	0.00198 ± 0.00124	0.00028 ± 0.0002	0.00012 ± 0.00012	0.00065 ± 0.00039	0.00028 ± 0.00019	0.00152 ± 0.00142	ND	0.00335 ± 0.00059	0.01167 ± 0.00334	0.01397 ± 0.00401	0.00969 ± 0.00204	0.0168 ± 0.00379	0.01985 ± 0.00384
SUG2693	d__Bacteria;p__Bacillota_A;c__Clostridia;o__Lachnospirales;f__Lachnospiraceae;g__Choladocola;s__Choladocola sp003481535	GCA_034100845.1	185	2313721	46.25		ND	ND	ND	0.0048 ± 0.0015	ND	ND	0.0005 ± 0.00027	ND	0.00013 ± 0.00013	0.0056 ± 0.0056	ND	ND	ND	ND	ND	ND	0.00407 ± 0.00113	0.02086 ± 0.00593	0.01027 ± 0.00232	0.00749 ± 0.00189	0.00742 ± 0.00155	0.00869 ± 0.0019
SUG2694	d__Bacteria;p__Bacillota_A;c__Clostridia;o__Lachnospirales;f__Lachnospiraceae;g__Choladousia;s__	GCA_034093895.1	215	2928288	46.89		ND	0.00003 ± 0.00003	ND	0.00108 ± 0.0002	ND	ND	ND	ND	ND	ND	ND	ND	0.0002 ± 0.0002	ND	0.00242 ± 0.00242	ND	0.02633 ± 0.01935	0.00655 ± 0.0019	0.00189 ± 0.00026	0.00119 ± 0.00028	0.00185 ± 0.00043	0.00229 ± 0.00024
SUG2695	d__Bacteria;p__Bacillota_A;c__Clostridia;o__Lachnospirales;f__Lachnospiraceae;g__Choladousia;s__Choladousia sp022776305	GCA_034100075.1	233	2836312	44.78		ND	0.01136 ± 0.00287	0.00213 ± 0.00213	0.02163 ± 0.00306	ND	ND	0.00028 ± 0.00019	ND	0.00104 ± 0.00055	0.00068 ± 0.00054	0.00149 ± 0.00068	0.00136 ± 0.00062	0.00489 ± 0.0011	0.00086 ± 0.00049	0.00624 ± 0.00201	0.00653 ± 0.00186	0.05044 ± 0.01331	0.03332 ± 0.00605	0.01404 ± 0.0032	0.01139 ± 0.00229	0.01464 ± 0.00274	0.02113 ± 0.00319
SUG2696	d__Bacteria;p__Bacillota_A;c__Clostridia;o__Lachnospirales;f__Lachnospiraceae;g__Clostridium_AP;s__Clostridium_AP scindens	GCA_034116645.1	57	2823783	47.2		ND	0.01063 ± 0.00439	ND	0.00142 ± 0.00062	ND	0.00018 ± 0.00018	0.00892 ± 0.00425	0.40259 ± 0.12773	0.02981 ± 0.01275	0.69317 ± 0.10943	0.17527 ± 0.06666	0.72106 ± 0.09931	0.20045 ± 0.09744	0.63334 ± 0.13394	0.10798 ± 0.02885	0.54163 ± 0.17196	0.01428 ± 0.01163	0.00348 ± 0.00097	0.00037 ± 0.00016	ND	0.00046 ± 0.00022	0.00061 ± 0.00016
SUG2697	d__Bacteria;p__Bacillota_A;c__Clostridia;o__Lachnospirales;f__Lachnospiraceae;g__Clostridium_Q;s__Clostridium_Q fessum	GCA_034117225.1	164	2493307	49.33		ND	ND	ND	0.00088 ± 0.00017	ND	ND	ND	ND	0.00027 ± 0.00019	ND	0.00008 ± 0.00008	ND	0.00034 ± 0.00019	ND	0.0001 ± 0.0001	0.00019 ± 0.00014	0.00161 ± 0.00023	0.00183 ± 0.00029	0.02218 ± 0.00477	0.01976 ± 0.00376	0.02168 ± 0.00317	0.01751 ± 0.00324
SUG2698	d__Bacteria;p__Bacillota_A;c__Clostridia;o__Lachnospirales;f__Lachnospiraceae;g__Clostridium_Q;s__Clostridium_Q sp016302185	GCA_034172325.1	265	2666941	49.39		ND	0.00725 ± 0.00233	0.0072 ± 0.00488	0.03195 ± 0.00541	ND	ND	0.00145 ± 0.00111	ND	0.00009 ± 0.00009	0.00027 ± 0.00027	ND	ND	ND	ND	0.00033 ± 0.00023	0.00038 ± 0.00038	0.01667 ± 0.00524	0.02212 ± 0.00571	0.02277 ± 0.00426	0.01626 ± 0.00291	0.00837 ± 0.00204	0.01332 ± 0.00242
SUG2699	d__Bacteria;p__Bacillota_A;c__Clostridia;o__Lachnospirales;f__Lachnospiraceae;g__Clostridium_Q;s__Clostridium_Q symbiosum	GCA_034099645.1	196	4446885	48.07		0.01355 ± 0.01355	0.00282 ± 0.00127	ND	0.00132 ± 0.00089	0.0272 ± 0.02249	0.19876 ± 0.1096	0.17758 ± 0.03755	1.72446 ± 0.32879	0.06088 ± 0.01684	0.28114 ± 0.07026	0.04698 ± 0.01181	0.19778 ± 0.05774	0.0347 ± 0.00828	0.07608 ± 0.01596	0.00863 ± 0.00247	0.07126 ± 0.03802	0.00098 ± 0.00068	0.001 ± 0.00076	0.00021 ± 0.00021	ND	0.00017 ± 0.00017	0.0002 ± 0.0002
SUG2700	d__Bacteria;p__Bacillota_A;c__Clostridia;o__Lachnospirales;f__Lachnospiraceae;g__Coprococcus_A;s__Coprococcus_A catus_A	GCA_034179065.1	69	2665006	43.97		0.00687 ± 0.00687	0.03005 ± 0.00799	0.00016 ± 0.00016	0.04573 ± 0.0128	ND	0.00143 ± 0.00083	0.0163 ± 0.01137	ND	0.00193 ± 0.00091	ND	ND	0.0005 ± 0.0005	0.00105 ± 0.00049	0.00025 ± 0.00025	0.00271 ± 0.00113	0.00177 ± 0.00114	0.02691 ± 0.00676	0.14749 ± 0.10089	0.01868 ± 0.00369	0.01445 ± 0.00367	0.0235 ± 0.00474	0.06363 ± 0.0121
SUG2701	d__Bacteria;p__Bacillota_A;c__Clostridia;o__Lachnospirales;f__Lachnospiraceae;g__Copromonas;s__Copromonas sp900066785	GCA_034100985.1	154	2914542	49.57		ND	0.00055 ± 0.00055	ND	0.00262 ± 0.00104	0.00161 ± 0.00112	0.0732 ± 0.04585	0.02368 ± 0.01231	0.00192 ± 0.00149	0.00287 ± 0.00142	0.01039 ± 0.00774	0.00171 ± 0.00114	0.00566 ± 0.00522	0.00041 ± 0.00024	0.00201 ± 0.00138	ND	0.0005 ± 0.0005	0.0062 ± 0.00191	0.03811 ± 0.01213	0.0167 ± 0.0048	0.00811 ± 0.00218	0.00893 ± 0.00202	0.01186 ± 0.00271
SUG2702	d__Bacteria;p__Bacillota_A;c__Clostridia;o__Lachnospirales;f__Lachnospiraceae;g__Dorea;s__Dorea formicigenerans	GCA_034114265.1	109	2333345	41.23		ND	0.00158 ± 0.00097	ND	0.0039 ± 0.00106	0.02031 ± 0.01491	0.00393 ± 0.00238	0.00579 ± 0.00351	ND	0.00141 ± 0.00057	0.00021 ± 0.00021	0.00076 ± 0.00045	0.00065 ± 0.00059	0.01418 ± 0.01286	0.00296 ± 0.0026	0.00115 ± 0.00057	0.00074 ± 0.00045	0.01362 ± 0.00377	0.03285 ± 0.00944	0.06246 ± 0.01219	0.04452 ± 0.01145	0.02256 ± 0.00411	0.02685 ± 0.00522
SUG2703	d__Bacteria;p__Bacillota_A;c__Clostridia;o__Lachnospirales;f__Lachnospiraceae;g__Dorea_A;s__Dorea_A longicatena	GCA_034102665.1	67	2304153	41.78		ND	0.01879 ± 0.00525	0.0001 ± 0.0001	0.01704 ± 0.0046	0.02187 ± 0.02119	0.02679 ± 0.01807	0.00528 ± 0.00261	0.00954 ± 0.00765	0.00553 ± 0.00359	0.1254 ± 0.12246	0.0009 ± 0.00053	0.13769 ± 0.13754	0.01943 ± 0.0189	0.00367 ± 0.00358	0.00083 ± 0.00047	0.00073 ± 0.00043	0.04548 ± 0.0135	0.06033 ± 0.02339	0.10588 ± 0.02014	0.05317 ± 0.01624	0.08144 ± 0.01436	0.10224 ± 0.01869
SUG2704	d__Bacteria;p__Bacillota_A;c__Clostridia;o__Lachnospirales;f__Lachnospiraceae;g__Dorea_A;s__Dorea_A sp022769185	GCA_034088605.1	131	2771935	41.42		ND	0.00003 ± 0.00003	0.00029 ± 0.00029	0.00222 ± 0.00044	ND	ND	0.00068 ± 0.00031	ND	0.00065 ± 0.00065	ND	ND	0.00012 ± 0.00012	0.00049 ± 0.00034	0.00286 ± 0.00286	0.00025 ± 0.00025	0.00018 ± 0.00018	0.09155 ± 0.06913	0.01738 ± 0.01285	0.02829 ± 0.01396	0.00647 ± 0.00231	0.0142 ± 0.00835	0.00492 ± 0.00166
SUG2705	d__Bacteria;p__Bacillota_A;c__Clostridia;o__Lachnospirales;f__Lachnospiraceae;g__Eisenbergiella;s__Eisenbergiella porci	GCA_034086905.1	223	4784453	48.72		ND	0.0004 ± 0.0004	ND	0.00055 ± 0.00032	0.00014 ± 0.00014	0.00123 ± 0.00084	0.094 ± 0.03436	0.70206 ± 0.14659	0.25844 ± 0.05995	0.74968 ± 0.15765	0.28702 ± 0.06603	0.50363 ± 0.15078	0.19508 ± 0.07203	0.41152 ± 0.16688	0.20501 ± 0.10465	0.23063 ± 0.10943	0.00094 ± 0.00045	0.00339 ± 0.00261	ND	ND	0.00012 ± 0.00012	0.00023 ± 0.00016
SUG2706	d__Bacteria;p__Bacillota_A;c__Clostridia;o__Lachnospirales;f__Lachnospiraceae;g__Eisenbergiella;s__Eisenbergiella porci	GCA_034172685.1	120	5269973	48.46		0.0025 ± 0.0025	0.00157 ± 0.00098	ND	0.00138 ± 0.00057	0.00055 ± 0.00045	0.00192 ± 0.00122	0.22984 ± 0.08446	1.4835 ± 0.30199	0.61666 ± 0.14628	1.43034 ± 0.3311	0.64956 ± 0.15287	0.56625 ± 0.11156	0.44821 ± 0.18303	0.41044 ± 0.12132	0.48188 ± 0.26463	0.27033 ± 0.08631	0.00879 ± 0.00175	0.03136 ± 0.01949	0.00211 ± 0.00041	0.00168 ± 0.00041	0.00257 ± 0.00042	0.00323 ± 0.00042
SUG2707	d__Bacteria;p__Bacillota_A;c__Clostridia;o__Lachnospirales;f__Lachnospiraceae;g__Enterocloster;s__Enterocloster aldenensis	GCA_034113485.1	128	5061045	50.56		0.00611 ± 0.00611	0.00062 ± 0.00059	ND	0.00061 ± 0.00034	0.00156 ± 0.00082	0.01233 ± 0.00723	0.09937 ± 0.01445	0.85275 ± 0.26682	0.08067 ± 0.02109	0.1369 ± 0.02983	0.12514 ± 0.03128	0.14629 ± 0.03204	0.11834 ± 0.02431	0.15008 ± 0.06081	0.09834 ± 0.02981	0.16525 ± 0.06033	0.00378 ± 0.00248	0.00296 ± 0.00163	ND	ND	ND	0.00008 ± 0.00008
SUG2708	d__Bacteria;p__Bacillota_A;c__Clostridia;o__Lachnospirales;f__Lachnospiraceae;g__Enterocloster;s__Enterocloster clostridioformis	GCA_034115905.1	125	4596639	49.83		0.02291 ± 0.02291	0.00601 ± 0.00314	ND	0.00318 ± 0.00131	0.00343 ± 0.00166	0.02847 ± 0.013	0.21544 ± 0.04333	0.92192 ± 0.14289	0.27788 ± 0.06269	0.78266 ± 0.21322	0.73157 ± 0.11926	1.20271 ± 0.19917	0.75678 ± 0.20573	1.02308 ± 0.25014	0.35699 ± 0.0673	0.76838 ± 0.20472	0.00321 ± 0.0011	0.00506 ± 0.00211	0.00485 ± 0.00099	0.00199 ± 0.00048	0.00283 ± 0.00068	0.00321 ± 0.00041
SUG2709	d__Bacteria;p__Bacillota_A;c__Clostridia;o__Lachnospirales;f__Lachnospiraceae;g__Enterocloster;s__Enterocloster clostridioformis_A	GCA_034172235.1	78	3865695	50.07		0.0084 ± 0.0084	0.00741 ± 0.0034	ND	0.00537 ± 0.00283	0.0713 ± 0.04008	0.1029 ± 0.03949	0.31683 ± 0.07095	1.6306 ± 0.83656	0.06051 ± 0.01635	0.08305 ± 0.01333	0.05249 ± 0.00689	0.10592 ± 0.0209	0.04474 ± 0.00833	0.07903 ± 0.01635	0.02243 ± 0.00413	0.05524 ± 0.01286	0.00157 ± 0.00042	0.0016 ± 0.0005	0.00026 ± 0.00014	0.00032 ± 0.00032	0.00055 ± 0.00022	0.00053 ± 0.00021
SUG2710	d__Bacteria;p__Bacillota_A;c__Clostridia;o__Lachnospirales;f__Lachnospiraceae;g__Enterocloster;s__Enterocloster porci	GCA_034094515.1	36	3203693	46.39		ND	0.00116 ± 0.00072	0.00028 ± 0.00028	0.00518 ± 0.0007	0.00112 ± 0.00085	0.00414 ± 0.002	0.03847 ± 0.00857	0.25759 ± 0.12917	0.85865 ± 0.42837	3.11027 ± 0.99345	0.38221 ± 0.2205	1.92794 ± 0.79011	0.56268 ± 0.30938	2.38097 ± 0.89162	2.27926 ± 0.96786	1.61231 ± 0.56808	0.01377 ± 0.00113	0.01601 ± 0.00195	0.01968 ± 0.00251	0.01737 ± 0.00135	0.01665 ± 0.00256	0.01939 ± 0.00163
SUG2711	d__Bacteria;p__Bacillota_A;c__Clostridia;o__Lachnospirales;f__Lachnospiraceae;g__Eubacterium_F;s__	GCA_034089785.1	149	2162412	44.59		ND	ND	ND	0.00035 ± 0.00011	ND	ND	ND	ND	ND	ND	ND	ND	ND	ND	ND	ND	0.00126 ± 0.00039	0.00108 ± 0.00084	0.01865 ± 0.00731	0.00857 ± 0.0027	0.00912 ± 0.00241	0.00763 ± 0.00125
SUG2712	d__Bacteria;p__Bacillota_A;c__Clostridia;o__Lachnospirales;f__Lachnospiraceae;g__Eubacterium_F;s__	GCA_034101395.1	78	2325325	42.5		ND	ND	ND	0.00051 ± 0.00022	ND	ND	ND	ND	ND	ND	ND	ND	ND	ND	ND	ND	0.00441 ± 0.00173	0.00568 ± 0.0035	0.00068 ± 0.00021	0.00197 ± 0.00121	0.01612 ± 0.01281	0.04901 ± 0.01874
SUG2713	d__Bacteria;p__Bacillota_A;c__Clostridia;o__Lachnospirales;f__Lachnospiraceae;g__Eubacterium_F;s__Eubacterium_F sp003491505	GCA_034116865.1	152	2353762	41.02		ND	ND	ND	0.00143 ± 0.00045	ND	ND	ND	ND	ND	0.00032 ± 0.00032	ND	ND	0.00057 ± 0.00024	0.00006 ± 0.00006	0.00013 ± 0.00013	0.00027 ± 0.00023	0.01305 ± 0.00695	0.01767 ± 0.01016	0.00306 ± 0.00089	0.00701 ± 0.00306	0.00782 ± 0.00159	0.01139 ± 0.00157
SUG2714	d__Bacteria;p__Bacillota_A;c__Clostridia;o__Lachnospirales;f__Lachnospiraceae;g__Eubacterium_F;s__Eubacterium_F sp022769325	GCA_034100445.1	317	2160128	40.74		ND	ND	ND	0.01047 ± 0.00922	ND	ND	ND	ND	ND	ND	ND	ND	ND	ND	ND	ND	0.01239 ± 0.00914	0.00506 ± 0.00214	0.00234 ± 0.00087	0.01032 ± 0.00498	0.0073 ± 0.00166	0.01898 ± 0.00356
SUG2715	d__Bacteria;p__Bacillota_A;c__Clostridia;o__Lachnospirales;f__Lachnospiraceae;g__Faecalimonas;s__	GCA_034090125.1	113	2727603	39.95		ND	ND	ND	0.00792 ± 0.00733	0.08042 ± 0.07397	0.00143 ± 0.00109	0.56275 ± 0.28731	0.00059 ± 0.00059	0.33933 ± 0.31355	0.00062 ± 0.00062	0.02603 ± 0.0256	0.00163 ± 0.00091	ND	0.00129 ± 0.00129	0.00715 ± 0.00715	0.00154 ± 0.00119	0.00225 ± 0.00034	0.00196 ± 0.00038	0.00181 ± 0.00041	0.00094 ± 0.00031	0.00161 ± 0.00045	0.00259 ± 0.00042
SUG2717	d__Bacteria;p__Bacillota_A;c__Clostridia;o__Lachnospirales;f__Lachnospiraceae;g__Faecalimonas;s__Faecalimonas umbilicata	GCA_034114225.1	32	2698765	41.85		0.02958 ± 0.02958	0.00121 ± 0.00094	ND	0.00128 ± 0.00025	0.02731 ± 0.01051	0.31582 ± 0.11012	0.61954 ± 0.20049	0.17048 ± 0.02729	0.09595 ± 0.0261	0.07492 ± 0.01486	0.02737 ± 0.00672	0.04595 ± 0.01889	0.023 ± 0.01073	0.01356 ± 0.00367	0.00142 ± 0.00082	0.00339 ± 0.00134	0.00359 ± 0.00043	0.00362 ± 0.00063	0.00297 ± 0.00053	0.00256 ± 0.00072	0.00299 ± 0.00069	0.00381 ± 0.00038
SUG2718	d__Bacteria;p__Bacillota_A;c__Clostridia;o__Lachnospirales;f__Lachnospiraceae;g__Faecalimonas;s__Faecalimonas umbilicata	GCA_034118965.1	75	2952625	41.61		0.01247 ± 0.01247	0.02723 ± 0.00953	0.00186 ± 0.00186	0.0356 ± 0.00259	0.06373 ± 0.02387	0.10265 ± 0.05485	0.27238 ± 0.04835	1.77117 ± 0.27472	0.11194 ± 0.01966	0.77386 ± 0.14026	0.09743 ± 0.00735	0.48947 ± 0.17573	0.11188 ± 0.00963	0.17787 ± 0.02804	0.12165 ± 0.0165	0.14697 ± 0.01845	0.07076 ± 0.00463	0.06879 ± 0.00404	0.04254 ± 0.00256	0.03871 ± 0.00204	0.04548 ± 0.00226	0.04796 ± 0.00171
SUG2716	d__Bacteria;p__Bacillota_A;c__Clostridia;o__Lachnospirales;f__Lachnospiraceae;g__Faecalimonas;s__Faecalimonas umbilicata	GCA_034088385.1	71	2701475	41.96		0.02267 ± 0.02267	0.00717 ± 0.00342	0.00054 ± 0.00054	0.0209 ± 0.00267	0.11217 ± 0.05531	0.06865 ± 0.03234	0.37008 ± 0.0925	0.55837 ± 0.08062	0.11863 ± 0.03015	0.2773 ± 0.05159	0.1234 ± 0.0112	0.20596 ± 0.04508	0.13816 ± 0.01245	0.1312 ± 0.01828	0.09918 ± 0.01676	0.15474 ± 0.02334	0.01915 ± 0.00395	0.0159 ± 0.00114	0.01086 ± 0.00092	0.00981 ± 0.00075	0.0135 ± 0.00094	0.01616 ± 0.00101
SUG2719	d__Bacteria;p__Bacillota_A;c__Clostridia;o__Lachnospirales;f__Lachnospiraceae;g__Frisingicoccus;s__Frisingicoccus sp016298055	GCA_034117205.1	169	2269745	42		ND	0.00116 ± 0.00059	0.00038 ± 0.00038	0.01091 ± 0.00148	ND	0.00089 ± 0.00043	0.00458 ± 0.00259	0.00027 ± 0.00027	0.00548 ± 0.00302	0.00157 ± 0.00127	0.0081 ± 0.00146	0.00353 ± 0.0014	0.01565 ± 0.00268	0.00473 ± 0.00189	0.04629 ± 0.02	0.02292 ± 0.00971	0.02674 ± 0.00418	0.09421 ± 0.03335	0.01507 ± 0.00125	0.01221 ± 0.00145	0.014 ± 0.00184	0.01594 ± 0.00122
SUG2720	d__Bacteria;p__Bacillota_A;c__Clostridia;o__Lachnospirales;f__Lachnospiraceae;g__Frisingicoccus;s__Frisingicoccus sp016298055	GCA_034116265.1	60	2765150	41.6		ND	0.00159 ± 0.00082	0.00037 ± 0.00037	0.01138 ± 0.00177	0.00027 ± 0.00027	0.00158 ± 0.00086	0.00826 ± 0.00227	0.01778 ± 0.00282	0.00806 ± 0.00272	0.01555 ± 0.00338	0.01453 ± 0.00196	0.02128 ± 0.00473	0.02156 ± 0.0018	0.02167 ± 0.00374	0.02011 ± 0.00333	0.02595 ± 0.00459	0.01899 ± 0.00176	0.17171 ± 0.09212	0.00961 ± 0.00126	0.00684 ± 0.0011	0.01095 ± 0.00186	0.01358 ± 0.00099
SUG2721	d__Bacteria;p__Bacillota_A;c__Clostridia;o__Lachnospirales;f__Lachnospiraceae;g__Frisingicoccus;s__Frisingicoccus sp016298055	GCA_034178785.1	385	2234001	41.72		ND	0.00182 ± 0.00096	0.00028 ± 0.00028	0.00922 ± 0.00242	ND	ND	0.00044 ± 0.00044	ND	0.00025 ± 0.00025	ND	ND	0.00021 ± 0.00021	0.00007 ± 0.00007	0.00236 ± 0.00236	0.00016 ± 0.00016	0.00051 ± 0.00051	0.0018 ± 0.00027	0.02775 ± 0.01455	0.00101 ± 0.00025	0.00063 ± 0.00024	0.00196 ± 0.00054	0.00258 ± 0.00044
SUG2722	d__Bacteria;p__Bacillota_A;c__Clostridia;o__Lachnospirales;f__Lachnospiraceae;g__Fusicatenibacter;s__	GCA_034089925.1	207	2927976	45.83		ND	0.00006 ± 0.00006	0.00055 ± 0.00055	0.00717 ± 0.00253	ND	ND	0.00019 ± 0.00019	ND	ND	ND	ND	0.00047 ± 0.00047	ND	ND	ND	ND	0.02378 ± 0.01014	0.0035 ± 0.00111	0.0049 ± 0.0007	0.00589 ± 0.00128	0.00627 ± 0.00142	0.00496 ± 0.00152
SUG2723	d__Bacteria;p__Bacillota_A;c__Clostridia;o__Lachnospirales;f__Lachnospiraceae;g__Fusicatenibacter;s__Fusicatenibacter saccharivorans	GCA_034119045.1	235	2659062	49		ND	0.00426 ± 0.00177	ND	0.0108 ± 0.00278	0.0004 ± 0.0004	0.00199 ± 0.00117	0.00025 ± 0.00019	ND	ND	0.00068 ± 0.00068	ND	0.00054 ± 0.00037	0.00029 ± 0.0002	0.0003 ± 0.0003	0.00105 ± 0.00065	0.00039 ± 0.00027	0.12293 ± 0.02994	0.33961 ± 0.11957	0.08413 ± 0.01931	0.05513 ± 0.00962	0.06655 ± 0.01153	0.07927 ± 0.01529
SUG2724	d__Bacteria;p__Bacillota_A;c__Clostridia;o__Lachnospirales;f__Lachnospiraceae;g__Hominisplanchenecus;s__Hominisplanchenecus sp022769625	GCA_034088825.1	158	2543710	46.5		ND	ND	0.00016 ± 0.00016	0.00086 ± 0.00025	ND	ND	ND	ND	ND	ND	0.00025 ± 0.00025	0.00014 ± 0.00014	0.00035 ± 0.00035	0.00052 ± 0.00052	ND	ND	0.01713 ± 0.00778	0.01564 ± 0.01301	0.00626 ± 0.00197	0.00553 ± 0.00215	0.00519 ± 0.00108	0.00823 ± 0.00084
SUG2725	d__Bacteria;p__Bacillota_A;c__Clostridia;o__Lachnospirales;f__Lachnospiraceae;g__Hungatella;s__Hungatella hathewayi	GCA_034183255.1	53	6180076	48.57		ND	ND	ND	0.01016 ± 0.00748	0.00092 ± 0.00071	0.00374 ± 0.00282	0.04103 ± 0.01235	0.24822 ± 0.075	0.19817 ± 0.08017	0.13103 ± 0.02287	0.42866 ± 0.07359	0.35239 ± 0.14242	0.79364 ± 0.20649	0.34817 ± 0.09781	0.57577 ± 0.12931	0.95457 ± 0.28679	0.0031 ± 0.00064	0.00289 ± 0.00066	0.0001 ± 0.0001	ND	0.00033 ± 0.00023	0.00077 ± 0.0003
SUG2726	d__Bacteria;p__Bacillota_A;c__Clostridia;o__Lachnospirales;f__Lachnospiraceae;g__JAEXAX01;s__JAEXAX01 sp023458035	GCA_034175575.1	144	1792750	49.03		ND	0.00004 ± 0.00004	0.03063 ± 0.03063	0.09049 ± 0.0532	ND	ND	0.00283 ± 0.00162	ND	0.00173 ± 0.0008	0.00055 ± 0.00055	0.00189 ± 0.00088	ND	0.00086 ± 0.00059	0.00093 ± 0.00093	0.00033 ± 0.00033	0.00029 ± 0.00029	ND	0.00076 ± 0.00036	0.00022 ± 0.00015	0.00151 ± 0.00131	0.01259 ± 0.007	0.01281 ± 0.00759
SUG2728	d__Bacteria;p__Bacillota_A;c__Clostridia;o__Lachnospirales;f__Lachnospiraceae;g__JAFBIX01;s__JAFBIX01 sp021531895	GCA_034104485.1	66	2664112	41.17		ND	0.00186 ± 0.00105	0.00028 ± 0.00028	0.00765 ± 0.00122	0.00266 ± 0.001	0.00129 ± 0.00052	0.0352 ± 0.01391	0.05482 ± 0.03037	0.05635 ± 0.01931	0.05421 ± 0.01492	0.19365 ± 0.04267	0.06181 ± 0.02252	0.33596 ± 0.08389	0.09281 ± 0.04847	0.30288 ± 0.08241	0.25912 ± 0.09636	0.20182 ± 0.05339	0.19286 ± 0.03282	0.01008 ± 0.00084	0.00919 ± 0.001	0.00953 ± 0.00147	0.00887 ± 0.00061
SUG2727	d__Bacteria;p__Bacillota_A;c__Clostridia;o__Lachnospirales;f__Lachnospiraceae;g__JAFBIX01;s__JAFBIX01 sp021531895	GCA_034086885.1	100	2613734	41.15		ND	0.00278 ± 0.0013	0.00027 ± 0.00027	0.00662 ± 0.00125	0.00293 ± 0.00113	0.00134 ± 0.00056	0.04597 ± 0.02108	0.0892 ± 0.05182	0.11264 ± 0.0449	0.08173 ± 0.02694	0.38925 ± 0.07904	0.10145 ± 0.03883	0.63529 ± 0.11537	0.17374 ± 0.08453	0.53515 ± 0.11011	0.52035 ± 0.18958	0.2383 ± 0.05732	0.24118 ± 0.04151	0.00793 ± 0.00091	0.00742 ± 0.00097	0.00653 ± 0.00082	0.00597 ± 0.00052
SUG2730	d__Bacteria;p__Bacillota_A;c__Clostridia;o__Lachnospirales;f__Lachnospiraceae;g__JAGTTR01;s__JAGTTR01 sp022763925	GCA_034172885.1	176	2306910	49.23		ND	0.00082 ± 0.00052	0.0005 ± 0.0005	0.00772 ± 0.00081	ND	ND	ND	ND	ND	ND	ND	ND	0.00021 ± 0.00015	ND	0.00027 ± 0.00021	0.0007 ± 0.00039	0.01398 ± 0.0018	0.01037 ± 0.00144	0.00305 ± 0.00058	0.00345 ± 0.00065	0.00461 ± 0.00047	0.00475 ± 0.00063
SUG2729	d__Bacteria;p__Bacillota_A;c__Clostridia;o__Lachnospirales;f__Lachnospiraceae;g__JAGTTR01;s__JAGTTR01 sp022763925	GCA_034174365.1	276	2273059	49.39		ND	0.00045 ± 0.00037	0.00043 ± 0.00043	0.00616 ± 0.00065	ND	ND	ND	ND	ND	ND	ND	ND	0.00012 ± 0.00012	ND	ND	0.00067 ± 0.00041	0.01076 ± 0.00118	0.01169 ± 0.00165	0.00214 ± 0.00045	0.00338 ± 0.00067	0.00355 ± 0.00036	0.00437 ± 0.0006
SUG2731	d__Bacteria;p__Bacillota_A;c__Clostridia;o__Lachnospirales;f__Lachnospiraceae;g__JAGZHZ01;s__JAGZHZ01 sp022788205	GCA_034099945.1	133	3380747	44.83		ND	0.00005 ± 0.00005	0.00018 ± 0.00018	0.00272 ± 0.0005	ND	ND	ND	ND	0.00048 ± 0.00034	ND	0.00019 ± 0.00019	ND	0.00074 ± 0.00041	ND	ND	0.00126 ± 0.00126	0.01879 ± 0.00756	0.06465 ± 0.03696	0.0044 ± 0.00052	0.00373 ± 0.0008	0.0054 ± 0.00057	0.01045 ± 0.0013
SUG2732	d__Bacteria;p__Bacillota_A;c__Clostridia;o__Lachnospirales;f__Lachnospiraceae;g__JALFVM01;s__JALFVM01 sp022787145	GCA_034115705.1	138	3196746	43.05		ND	0.00299 ± 0.00136	0.00355 ± 0.00285	0.01608 ± 0.00318	0.00066 ± 0.00034	0.00078 ± 0.00039	0.00364 ± 0.00087	0.00649 ± 0.00141	0.00757 ± 0.00247	0.00917 ± 0.00239	0.0212 ± 0.00332	0.01529 ± 0.00347	0.03076 ± 0.00534	0.01323 ± 0.00188	0.02277 ± 0.00432	0.02428 ± 0.00488	0.04157 ± 0.00571	0.09093 ± 0.04026	0.02732 ± 0.00792	0.01252 ± 0.00149	0.08698 ± 0.06672	0.03586 ± 0.00649
SUG2733	d__Bacteria;p__Bacillota_A;c__Clostridia;o__Lachnospirales;f__Lachnospiraceae;g__KLE1615;s__KLE1615 sp900066985	GCA_034116365.1	254	2571285	41.48		ND	0.02908 ± 0.0075	0.0004 ± 0.0004	0.04569 ± 0.00937	0.0007 ± 0.0007	0.00084 ± 0.00058	0.00012 ± 0.00012	ND	0.00175 ± 0.00097	ND	0.00298 ± 0.00122	0.00551 ± 0.00217	0.00709 ± 0.00204	0.00939 ± 0.00337	0.00718 ± 0.00206	0.01237 ± 0.00394	0.16592 ± 0.03555	0.1926 ± 0.03799	0.04454 ± 0.00899	0.03038 ± 0.00612	0.05668 ± 0.00861	0.08276 ± 0.00703
SUG2734	d__Bacteria;p__Bacillota_A;c__Clostridia;o__Lachnospirales;f__Lachnospiraceae;g__Lachnoclostridium_B;s__	GCA_034178805.1	271	2737708	43.28		ND	0.00619 ± 0.00196	0.00215 ± 0.00215	0.02289 ± 0.00394	0.00639 ± 0.00287	0.00134 ± 0.00088	0.01508 ± 0.01019	ND	0.00373 ± 0.00147	ND	0.00234 ± 0.00088	0.00113 ± 0.00058	0.00275 ± 0.00078	0.00119 ± 0.00057	0.00199 ± 0.00076	0.00363 ± 0.00116	0.00626 ± 0.00089	0.00692 ± 0.00179	0.00298 ± 0.00058	0.00378 ± 0.00152	0.0027 ± 0.00057	0.00415 ± 0.00042
SUG2735	d__Bacteria;p__Bacillota_A;c__Clostridia;o__Lachnospirales;f__Lachnospiraceae;g__Lachnospira;s__	GCA_034115515.1	310	2255041	39.12		ND	0.00004 ± 0.00004	0.00011 ± 0.00011	0.00381 ± 0.00066	ND	ND	ND	ND	ND	ND	ND	0.00004 ± 0.00004	ND	0.00008 ± 0.00008	ND	0.00013 ± 0.00013	0.00583 ± 0.00211	0.00348 ± 0.0016	0.01308 ± 0.0022	0.01245 ± 0.00238	0.01605 ± 0.00223	0.02985 ± 0.00344
SUG2736	d__Bacteria;p__Bacillota_A;c__Clostridia;o__Lachnospirales;f__Lachnospiraceae;g__Lachnospira;s__Lachnospira sp945648485	GCA_034176335.1	274	2238592	38.38		ND	0.00095 ± 0.00064	0.0004 ± 0.0004	0.0107 ± 0.00252	ND	ND	ND	ND	ND	ND	ND	ND	0.0001 ± 0.0001	ND	0.00023 ± 0.00023	ND	0.00462 ± 0.00107	0.00408 ± 0.00065	0.02132 ± 0.00515	0.02784 ± 0.00953	0.047 ± 0.0138	0.12827 ± 0.02023
SUG2737	d__Bacteria;p__Bacillota_A;c__Clostridia;o__Lachnospirales;f__Lachnospiraceae;g__Limivivens;s__	GCA_034101475.1	166	3708523	49.56		ND	ND	ND	0.0006 ± 0.00014	ND	ND	ND	ND	ND	ND	ND	ND	0.00014 ± 0.00014	ND	ND	0.00033 ± 0.00033	0.01522 ± 0.00705	0.02757 ± 0.01248	0.00078 ± 0.00019	0.00041 ± 0.00016	0.00086 ± 0.00029	0.00109 ± 0.0002
SUG2738	d__Bacteria;p__Bacillota_A;c__Clostridia;o__Lachnospirales;f__Lachnospiraceae;g__Limivivens;s__Limivivens sp900066135	GCA_034089395.1	144	2785223	47.58		ND	0.00293 ± 0.00146	ND	0.00807 ± 0.00132	ND	0.00012 ± 0.00012	0.00575 ± 0.00452	ND	0.02932 ± 0.01611	0.00262 ± 0.00165	0.03926 ± 0.0097	0.01335 ± 0.00689	0.06394 ± 0.01615	0.01934 ± 0.00518	0.02766 ± 0.00972	0.03073 ± 0.00834	0.01254 ± 0.00344	0.01398 ± 0.00294	0.01381 ± 0.00238	0.01069 ± 0.00121	0.01616 ± 0.00162	0.01786 ± 0.00136
SUG2739	d__Bacteria;p__Bacillota_A;c__Clostridia;o__Lachnospirales;f__Lachnospiraceae;g__Marvinbryantia;s__Marvinbryantia sp900066075	GCA_034094575.1	147	2745872	43.71		ND	0.01182 ± 0.0036	0.00257 ± 0.00257	0.0213 ± 0.00395	ND	ND	0.00022 ± 0.00022	ND	ND	ND	ND	ND	0.00007 ± 0.00007	ND	0.00041 ± 0.0003	ND	0.05787 ± 0.01751	0.04117 ± 0.0066	0.02943 ± 0.00521	0.02317 ± 0.00707	0.0507 ± 0.00889	0.07709 ± 0.00829
SUG2740	d__Bacteria;p__Bacillota_A;c__Clostridia;o__Lachnospirales;f__Lachnospiraceae;g__Mediterraneibacter;s__Mediterraneibacter faecis	GCA_034091165.1	71	2426760	41.28		ND	0.00649 ± 0.00322	ND	0.00784 ± 0.00176	0.00103 ± 0.0009	0.00613 ± 0.00407	0.00399 ± 0.00212	0.03995 ± 0.02394	0.00406 ± 0.00213	0.13895 ± 0.10447	0.00209 ± 0.00086	0.10841 ± 0.067	0.00782 ± 0.00459	0.03909 ± 0.02482	0.04885 ± 0.04721	0.27425 ± 0.2587	0.02823 ± 0.00626	0.06635 ± 0.02288	0.027 ± 0.00561	0.01798 ± 0.00433	0.01952 ± 0.00384	0.02577 ± 0.00558
SUG2741	d__Bacteria;p__Bacillota_A;c__Clostridia;o__Lachnospirales;f__Lachnospiraceae;g__Mediterraneibacter;s__Mediterraneibacter torques	GCA_034102445.1	48	2490715	41.77		ND	0.00118 ± 0.00103	0.00023 ± 0.00023	0.05833 ± 0.04004	ND	ND	0.00956 ± 0.00466	0.1475 ± 0.1117	0.35568 ± 0.23933	0.50802 ± 0.34636	0.20485 ± 0.11577	1.50845 ± 0.77452	0.13052 ± 0.0895	0.77655 ± 0.43683	0.18069 ± 0.10693	0.22968 ± 0.15108	0.00138 ± 0.0006	0.00183 ± 0.00084	0.0002 ± 0.00009	ND	0.00023 ± 0.00011	0.00033 ± 0.00012
SUG2742	d__Bacteria;p__Bacillota_A;c__Clostridia;o__Lachnospirales;f__Lachnospiraceae;g__Muricomes;s__Muricomes faecalis	GCA_034173975.1	70	5028708	43.91		0.00441 ± 0.00441	0.01567 ± 0.00771	ND	0.00291 ± 0.00129	0.00084 ± 0.00059	0.02455 ± 0.01612	0.14958 ± 0.0421	0.94998 ± 0.16967	0.57075 ± 0.16171	0.58181 ± 0.13303	2.54761 ± 0.35488	1.23523 ± 0.27861	3.07014 ± 0.48495	2.21801 ± 0.45199	1.63097 ± 0.45367	2.48344 ± 0.53997	0.01044 ± 0.00292	0.0084 ± 0.0014	0.002 ± 0.00038	0.00107 ± 0.00035	0.00134 ± 0.00035	0.00195 ± 0.00035
SUG2743	d__Bacteria;p__Bacillota_A;c__Clostridia;o__Lachnospirales;f__Lachnospiraceae;g__NC2004;s__NC2004 sp934317845	GCA_034088465.1	91	2128562	43.63		ND	ND	ND	0.00057 ± 0.00018	ND	ND	ND	ND	ND	ND	ND	ND	ND	ND	ND	ND	0.00028 ± 0.0001	0.00019 ± 0.00019	0.01501 ± 0.00753	0.00673 ± 0.0028	0.01703 ± 0.00701	0.01748 ± 0.0037
SUG2744	d__Bacteria;p__Bacillota_A;c__Clostridia;o__Lachnospirales;f__Lachnospiraceae;g__Oliverpabstia;s__	GCA_034114925.1	142	3301904	39.99		0.00198 ± 0.00198	0.00301 ± 0.00219	ND	0.00197 ± 0.00059	0.00874 ± 0.00352	0.00423 ± 0.00219	0.08668 ± 0.03516	0.44528 ± 0.12618	0.06462 ± 0.01442	0.40949 ± 0.1034	0.08587 ± 0.00867	0.21115 ± 0.06899	0.08775 ± 0.01024	0.09424 ± 0.01477	0.0547 ± 0.01433	0.07452 ± 0.01217	0.00686 ± 0.001	0.00556 ± 0.00073	0.00194 ± 0.00031	0.00115 ± 0.00031	0.0019 ± 0.00045	0.00238 ± 0.00029
SUG2745	d__Bacteria;p__Bacillota_A;c__Clostridia;o__Lachnospirales;f__Lachnospiraceae;g__Oliverpabstia;s__Oliverpabstia intestinalis	GCA_034176665.1	160	2658316	44.93		ND	0.0369 ± 0.00863	0.00662 ± 0.00527	0.05612 ± 0.0106	0.00766 ± 0.00505	0.03328 ± 0.02062	0.07141 ± 0.0272	0.00015 ± 0.00015	0.00722 ± 0.0032	ND	0.0045 ± 0.00216	0.00026 ± 0.00026	0.00332 ± 0.0013	0.00181 ± 0.00114	0.00365 ± 0.00133	0.0025 ± 0.00099	0.14414 ± 0.03829	0.11554 ± 0.02929	0.08487 ± 0.01565	0.08655 ± 0.01612	0.08673 ± 0.01736	0.10859 ± 0.01267
SUG2746	d__Bacteria;p__Bacillota_A;c__Clostridia;o__Lachnospirales;f__Lachnospiraceae;g__Oliverpabstia;s__Oliverpabstia sp004556655	GCA_034118265.1	192	3446185	41.94		ND	0.00135 ± 0.0006	0.0004 ± 0.0004	0.00796 ± 0.00121	0.00032 ± 0.00022	0.0007 ± 0.00034	0.0057 ± 0.00194	0.00875 ± 0.00289	0.01168 ± 0.00467	0.01091 ± 0.00242	0.02649 ± 0.00449	0.01255 ± 0.00283	0.04617 ± 0.00762	0.01616 ± 0.00453	0.05723 ± 0.01133	0.04253 ± 0.01257	0.1662 ± 0.05022	0.21993 ± 0.06945	0.01392 ± 0.00166	0.01151 ± 0.00167	0.01456 ± 0.00207	0.01827 ± 0.00158
SUG2747	d__Bacteria;p__Bacillota_A;c__Clostridia;o__Lachnospirales;f__Lachnospiraceae;g__Oliverpabstia;s__Oliverpabstia sp004562915	GCA_034090785.1	91	3485720	41.52		ND	0.00063 ± 0.00056	0.00027 ± 0.00027	0.00462 ± 0.00079	ND	ND	0.01031 ± 0.00647	ND	0.07005 ± 0.04197	ND	0.04509 ± 0.01283	0.00244 ± 0.00099	0.14251 ± 0.05327	0.00313 ± 0.00099	0.30995 ± 0.13087	0.03108 ± 0.01372	0.28461 ± 0.14247	0.18692 ± 0.07218	0.00556 ± 0.00081	0.00457 ± 0.00092	0.00672 ± 0.0012	0.00882 ± 0.00071
SUG2748	d__Bacteria;p__Bacillota_A;c__Clostridia;o__Lachnospirales;f__Lachnospiraceae;g__Oliverpabstia;s__Oliverpabstia sp022764165	GCA_034086425.1	405	3634203	42.53		ND	0.01147 ± 0.00308	0.00075 ± 0.00075	0.03549 ± 0.00952	0.00082 ± 0.00044	0.00131 ± 0.00067	0.00566 ± 0.00143	0.00485 ± 0.00146	0.0072 ± 0.00161	0.00691 ± 0.00196	0.01426 ± 0.00176	0.01032 ± 0.00252	0.01897 ± 0.0018	0.01479 ± 0.00229	0.02506 ± 0.00434	0.02427 ± 0.00436	0.02318 ± 0.00177	0.02968 ± 0.0028	0.03261 ± 0.00453	0.02574 ± 0.00256	0.07013 ± 0.03971	0.0494 ± 0.0098
SUG2749	d__Bacteria;p__Bacillota_A;c__Clostridia;o__Lachnospirales;f__Lachnospiraceae;g__Oribacterium;s__Oribacterium sp004554245	GCA_034089125.1	154	2126661	54.76		0.00853 ± 0.00853	0.06198 ± 0.01426	0.00769 ± 0.00769	0.07597 ± 0.01711	0.0021 ± 0.00193	0.01515 ± 0.00962	0.00528 ± 0.00356	ND	0.00409 ± 0.00156	0.00032 ± 0.00032	0.00785 ± 0.00183	0.00112 ± 0.00082	0.00717 ± 0.00199	0.00354 ± 0.00181	0.00597 ± 0.00253	0.00632 ± 0.00261	0.0279 ± 0.00769	0.05323 ± 0.01272	0.1345 ± 0.00991	0.10908 ± 0.01276	0.15494 ± 0.01202	0.14449 ± 0.0117
SUG2750	d__Bacteria;p__Bacillota_A;c__Clostridia;o__Lachnospirales;f__Lachnospiraceae;g__Pararoseburia;s__Pararoseburia lenta	GCA_034101615.1	126	2106421	45.68		ND	ND	ND	0.00091 ± 0.00032	ND	ND	ND	ND	ND	ND	ND	ND	ND	ND	ND	ND	0.01465 ± 0.00381	0.03001 ± 0.00948	0.00112 ± 0.0003	0.00094 ± 0.00027	0.00286 ± 0.0007	0.00531 ± 0.00061
SUG2751	d__Bacteria;p__Bacillota_A;c__Clostridia;o__Lachnospirales;f__Lachnospiraceae;g__Pararoseburia;s__Pararoseburia sp022768745	GCA_034116125.1	76	1942073	42.57		ND	0.00028 ± 0.00024	ND	0.00315 ± 0.00137	ND	ND	ND	ND	ND	ND	ND	ND	ND	ND	ND	ND	0.00292 ± 0.00082	0.01116 ± 0.00714	0.01625 ± 0.00762	0.02841 ± 0.0098	0.01529 ± 0.0054	0.02964 ± 0.00642
SUG2752	d__Bacteria;p__Bacillota_A;c__Clostridia;o__Lachnospirales;f__Lachnospiraceae;g__Porcincola;s__Porcincola intestinalis	GCA_034104825.1	217	2537688	53.14		ND	0.00065 ± 0.00065	ND	0.0015 ± 0.00089	ND	ND	ND	ND	ND	ND	ND	ND	ND	0.0018 ± 0.00123	0.00121 ± 0.00083	0.02642 ± 0.01914	0.05682 ± 0.02846	0.01367 ± 0.00641	0.02491 ± 0.006	0.02677 ± 0.0032	0.00955 ± 0.00231	0.00867 ± 0.00246
SUG2753	d__Bacteria;p__Bacillota_A;c__Clostridia;o__Lachnospirales;f__Lachnospiraceae;g__Porcincola;s__Porcincola intestinalis	GCA_034173145.1	19	2555669	52.82		ND	0.00348 ± 0.00197	ND	0.00149 ± 0.00096	ND	ND	ND	ND	ND	ND	ND	0.00026 ± 0.00026	0.00013 ± 0.00013	0.00366 ± 0.00258	0.00125 ± 0.00084	0.06044 ± 0.03902	0.06122 ± 0.02908	0.01805 ± 0.01042	0.0229 ± 0.00598	0.02482 ± 0.00324	0.00815 ± 0.00236	0.00546 ± 0.0021
SUG2754	d__Bacteria;p__Bacillota_A;c__Clostridia;o__Lachnospirales;f__Lachnospiraceae;g__Porcincola;s__Porcincola intestinalis	GCA_034169445.1	116	2470273	53.19		ND	0.00028 ± 0.00028	ND	0.00167 ± 0.00151	ND	ND	ND	ND	ND	ND	ND	ND	ND	0.00075 ± 0.00052	0.00066 ± 0.00045	0.01349 ± 0.00945	0.04708 ± 0.03163	0.01172 ± 0.00716	0.09557 ± 0.02682	0.06914 ± 0.01084	0.01896 ± 0.0044	0.01327 ± 0.00444
SUG2755	d__Bacteria;p__Bacillota_A;c__Clostridia;o__Lachnospirales;f__Lachnospiraceae;g__Porcincola;s__Porcincola intestinalis	GCA_034168785.1	34	2408124	52.67		ND	0.00207 ± 0.00146	ND	0.00222 ± 0.00151	ND	ND	ND	ND	ND	ND	ND	ND	ND	0.00263 ± 0.0018	0.00278 ± 0.00203	0.03905 ± 0.02832	0.0862 ± 0.05888	0.0124 ± 0.00552	0.01678 ± 0.00425	0.0194 ± 0.00237	0.00657 ± 0.00178	0.00526 ± 0.00185
SUG2756	d__Bacteria;p__Bacillota_A;c__Clostridia;o__Lachnospirales;f__Lachnospiraceae;g__Roseburia;s__Roseburia inulinivorans	GCA_034090705.1	239	2765430	42.16		ND	ND	ND	0.0034 ± 0.00162	ND	ND	0.12184 ± 0.07682	ND	0.00852 ± 0.00738	0.0003 ± 0.0003	0.05938 ± 0.03291	0.004 ± 0.004	0.04265 ± 0.02202	0.00028 ± 0.00028	0.14904 ± 0.09926	0.00903 ± 0.00482	0.00662 ± 0.00125	0.01247 ± 0.00329	0.02475 ± 0.00507	0.01474 ± 0.00221	0.01319 ± 0.00291	0.01775 ± 0.00257
SUG2757	d__Bacteria;p__Bacillota_A;c__Clostridia;o__Lachnospirales;f__Lachnospiraceae;g__Roseburia;s__Roseburia sp001940165	GCA_034178145.1	253	3095829	40.95		ND	0.00169 ± 0.00089	0.00029 ± 0.00029	0.01841 ± 0.00768	0.00009 ± 0.00009	0.00064 ± 0.00031	0.00264 ± 0.00092	ND	0.00282 ± 0.00156	0.00123 ± 0.00123	0.0046 ± 0.00191	0.0045 ± 0.00209	0.00435 ± 0.00103	0.00358 ± 0.00252	0.00503 ± 0.00159	0.00956 ± 0.00334	0.02685 ± 0.00471	0.02266 ± 0.00229	0.025 ± 0.00307	0.01985 ± 0.00177	0.0239 ± 0.00323	0.029 ± 0.0025
SUG2758	d__Bacteria;p__Bacillota_A;c__Clostridia;o__Lachnospirales;f__Lachnospiraceae;g__Roseburia;s__Roseburia sp022771695	GCA_034103685.1	277	3325180	44.2		ND	0.0006 ± 0.00037	0.00021 ± 0.00021	0.00675 ± 0.0006	ND	0.00091 ± 0.00054	0.01103 ± 0.00343	0.02627 ± 0.00677	0.01514 ± 0.00459	0.01872 ± 0.00382	0.01473 ± 0.00161	0.02193 ± 0.00402	0.02004 ± 0.00247	0.02049 ± 0.00305	0.05323 ± 0.02019	0.05381 ± 0.01089	0.03569 ± 0.01447	0.01865 ± 0.00133	0.00977 ± 0.0007	0.00754 ± 0.00075	0.00918 ± 0.0006	0.01075 ± 0.00049
SUG2760	d__Bacteria;p__Bacillota_A;c__Clostridia;o__Lachnospirales;f__Lachnospiraceae;g__Ruminococcus_B;s__Ruminococcus_B gnavus	GCA_034103805.1	166	3004639	42.97		0.01517 ± 0.01517	0.0007 ± 0.00045	ND	0.0034 ± 0.0009	0.25253 ± 0.11183	0.03707 ± 0.01561	0.44747 ± 0.08529	0.02653 ± 0.0034	0.32424 ± 0.14075	0.03069 ± 0.00596	0.04772 ± 0.02347	0.03112 ± 0.00925	0.03116 ± 0.00679	0.09527 ± 0.07356	0.01319 ± 0.00235	0.02675 ± 0.00815	0.00884 ± 0.00084	0.00883 ± 0.00095	0.00632 ± 0.00094	0.00431 ± 0.00064	0.00587 ± 0.00087	0.00708 ± 0.00049
SUG2759	d__Bacteria;p__Bacillota_A;c__Clostridia;o__Lachnospirales;f__Lachnospiraceae;g__Ruminococcus_B;s__Ruminococcus_B gnavus	GCA_034087165.1	398	2952406	43.3		0.01253 ± 0.01253	0.00047 ± 0.00043	0.0006 ± 0.0006	0.00321 ± 0.00055	0.14797 ± 0.06054	0.03835 ± 0.0204	0.3471 ± 0.07739	0.05969 ± 0.00676	0.26384 ± 0.09899	0.0581 ± 0.00672	0.11619 ± 0.04249	0.06377 ± 0.0061	0.08595 ± 0.01101	0.10672 ± 0.03553	0.05408 ± 0.00841	0.08035 ± 0.01186	0.00954 ± 0.00101	0.01058 ± 0.00103	0.00409 ± 0.00055	0.00295 ± 0.00047	0.00496 ± 0.00103	0.00521 ± 0.00038
SUG2761	d__Bacteria;p__Bacillota_A;c__Clostridia;o__Lachnospirales;f__Lachnospiraceae;g__Schaedlerella;s__Schaedlerella sp004556565	GCA_034104685.1	88	2501031	43.69		ND	0.00152 ± 0.00089	ND	0.00116 ± 0.00022	ND	ND	0.00076 ± 0.00047	ND	0.00221 ± 0.00136	ND	0.36287 ± 0.12847	0.00772 ± 0.00375	0.50268 ± 0.15502	0.14885 ± 0.14359	0.38559 ± 0.10527	0.424 ± 0.29144	0.2238 ± 0.16255	0.02869 ± 0.01454	0.00224 ± 0.00047	0.00164 ± 0.00038	0.00247 ± 0.00053	0.0032 ± 0.00035
SUG2763	d__Bacteria;p__Bacillota_A;c__Clostridia;o__Lachnospirales;f__Lachnospiraceae;g__SFDP01;s__SFDP01 sp004558185	GCA_034103725.1	187	3438963	43.21		ND	0.00278 ± 0.00135	0.00065 ± 0.00065	0.04538 ± 0.02102	ND	0.00057 ± 0.00047	0.34023 ± 0.22042	0.02974 ± 0.01184	0.28161 ± 0.18763	0.0539 ± 0.01271	0.03636 ± 0.00532	0.02913 ± 0.00654	0.07479 ± 0.04139	0.03251 ± 0.00506	1.19764 ± 0.74474	0.54016 ± 0.33115	0.06445 ± 0.02403	0.03419 ± 0.00447	0.01692 ± 0.00165	0.01542 ± 0.00209	0.02898 ± 0.00732	0.02407 ± 0.00198
SUG2762	d__Bacteria;p__Bacillota_A;c__Clostridia;o__Lachnospirales;f__Lachnospiraceae;g__SFDP01;s__SFDP01 sp004558185	GCA_034094335.1	140	2955194	44.42		ND	0.00069 ± 0.00062	0.00017 ± 0.00017	0.02408 ± 0.01295	0.00126 ± 0.00105	0.0008 ± 0.00055	0.47197 ± 0.32612	0.03468 ± 0.00892	0.20607 ± 0.14085	0.03324 ± 0.00524	0.02305 ± 0.00318	0.03611 ± 0.00568	0.05698 ± 0.02993	0.02833 ± 0.00483	0.56458 ± 0.26738	0.379 ± 0.23952	0.04326 ± 0.02133	0.01811 ± 0.00432	0.00447 ± 0.00057	0.00501 ± 0.00117	0.01278 ± 0.00477	0.00761 ± 0.00095
SUG2764	d__Bacteria;p__Bacillota_A;c__Clostridia;o__Lachnospirales;f__Lachnospiraceae;g__SFDP01;s__SFDP01 sp900770785	GCA_034175125.1	122	2486975	43.78		ND	0.00259 ± 0.00132	0.00199 ± 0.00199	0.0477 ± 0.01203	ND	ND	0.01119 ± 0.00862	ND	0.01051 ± 0.00822	ND	ND	ND	0.00157 ± 0.00157	0.00064 ± 0.00064	0.01915 ± 0.0116	0.0265 ± 0.02079	0.00534 ± 0.00131	0.01418 ± 0.00648	0.01193 ± 0.00132	0.01574 ± 0.00188	0.02362 ± 0.00337	0.03993 ± 0.01784
SUG2765	d__Bacteria;p__Bacillota_A;c__Clostridia;o__Lachnospirales;f__Lachnospiraceae;g__Suipraeoptans;s__Suipraeoptans intestinalis	GCA_034091795.1	28	2116754	48.05		0.01501 ± 0.01501	0.00088 ± 0.00053	0.01001 ± 0.00695	0.08917 ± 0.02698	0.00094 ± 0.00094	ND	0.0282 ± 0.01667	ND	0.04923 ± 0.02103	0.00372 ± 0.00229	0.03774 ± 0.01559	0.00192 ± 0.00085	0.02288 ± 0.00866	0.01353 ± 0.00391	0.02743 ± 0.01302	0.00479 ± 0.00143	0.00237 ± 0.00072	0.00209 ± 0.00081	0.00201 ± 0.00105	0.01015 ± 0.00922	0.02247 ± 0.01467	0.00469 ± 0.00064
SUG2766	d__Bacteria;p__Bacillota_A;c__Clostridia;o__Lachnospirales;f__Lachnospiraceae;g__TWA4;s__	GCA_034086685.1	151	3451359	44.62		ND	ND	ND	0.00325 ± 0.0015	ND	ND	ND	ND	ND	ND	ND	ND	ND	ND	ND	ND	0.00099 ± 0.00056	0.00131 ± 0.00071	0.00214 ± 0.00087	0.00378 ± 0.00275	0.05436 ± 0.04863	0.02236 ± 0.00943
SUG2767	d__Bacteria;p__Bacillota_A;c__Clostridia;o__Lachnospirales;f__Lachnospiraceae;g__TWA4;s__	GCA_034117785.1	272	3687657	45.98		ND	ND	ND	0.01161 ± 0.00937	ND	ND	ND	ND	ND	ND	ND	ND	ND	ND	0.00062 ± 0.00062	ND	0.00177 ± 0.00029	0.0017 ± 0.00071	0.01551 ± 0.00644	0.03527 ± 0.02423	0.03485 ± 0.00693	0.02599 ± 0.00484
SUG2769	d__Bacteria;p__Bacillota_A;c__Clostridia;o__Lachnospirales;f__Lachnospiraceae;g__UBA11774;s__UBA11774 sp900556645	GCA_034176135.1	216	1933732	42.27		ND	0.00294 ± 0.00144	0.0005 ± 0.0005	0.00856 ± 0.00146	ND	0.00006 ± 0.00006	0.00045 ± 0.00045	0.00019 ± 0.00019	0.00035 ± 0.00035	0.00359 ± 0.00342	0.00321 ± 0.00143	0.00326 ± 0.00188	0.00953 ± 0.00635	0.00422 ± 0.00158	0.00189 ± 0.00085	0.00648 ± 0.00272	0.01585 ± 0.00251	0.01562 ± 0.00419	0.00161 ± 0.00037	0.00165 ± 0.00055	0.00421 ± 0.00166	0.00617 ± 0.0014
SUG2768	d__Bacteria;p__Bacillota_A;c__Clostridia;o__Lachnospirales;f__Lachnospiraceae;g__UBA11774;s__UBA11774 sp900556645	GCA_034114185.1	51	2382388	41.41		ND	0.00188 ± 0.00089	0.0003 ± 0.0003	0.00656 ± 0.00195	ND	0.00004 ± 0.00004	0.0004 ± 0.0004	0.0007 ± 0.0007	0.00019 ± 0.00019	0.01544 ± 0.01475	0.0023 ± 0.00092	0.01409 ± 0.00828	0.00935 ± 0.00394	0.0187 ± 0.00704	0.0091 ± 0.00322	0.02776 ± 0.01122	0.06371 ± 0.01127	0.06385 ± 0.01834	0.00392 ± 0.00073	0.00359 ± 0.00075	0.00512 ± 0.00121	0.00846 ± 0.00155
SUG2770	d__Bacteria;p__Bacillota_A;c__Clostridia;o__Lachnospirales;f__Lachnospiraceae;g__UBA1712;s__UBA1712 sp018056665	GCA_034104205.1	43	1681338	43.59		ND	0.02012 ± 0.0055	0.00756 ± 0.0053	0.05353 ± 0.01393	0.00012 ± 0.00012	ND	ND	ND	0.00039 ± 0.00039	ND	0.00008 ± 0.00008	ND	0.00036 ± 0.00036	ND	0.00243 ± 0.00134	0.00009 ± 0.00009	0.0255 ± 0.01734	0.02205 ± 0.00857	0.00034 ± 0.00018	0.00097 ± 0.00061	0.0021 ± 0.00091	0.01924 ± 0.00828
SUG2771	d__Bacteria;p__Bacillota_A;c__Clostridia;o__Lachnospirales;f__Lachnospiraceae;g__UBA1712;s__UBA1712 sp900766815	GCA_034118445.1	196	1557788	44.16		ND	0.02413 ± 0.00623	0.00986 ± 0.00729	0.07443 ± 0.01509	0.00019 ± 0.00019	ND	ND	ND	ND	ND	ND	0.00024 ± 0.00024	ND	ND	0.00106 ± 0.00088	0.00094 ± 0.00061	0.00917 ± 0.00425	0.0164 ± 0.0081	0.00017 ± 0.00013	0.00171 ± 0.00133	0.00646 ± 0.00383	0.05333 ± 0.02192
SUG2772	d__Bacteria;p__Bacillota_A;c__Clostridia;o__Lachnospirales;f__Lachnospiraceae;g__UBA2868;s__UBA2868 sp004552595	GCA_034093925.1	93	1836580	37.73		ND	0.01398 ± 0.00428	0.00055 ± 0.00055	0.02172 ± 0.00553	0.0001 ± 0.0001	ND	ND	ND	0.00031 ± 0.00031	ND	ND	0.00009 ± 0.00009	ND	ND	0.00047 ± 0.00033	0.00006 ± 0.00006	0.07985 ± 0.03804	0.038 ± 0.02014	0.00169 ± 0.00046	0.00112 ± 0.00047	0.00247 ± 0.00039	0.02793 ± 0.01711
SUG2775	d__Bacteria;p__Bacillota_A;c__Clostridia;o__Lachnospirales;f__Lachnospiraceae;g__UBA2868;s__UBA2868 sp004552595	GCA_034174165.1	52	2087677	37.56		ND	0.01696 ± 0.00512	0.00052 ± 0.00052	0.03376 ± 0.00899	ND	ND	ND	ND	0.00022 ± 0.00022	ND	ND	0.00013 ± 0.00013	ND	0.00008 ± 0.00008	0.00043 ± 0.0003	0.00035 ± 0.00031	0.06758 ± 0.02892	0.1379 ± 0.11917	0.00048 ± 0.00023	0.00133 ± 0.00105	0.00245 ± 0.00077	0.09544 ± 0.07368
SUG2776	d__Bacteria;p__Bacillota_A;c__Clostridia;o__Lachnospirales;f__Lachnospiraceae;g__UBA2868;s__UBA2868 sp004552595	GCA_034167515.1	85	1983243	37.76		ND	0.01455 ± 0.00426	0.00052 ± 0.00052	0.02379 ± 0.00568	0.0001 ± 0.0001	ND	ND	ND	0.00021 ± 0.00021	ND	ND	ND	ND	ND	0.00073 ± 0.00058	0.00007 ± 0.00007	0.09592 ± 0.04984	0.03665 ± 0.01969	0.00159 ± 0.00038	0.00176 ± 0.00042	0.0034 ± 0.0007	0.02915 ± 0.01646
SUG2774	d__Bacteria;p__Bacillota_A;c__Clostridia;o__Lachnospirales;f__Lachnospiraceae;g__UBA2868;s__UBA2868 sp004552595	GCA_034113045.1	45	2076788	37.74		ND	0.01495 ± 0.00448	0.00051 ± 0.00051	0.02205 ± 0.00543	ND	ND	ND	ND	0.00032 ± 0.00032	ND	ND	ND	0.00015 ± 0.00015	ND	0.00058 ± 0.00031	0.00004 ± 0.00004	0.06247 ± 0.02736	0.04546 ± 0.02215	0.00108 ± 0.00027	0.00085 ± 0.00036	0.002 ± 0.00036	0.02602 ± 0.01591
SUG2773	d__Bacteria;p__Bacillota_A;c__Clostridia;o__Lachnospirales;f__Lachnospiraceae;g__UBA2868;s__UBA2868 sp004552595	GCA_034116185.1	157	1874150	37.66		ND	0.01143 ± 0.00413	0.00043 ± 0.00043	0.01983 ± 0.00522	ND	ND	ND	ND	0.00021 ± 0.00021	ND	ND	ND	ND	ND	0.00037 ± 0.00025	0.00009 ± 0.00009	0.06172 ± 0.02663	0.03638 ± 0.01752	0.00037 ± 0.00017	0.00046 ± 0.00032	0.00153 ± 0.00035	0.02307 ± 0.01415
SUG2777	d__Bacteria;p__Bacillota_A;c__Clostridia;o__Lachnospirales;f__Lachnospiraceae;g__UBA4285;s__UBA4285 sp022769005	GCA_034090385.1	42	1527976	38.5		ND	ND	0.00215 ± 0.00215	0.00521 ± 0.00187	0.00018 ± 0.00018	0.00274 ± 0.00233	0.00644 ± 0.00447	ND	0.00333 ± 0.00169	0.0017 ± 0.00144	0.03214 ± 0.01042	0.00825 ± 0.00408	0.0362 ± 0.00761	0.01407 ± 0.00406	0.03809 ± 0.01289	0.02839 ± 0.00654	0.00667 ± 0.00259	0.00305 ± 0.00102	0.00217 ± 0.0006	0.00202 ± 0.00063	0.002 ± 0.00046	0.00283 ± 0.00035
SUG2778	d__Bacteria;p__Bacillota_A;c__Clostridia;o__Lachnospirales;f__Lachnospiraceae;g__UBA629;s__UBA629 sp900316625	GCA_034093695.1	55	2016082	46.16		ND	0.00311 ± 0.00163	ND	0.00651 ± 0.00192	ND	ND	ND	ND	ND	ND	ND	ND	0.00101 ± 0.00101	ND	ND	ND	0.00852 ± 0.00134	0.03252 ± 0.01909	0.09591 ± 0.03347	0.09658 ± 0.03394	0.131 ± 0.03171	0.2558 ± 0.03563
SUG2779	d__Bacteria;p__Bacillota_A;c__Clostridia;o__Lachnospirales;f__Lachnospiraceae;g__UBA629;s__UBA629 sp900317915	GCA_034175025.1	126	2270073	43.84		ND	0.03226 ± 0.01152	ND	0.01625 ± 0.00685	ND	0.00004 ± 0.00004	ND	ND	0.00032 ± 0.00022	ND	ND	ND	ND	ND	ND	ND	0.00018 ± 0.00012	0.00207 ± 0.00155	0.00506 ± 0.00124	0.02694 ± 0.01062	0.00701 ± 0.0019	0.11863 ± 0.08549
SUG2780	d__Bacteria;p__Bacillota_A;c__Clostridia;o__Lachnospirales;f__Lachnospiraceae;g__V9D3004;s__V9D3004 sp002349525	GCA_034086465.1	91	2198834	37.27		ND	0.00264 ± 0.00152	ND	0.00572 ± 0.00131	ND	ND	ND	ND	ND	ND	ND	ND	ND	ND	0.00007 ± 0.00007	ND	0.00167 ± 0.00045	0.00094 ± 0.00054	0.02025 ± 0.0067	0.01789 ± 0.00378	0.01503 ± 0.00354	0.0207 ± 0.00332
SUG2781	d__Bacteria;p__Bacillota_A;c__Clostridia;o__Lachnospirales;f__Lachnospiraceae;g__VSOB01;s__VSOB01 sp022779165	GCA_034103385.1	182	2262451	49.17		ND	0.00233 ± 0.00107	0.00039 ± 0.00039	0.01009 ± 0.00165	ND	ND	ND	ND	ND	ND	ND	ND	ND	ND	ND	ND	0.03059 ± 0.01919	0.01038 ± 0.00356	0.00067 ± 0.00031	0.00134 ± 0.00071	0.00298 ± 0.0015	0.0064 ± 0.00185
SUG2782	d__Bacteria;p__Bacillota_A;c__Clostridia;o__Lachnospirales;f__Lachnospiraceae;g__W0P33-017;s__	GCA_034103585.1	190	3252385	47.22		ND	0.00032 ± 0.00024	0.00047 ± 0.00047	0.00591 ± 0.00098	ND	ND	ND	ND	ND	ND	0.00139 ± 0.00076	0.00172 ± 0.00095	0.00391 ± 0.00187	0.00177 ± 0.00125	0.0032 ± 0.00138	0.00589 ± 0.00238	0.03467 ± 0.01739	0.01505 ± 0.00139	0.00653 ± 0.00127	0.00673 ± 0.00161	0.01049 ± 0.00204	0.01765 ± 0.00359
SUG2783	d__Bacteria;p__Bacillota_A;c__Clostridia;o__Lachnospirales;f__Lachnospiraceae;g__W0P33-017;s__W0P33-017 sp022768825	GCA_034100885.1	232	2458606	45.33		ND	0.00004 ± 0.00004	0.00013 ± 0.00013	0.00259 ± 0.00063	ND	ND	ND	ND	ND	ND	ND	ND	ND	ND	ND	ND	0.00971 ± 0.00666	0.01412 ± 0.00484	0.00656 ± 0.00123	0.00679 ± 0.00159	0.00973 ± 0.00349	0.0439 ± 0.03005
SUG2784	d__Bacteria;p__Bacillota_A;c__Clostridia;o__Lachnospirales;f__Lachnospiraceae;g__W0P33-017;s__W0P33-017 sp022773965	GCA_034172605.1	214	2896544	46.79		ND	0.00005 ± 0.00005	0.00021 ± 0.00021	0.00262 ± 0.00065	ND	ND	ND	ND	ND	ND	ND	ND	ND	ND	ND	ND	0.0307 ± 0.01864	0.03296 ± 0.01702	0.00351 ± 0.00123	0.00605 ± 0.00262	0.00841 ± 0.00275	0.015 ± 0.00524
SUG2785	d__Bacteria;p__Bacillota_A;c__Clostridia;o__Lachnospirales;f__Lachnospiraceae;g__Weimeria;s__Weimeria sp900315505	GCA_034088425.1	73	2132867	46.78		0.00303 ± 0.00303	0.09315 ± 0.0409	0.00123 ± 0.00123	0.04791 ± 0.02719	ND	ND	0.00195 ± 0.00195	ND	0.00258 ± 0.00177	0.00714 ± 0.00487	0.00348 ± 0.00238	0.00459 ± 0.00337	0.00537 ± 0.00304	0.00157 ± 0.00157	0.01093 ± 0.00571	0.0096 ± 0.0054	0.01207 ± 0.00318	0.00996 ± 0.00352	2.11026 ± 0.68082	1.40768 ± 0.21565	0.82001 ± 0.21704	0.35875 ± 0.10714
SUG2786	d__Bacteria;p__Bacillota_A;c__Clostridia;o__Lachnospirales;f__Lachnospiraceae;g__Weimeria;s__Weimeria sp900316165	GCA_034103925.1	98	1999462	44.69		0.00735 ± 0.00569	0.09285 ± 0.0481	0.00027 ± 0.00027	0.02677 ± 0.01272	0.00016 ± 0.00016	ND	ND	ND	ND	ND	0.00052 ± 0.00036	0.00189 ± 0.00186	0.00007 ± 0.00007	ND	0.00528 ± 0.00425	0.00061 ± 0.00043	ND	0.00431 ± 0.00296	0.44838 ± 0.17575	0.25918 ± 0.04246	0.38691 ± 0.12488	0.29066 ± 0.0778
SUG2787	d__Bacteria;p__Bacillota_A;c__Clostridia;o__Lachnospirales;f__Lachnospiraceae;g__Weimeria;s__Weimeria sp900317825	GCA_034102225.1	146	1839077	47.28		ND	0.01096 ± 0.00711	ND	0.00056 ± 0.00046	ND	ND	ND	ND	ND	ND	ND	0.0004 ± 0.0003	ND	0.00059 ± 0.00059	0.00046 ± 0.00037	ND	ND	ND	0.00432 ± 0.00172	0.04498 ± 0.01907	0.02471 ± 0.00762	0.01244 ± 0.01
SUG2788	d__Bacteria;p__Bacillota_A;c__Clostridia;o__Lachnospirales;f__Lachnospiraceae;g__Wujia;s__Wujia sp900553925	GCA_034100025.1	222	2456291	45.22		ND	0.00147 ± 0.00083	ND	0.00514 ± 0.00122	ND	ND	ND	ND	ND	ND	ND	ND	0.00018 ± 0.00018	ND	ND	ND	0.00278 ± 0.00078	0.00218 ± 0.00062	0.02712 ± 0.0065	0.02104 ± 0.00364	0.02634 ± 0.00436	0.03868 ± 0.00487
SUG2789	d__Bacteria;p__Bacillota_A;c__Clostridia;o__Monoglobales;f__Monoglobaceae;g__UMGS1820;s__UMGS1820 sp900545865	GCA_034104645.1	255	2968962	42.42		ND	0.00114 ± 0.00067	ND	0.00338 ± 0.00086	ND	ND	0.00005 ± 0.00005	ND	0.00029 ± 0.00017	0.00193 ± 0.00102	0.01041 ± 0.00635	0.00084 ± 0.00081	0.00212 ± 0.00117	0.00085 ± 0.00085	0.00065 ± 0.00056	0.00135 ± 0.00127	0.00946 ± 0.00336	0.00408 ± 0.00146	0.00459 ± 0.00158	0.00159 ± 0.00034	0.00467 ± 0.00043	0.00416 ± 0.00037
SUG2790	d__Bacteria;p__Bacillota_A;c__Clostridia;o__Monoglobales;f__Monoglobaceae;g__UMGS1820;s__UMGS1820 sp900545865	GCA_034168305.1	130	3005708	42.55		ND	0.00176 ± 0.00103	ND	0.00628 ± 0.00107	ND	ND	0.00034 ± 0.00034	ND	0.00068 ± 0.00037	0.00237 ± 0.00112	0.02027 ± 0.01308	0.00094 ± 0.00081	0.00429 ± 0.00244	0.00086 ± 0.00086	0.00074 ± 0.00041	0.0015 ± 0.00138	0.00788 ± 0.00144	0.00721 ± 0.00147	0.00602 ± 0.00132	0.00334 ± 0.00063	0.00808 ± 0.00055	0.00814 ± 0.0006
SUG2791	d__Bacteria;p__Bacillota_A;c__Clostridia;o__Oscillospirales;f__Acutalibacteraceae;g__CAG-177;s__CAG-177 sp000431775	GCA_034178365.1	69	2102643	53.52		ND	0.01843 ± 0.00662	ND	0.0208 ± 0.00649	ND	ND	ND	ND	0.00027 ± 0.00027	ND	ND	ND	ND	ND	0.00221 ± 0.00193	0.00066 ± 0.00054	0.00295 ± 0.00245	0.00036 ± 0.00013	0.00184 ± 0.00137	0.0011 ± 0.00046	0.04662 ± 0.0158	0.01896 ± 0.00692
SUG2793	d__Bacteria;p__Bacillota_A;c__Clostridia;o__Oscillospirales;f__Acutalibacteraceae;g__CAG-177;s__CAG-177 sp003514385	GCA_034114965.1	284	1780360	52.23		0.00836 ± 0.00836	0.04615 ± 0.00833	0.00369 ± 0.00333	0.04396 ± 0.00638	ND	ND	0.01486 ± 0.00872	ND	0.02718 ± 0.01735	0.01015 ± 0.00752	0.10825 ± 0.03169	0.05732 ± 0.02019	0.15226 ± 0.04283	0.04435 ± 0.01194	0.0496 ± 0.01393	0.04545 ± 0.01274	0.04194 ± 0.00835	0.03097 ± 0.01294	0.08552 ± 0.01156	0.07024 ± 0.00746	0.06985 ± 0.0081	0.04371 ± 0.00496
SUG2792	d__Bacteria;p__Bacillota_A;c__Clostridia;o__Oscillospirales;f__Acutalibacteraceae;g__CAG-177;s__CAG-177 sp003514385	GCA_034088845.1	66	2035532	51.82		0.00714 ± 0.00714	0.04439 ± 0.00777	0.00368 ± 0.00308	0.04513 ± 0.0059	ND	0.00039 ± 0.00039	0.02079 ± 0.00708	0.00959 ± 0.00276	0.03444 ± 0.01554	0.02157 ± 0.00754	0.11006 ± 0.02858	0.06655 ± 0.01956	0.15393 ± 0.04013	0.05288 ± 0.01126	0.06526 ± 0.01306	0.06234 ± 0.01206	0.05872 ± 0.00883	0.05222 ± 0.01518	0.15998 ± 0.05001	0.06519 ± 0.0066	0.06833 ± 0.00599	0.05156 ± 0.00492
SUG2797	d__Bacteria;p__Bacillota_A;c__Clostridia;o__Oscillospirales;f__Acutalibacteraceae;g__CAG-177;s__CAG-177 sp003514385	GCA_034169505.1	151	1949732	51.87		0.00668 ± 0.00668	0.04623 ± 0.00809	0.00364 ± 0.003	0.04608 ± 0.0062	ND	ND	0.01407 ± 0.00808	ND	0.02553 ± 0.01518	0.0096 ± 0.00664	0.09655 ± 0.02668	0.05261 ± 0.01746	0.136 ± 0.03687	0.04108 ± 0.01037	0.04728 ± 0.01228	0.04393 ± 0.01135	0.04334 ± 0.00751	0.03337 ± 0.01108	0.09886 ± 0.01786	0.06373 ± 0.00613	0.07294 ± 0.0079	0.04555 ± 0.00484
SUG2795	d__Bacteria;p__Bacillota_A;c__Clostridia;o__Oscillospirales;f__Acutalibacteraceae;g__CAG-177;s__CAG-177 sp003514385	GCA_034118685.1	158	1849888	52.01		0.00747 ± 0.00747	0.04036 ± 0.00768	0.00361 ± 0.00324	0.03814 ± 0.00562	ND	ND	0.0129 ± 0.00746	ND	0.03231 ± 0.01974	0.01206 ± 0.0089	0.12889 ± 0.03743	0.06759 ± 0.02416	0.18153 ± 0.05107	0.05289 ± 0.01428	0.05941 ± 0.01645	0.05377 ± 0.0152	0.04983 ± 0.01	0.08505 ± 0.06284	0.06836 ± 0.00871	0.05358 ± 0.00536	0.05706 ± 0.00651	0.03733 ± 0.00432
SUG2796	d__Bacteria;p__Bacillota_A;c__Clostridia;o__Oscillospirales;f__Acutalibacteraceae;g__CAG-177;s__CAG-177 sp003514385	GCA_034173045.1	256	1844810	52.04		0.00776 ± 0.00776	0.04579 ± 0.00826	0.00357 ± 0.00314	0.04372 ± 0.0063	ND	ND	0.01628 ± 0.00957	ND	0.02742 ± 0.01706	0.01019 ± 0.00737	0.10605 ± 0.0305	0.05608 ± 0.01967	0.14929 ± 0.04166	0.04421 ± 0.01167	0.04892 ± 0.0135	0.04466 ± 0.01248	0.04349 ± 0.00817	0.03195 ± 0.01203	0.0982 ± 0.0148	0.06836 ± 0.00679	0.06853 ± 0.00779	0.04415 ± 0.00472
SUG2794	d__Bacteria;p__Bacillota_A;c__Clostridia;o__Oscillospirales;f__Acutalibacteraceae;g__CAG-177;s__CAG-177 sp003514385	GCA_034114165.1	58	2268649	51.02		0.00548 ± 0.00548	0.04201 ± 0.00716	0.00336 ± 0.00297	0.0395 ± 0.00551	ND	ND	0.01372 ± 0.00713	ND	0.33351 ± 0.23022	0.16602 ± 0.11984	1.78528 ± 0.51747	0.93729 ± 0.33602	2.51209 ± 0.70223	0.73575 ± 0.19739	0.80652 ± 0.22988	0.7489 ± 0.2119	0.69548 ± 0.13911	0.30158 ± 0.07585	0.06522 ± 0.00801	0.05272 ± 0.00504	0.05945 ± 0.00638	0.03906 ± 0.0042
SUG2798	d__Bacteria;p__Bacillota_A;c__Clostridia;o__Oscillospirales;f__Acutalibacteraceae;g__CAG-177;s__CAG-177 sp016295895	GCA_034179835.1	280	2156794	45.77		ND	0.03094 ± 0.00709	0.01883 ± 0.01066	0.03826 ± 0.00987	ND	ND	ND	ND	0.00016 ± 0.00016	ND	ND	0.00029 ± 0.00021	0.00016 ± 0.00016	0.00011 ± 0.00011	0.00039 ± 0.00026	0.00026 ± 0.00026	ND	ND	ND	ND	0.00133 ± 0.0005	0.00098 ± 0.00056
SUG2799	d__Bacteria;p__Bacillota_A;c__Clostridia;o__Oscillospirales;f__Acutalibacteraceae;g__CAG-177;s__CAG-177 sp016297555	GCA_034178605.1	168	2142152	46.09		ND	0.02293 ± 0.00819	0.00575 ± 0.00418	0.02434 ± 0.00844	ND	ND	ND	ND	ND	ND	ND	0.00025 ± 0.00017	ND	0.00009 ± 0.00009	0.00045 ± 0.00045	ND	ND	ND	ND	0.00063 ± 0.00051	0.00835 ± 0.00459	0.00042 ± 0.00015
SUG2800	d__Bacteria;p__Bacillota_A;c__Clostridia;o__Oscillospirales;f__Acutalibacteraceae;g__CAG-488;s__CAG-488 sp000434055	GCA_034091365.1	136	2085507	44.68		ND	0.02755 ± 0.00901	0.00355 ± 0.00344	0.01857 ± 0.00492	ND	ND	ND	ND	ND	ND	0.00059 ± 0.00041	ND	0.00023 ± 0.00023	ND	0.00581 ± 0.00451	0.00292 ± 0.00179	0.03681 ± 0.01088	0.01431 ± 0.00523	0.01429 ± 0.00469	0.01444 ± 0.00497	0.07223 ± 0.00848	0.04187 ± 0.00735
SUG2801	d__Bacteria;p__Bacillota_A;c__Clostridia;o__Oscillospirales;f__Acutalibacteraceae;g__CAG-488;s__CAG-488 sp016292785	GCA_034178765.1	282	1914836	46		ND	0.01798 ± 0.00495	0.00535 ± 0.00431	0.02065 ± 0.00376	ND	ND	ND	ND	ND	ND	ND	ND	ND	ND	0.00028 ± 0.0002	0.00014 ± 0.00014	0.00303 ± 0.00112	0.00375 ± 0.00151	0.00431 ± 0.00159	0.00663 ± 0.00245	0.0178 ± 0.00346	0.01326 ± 0.00236
SUG2802	d__Bacteria;p__Bacillota_A;c__Clostridia;o__Oscillospirales;f__Acutalibacteraceae;g__CAG-488;s__CAG-488 sp016292785	GCA_034177855.1	127	2032221	45.94		ND	0.01477 ± 0.00418	0.00413 ± 0.00316	0.01955 ± 0.00431	ND	ND	ND	ND	ND	ND	ND	ND	ND	ND	0.00058 ± 0.00044	0.00042 ± 0.00032	0.00261 ± 0.00094	0.00312 ± 0.00132	0.00393 ± 0.00145	0.00616 ± 0.00225	0.01739 ± 0.00317	0.0129 ± 0.00234
SUG2803	d__Bacteria;p__Bacillota_A;c__Clostridia;o__Oscillospirales;f__Acutalibacteraceae;g__CAG-488;s__CAG-488 sp900539465	GCA_034180205.1	81	2080395	44.34		ND	0.01007 ± 0.00375	ND	0.01139 ± 0.00407	ND	ND	ND	ND	ND	ND	ND	ND	ND	ND	0.00164 ± 0.00135	0.00048 ± 0.00048	0.00836 ± 0.00357	0.0017 ± 0.00095	0.00278 ± 0.00121	0.00554 ± 0.00253	0.01932 ± 0.00369	0.01773 ± 0.00315
SUG2804	d__Bacteria;p__Bacillota_A;c__Clostridia;o__Oscillospirales;f__Acutalibacteraceae;g__CAG-964;s__CAG-964 sp902789345	GCA_034089045.1	154	2019060	39.82		ND	0.01066 ± 0.00445	ND	0.0071 ± 0.00352	ND	ND	ND	ND	ND	ND	ND	0.0019 ± 0.00184	0.00049 ± 0.00034	0.00023 ± 0.00023	0.00082 ± 0.00073	0.00125 ± 0.00079	0.00101 ± 0.00058	0.01089 ± 0.00789	0.03566 ± 0.02054	0.00581 ± 0.00474	0.00703 ± 0.00464	0.00822 ± 0.00417
SUG2805	d__Bacteria;p__Bacillota_A;c__Clostridia;o__Oscillospirales;f__Acutalibacteraceae;g__DTU089;s__DTU089 sp002440045	GCA_034087325.1	92	1872387	45.1		ND	0.03093 ± 0.00664	ND	0.02012 ± 0.00435	ND	ND	ND	ND	ND	ND	ND	0.00018 ± 0.00018	ND	ND	0.00127 ± 0.00076	ND	0.00014 ± 0.00007	0.00022 ± 0.00017	0.01247 ± 0.00475	0.02037 ± 0.00709	0.02801 ± 0.00403	0.02832 ± 0.00404
SUG2806	d__Bacteria;p__Bacillota_A;c__Clostridia;o__Oscillospirales;f__Acutalibacteraceae;g__Eubacterium_R;s__Eubacterium_R coprostanoligenes	GCA_034114685.1	64	1727084	40.37		ND	0.00089 ± 0.00062	ND	0.00181 ± 0.00046	ND	ND	ND	ND	0.00004 ± 0.00004	ND	0.03628 ± 0.03404	ND	0.02122 ± 0.00994	ND	0.00199 ± 0.00123	0.00024 ± 0.00024	0.02268 ± 0.01353	0.0346 ± 0.02397	0.01318 ± 0.00362	0.01499 ± 0.00342	0.01728 ± 0.00181	0.01313 ± 0.00156
SUG2808	d__Bacteria;p__Bacillota_A;c__Clostridia;o__Oscillospirales;f__Acutalibacteraceae;g__Eubacterium_R;s__Eubacterium_R coprostanoligenes	GCA_034170285.1	177	1593667	40.54		ND	0.00176 ± 0.00137	ND	0.00205 ± 0.00047	ND	ND	ND	ND	0.00083 ± 0.00062	ND	0.04135 ± 0.03627	ND	0.0365 ± 0.01571	0.00055 ± 0.00055	0.00595 ± 0.00296	0.00306 ± 0.00228	0.02471 ± 0.01445	0.01286 ± 0.00447	0.0141 ± 0.00346	0.01398 ± 0.00292	0.01829 ± 0.00184	0.01454 ± 0.00159
SUG2807	d__Bacteria;p__Bacillota_A;c__Clostridia;o__Oscillospirales;f__Acutalibacteraceae;g__Eubacterium_R;s__Eubacterium_R coprostanoligenes	GCA_034171055.1	23	1943516	39.75		ND	0.00367 ± 0.00236	0.00036 ± 0.00036	0.00878 ± 0.00107	ND	ND	ND	ND	0.00396 ± 0.00158	0.00223 ± 0.00153	0.34056 ± 0.32859	0.00827 ± 0.00284	0.08441 ± 0.05307	0.00705 ± 0.00227	0.02021 ± 0.00913	0.01434 ± 0.00331	0.1776 ± 0.13281	0.04936 ± 0.02236	0.02104 ± 0.00362	0.02079 ± 0.00289	0.02562 ± 0.00182	0.02308 ± 0.00128
SUG2809	d__Bacteria;p__Bacillota_A;c__Clostridia;o__Oscillospirales;f__Acutalibacteraceae;g__Eubacterium_R;s__Eubacterium_R sp900542875	GCA_034100965.1	169	1605187	41.44		ND	0.00066 ± 0.00066	ND	0.0007 ± 0.00038	ND	ND	ND	ND	ND	ND	0.00007 ± 0.00007	ND	0.00013 ± 0.00013	ND	0.0009 ± 0.0009	ND	0.00711 ± 0.00327	0.00443 ± 0.00164	0.01031 ± 0.0032	0.00915 ± 0.00315	0.0121 ± 0.00208	0.02196 ± 0.00291
SUG2810	d__Bacteria;p__Bacillota_A;c__Clostridia;o__Oscillospirales;f__Acutalibacteraceae;g__Eubacterium_R;s__Eubacterium_R sp900542875	GCA_034168405.1	143	1544977	41.59		ND	0.00069 ± 0.00069	ND	0.00078 ± 0.00042	ND	ND	ND	ND	ND	ND	0.00011 ± 0.00011	ND	0.0002 ± 0.0002	ND	0.00095 ± 0.00095	ND	0.00927 ± 0.00428	0.00447 ± 0.00161	0.01167 ± 0.00355	0.00801 ± 0.00257	0.01187 ± 0.0021	0.01723 ± 0.00233
SUG2811	d__Bacteria;p__Bacillota_A;c__Clostridia;o__Oscillospirales;f__Acutalibacteraceae;g__Eubacterium_R;s__Eubacterium_R sp900548085	GCA_034114485.1	128	1789753	42.26		ND	0.00002 ± 0.00002	ND	0.00062 ± 0.0005	ND	ND	ND	ND	ND	ND	ND	ND	ND	ND	ND	ND	ND	0.0002 ± 0.00008	0.03447 ± 0.00822	0.02732 ± 0.00746	0.01491 ± 0.00385	0.01077 ± 0.0024
SUG2812	d__Bacteria;p__Bacillota_A;c__Clostridia;o__Oscillospirales;f__Acutalibacteraceae;g__Eubacterium_R;s__Eubacterium_R sp945874765	GCA_034103565.1	85	2040340	38.49		ND	ND	ND	0.00042 ± 0.00011	ND	ND	ND	ND	ND	ND	ND	ND	ND	ND	ND	ND	0.00047 ± 0.00021	0.00391 ± 0.00298	0.04273 ± 0.00669	0.05083 ± 0.01029	0.0181 ± 0.00359	0.0089 ± 0.00239
SUG2813	d__Bacteria;p__Bacillota_A;c__Clostridia;o__Oscillospirales;f__Acutalibacteraceae;g__Fimenecus;s__Fimenecus sp004556705	GCA_034116985.1	76	1781001	42.95		ND	0.00143 ± 0.00083	ND	0.00406 ± 0.00121	ND	ND	ND	ND	0.009 ± 0.00889	0.16641 ± 0.16172	0.15732 ± 0.09306	0.4374 ± 0.22685	0.1882 ± 0.16887	0.18932 ± 0.08262	0.00807 ± 0.00339	0.0619 ± 0.02185	0.02018 ± 0.00784	0.05324 ± 0.0204	0.00322 ± 0.00083	0.00411 ± 0.00112	0.00792 ± 0.002	0.01576 ± 0.00312
SUG2814	d__Bacteria;p__Bacillota_A;c__Clostridia;o__Oscillospirales;f__Acutalibacteraceae;g__Fimenecus;s__Fimenecus sp004556705	GCA_034180225.1	118	1623017	43.19		ND	0.00178 ± 0.00116	ND	0.00717 ± 0.00317	ND	ND	ND	ND	0.00136 ± 0.00136	0.02579 ± 0.02501	0.02391 ± 0.01415	0.06735 ± 0.03477	0.02946 ± 0.02564	0.02913 ± 0.01275	0.00092 ± 0.00053	0.00931 ± 0.00335	0.01223 ± 0.00549	0.00939 ± 0.00318	0.00411 ± 0.00136	0.00553 ± 0.00187	0.01062 ± 0.00336	0.02436 ± 0.00531
SUG2815	d__Bacteria;p__Bacillota_A;c__Clostridia;o__Oscillospirales;f__Acutalibacteraceae;g__Fimenecus;s__Fimenecus sp022768065	GCA_034101825.1	131	1902039	44.91		ND	ND	ND	0.00016 ± 0.00006	ND	ND	ND	ND	ND	ND	ND	ND	ND	ND	ND	ND	ND	ND	0.00047 ± 0.00034	0.04216 ± 0.0208	0.00936 ± 0.00635	0.0173 ± 0.01019
SUG2816	d__Bacteria;p__Bacillota_A;c__Clostridia;o__Oscillospirales;f__Acutalibacteraceae;g__Fimivicinus;s__Fimivicinus sp002320555	GCA_034173775.1	60	2423239	53.03		0.01421 ± 0.01421	0.00477 ± 0.00287	ND	0.00183 ± 0.00046	ND	ND	0.55518 ± 0.20163	0.7942 ± 0.2877	1.06703 ± 0.25411	1.2592 ± 0.27862	0.09269 ± 0.02413	0.50938 ± 0.20581	0.01181 ± 0.00451	0.0556 ± 0.01918	0.00302 ± 0.00174	0.03491 ± 0.02982	0.0058 ± 0.0009	0.00406 ± 0.00092	0.00085 ± 0.00028	0.00059 ± 0.00028	0.00156 ± 0.00039	0.00213 ± 0.00031
SUG2817	d__Bacteria;p__Bacillota_A;c__Clostridia;o__Oscillospirales;f__Acutalibacteraceae;g__Heritagella;s__Heritagella sp022767925	GCA_034173005.1	123	2061403	56.6		ND	0.00067 ± 0.00042	0.00048 ± 0.00048	0.00975 ± 0.00201	ND	ND	ND	ND	ND	ND	ND	ND	0.00006 ± 0.00006	0.00011 ± 0.00011	0.00019 ± 0.00013	0.00011 ± 0.00011	0.06311 ± 0.01805	0.0504 ± 0.01791	0.0222 ± 0.00278	0.01757 ± 0.00336	0.01997 ± 0.00439	0.02647 ± 0.00325
SUG2818	d__Bacteria;p__Bacillota_A;c__Clostridia;o__Oscillospirales;f__Acutalibacteraceae;g__Limousia;s__Limousia pullorum	GCA_034100895.1	80	2137657	40.49		0.04496 ± 0.04496	0.01388 ± 0.00655	ND	0.00135 ± 0.00075	0.00007 ± 0.00007	0.02032 ± 0.01916	0.80021 ± 0.38316	1.53151 ± 0.33387	0.76883 ± 0.17845	2.07473 ± 0.42563	0.77472 ± 0.2744	2.05475 ± 0.47086	1.17472 ± 0.28646	1.58667 ± 0.30557	1.9986 ± 0.6725	3.5372 ± 0.85536	0.07305 ± 0.06361	0.04401 ± 0.03289	0.0001 ± 0.00007	0.00221 ± 0.00212	0.00046 ± 0.00016	0.00076 ± 0.00017
SUG2819	d__Bacteria;p__Bacillota_A;c__Clostridia;o__Oscillospirales;f__Acutalibacteraceae;g__Pseudoruminococcus;s__Pseudoruminococcus sp902765855	GCA_034088445.1	279	2204127	36.34		ND	0.00003 ± 0.00003	ND	0.00017 ± 0.00007	ND	ND	ND	ND	ND	ND	ND	ND	ND	ND	ND	ND	0.00041 ± 0.00041	0.00651 ± 0.00633	0.00541 ± 0.00305	0.00025 ± 0.00017	0.0203 ± 0.0187	0.00417 ± 0.00233
SUG2820	d__Bacteria;p__Bacillota_A;c__Clostridia;o__Oscillospirales;f__Acutalibacteraceae;g__RUG806;s__RUG806 sp900313475	GCA_034105705.1	132	2343816	48.34		ND	ND	ND	0.00455 ± 0.00133	ND	ND	ND	ND	ND	ND	ND	ND	ND	ND	0.00062 ± 0.00062	ND	0.02027 ± 0.01629	0.00295 ± 0.00059	0.00052 ± 0.00017	0.00124 ± 0.00045	0.00375 ± 0.00057	0.00244 ± 0.00024
SUG2821	d__Bacteria;p__Bacillota_A;c__Clostridia;o__Oscillospirales;f__Acutalibacteraceae;g__Ruminococcus_E;s__	GCA_034116205.1	273	1738869	39.18		ND	0.00006 ± 0.00006	0.00332 ± 0.00332	0.0054 ± 0.00193	ND	ND	ND	ND	ND	ND	ND	ND	0.0004 ± 0.0004	ND	ND	ND	0.00026 ± 0.00011	0.00007 ± 0.00007	0.00152 ± 0.00065	0.00342 ± 0.00152	0.02605 ± 0.01223	0.03817 ± 0.01018
SUG2822	d__Bacteria;p__Bacillota_A;c__Clostridia;o__Oscillospirales;f__Acutalibacteraceae;g__Ruminococcus_E;s__Ruminococcus_E bovis	GCA_034099205.1	152	1837080	34.09		ND	0.00606 ± 0.00239	ND	0.00922 ± 0.0019	ND	ND	ND	ND	ND	ND	ND	ND	ND	ND	0.00009 ± 0.00009	ND	0.00823 ± 0.00457	0.01163 ± 0.00674	0.13585 ± 0.02953	0.05636 ± 0.01907	0.07648 ± 0.01612	0.10035 ± 0.03476
SUG2823	d__Bacteria;p__Bacillota_A;c__Clostridia;o__Oscillospirales;f__Acutalibacteraceae;g__Ruminococcus_E;s__Ruminococcus_E bromii_A	GCA_034103285.1	58	2034447	39.31		ND	0.01722 ± 0.00582	ND	0.01815 ± 0.0077	ND	ND	ND	ND	ND	ND	0.00066 ± 0.00066	0.00065 ± 0.00065	0.00015 ± 0.00015	0.00047 ± 0.00026	0.00026 ± 0.00018	0.0009 ± 0.0005	0.00883 ± 0.00387	0.01827 ± 0.00877	0.17096 ± 0.06562	0.04749 ± 0.03536	0.05572 ± 0.0226	0.08138 ± 0.02365
SUG2824	d__Bacteria;p__Bacillota_A;c__Clostridia;o__Oscillospirales;f__Acutalibacteraceae;g__Ruminococcus_E;s__Ruminococcus_E bromii_A	GCA_034115185.1	33	2064663	39.41		ND	0.04748 ± 0.01433	0.00014 ± 0.00014	0.04619 ± 0.01981	ND	ND	ND	ND	0.00138 ± 0.00097	0.00058 ± 0.00058	0.00793 ± 0.00237	0.00594 ± 0.00221	0.00911 ± 0.00223	0.00458 ± 0.00117	0.00337 ± 0.00123	0.00813 ± 0.00174	0.01826 ± 0.00538	0.04871 ± 0.02312	0.10239 ± 0.03361	0.09801 ± 0.08665	0.04757 ± 0.01984	0.07597 ± 0.02311
SUG2825	d__Bacteria;p__Bacillota_A;c__Clostridia;o__Oscillospirales;f__Acutalibacteraceae;g__Ruminococcus_E;s__Ruminococcus_E bromii_B	GCA_034118005.1	150	1824366	41.25		ND	0.00063 ± 0.00044	ND	0.00496 ± 0.00139	ND	ND	ND	ND	ND	ND	ND	ND	ND	ND	ND	ND	0.00222 ± 0.00067	0.05217 ± 0.03914	0.0115 ± 0.00256	0.00733 ± 0.00317	0.01111 ± 0.00198	0.01655 ± 0.00325
SUG2826	d__Bacteria;p__Bacillota_A;c__Clostridia;o__Oscillospirales;f__Acutalibacteraceae;g__Ruminococcus_E;s__Ruminococcus_E sp004560275	GCA_034101375.1	96	1638616	42.07		ND	ND	ND	0.00057 ± 0.00015	ND	ND	ND	ND	ND	ND	ND	ND	0.00023 ± 0.00023	ND	0.00192 ± 0.00192	ND	0.00076 ± 0.00042	0.01142 ± 0.0104	0.00342 ± 0.00153	0.01001 ± 0.00489	0.00459 ± 0.00173	0.01301 ± 0.00251
SUG2827	d__Bacteria;p__Bacillota_A;c__Clostridia;o__Oscillospirales;f__Acutalibacteraceae;g__Ruminococcus_E;s__Ruminococcus_E sp902766885	GCA_034182795.1	99	2333152	41.14		ND	0.00225 ± 0.00088	0.00039 ± 0.00039	0.01131 ± 0.00187	ND	ND	ND	ND	ND	ND	ND	ND	0.00253 ± 0.00174	ND	0.00535 ± 0.00314	0.00836 ± 0.00572	0.07615 ± 0.033	0.18917 ± 0.09425	0.00947 ± 0.00242	0.01199 ± 0.00289	0.01461 ± 0.00186	0.02641 ± 0.00258
SUG2828	d__Bacteria;p__Bacillota_A;c__Clostridia;o__Oscillospirales;f__Acutalibacteraceae;g__UBA1081;s__UBA1081 sp022763825	GCA_034102205.1	97	2146025	44.67		ND	0.01692 ± 0.00493	0.00276 ± 0.00255	0.01331 ± 0.0029	ND	ND	ND	ND	ND	ND	ND	ND	0.00049 ± 0.00049	ND	ND	0.00011 ± 0.00011	0.05373 ± 0.01535	0.06636 ± 0.02182	0.00369 ± 0.00231	0.00426 ± 0.00183	0.01332 ± 0.00205	0.00826 ± 0.00133
SUG2831	d__Bacteria;p__Bacillota_A;c__Clostridia;o__Oscillospirales;f__Acutalibacteraceae;g__UBA1417;s__UBA1417 sp003531055	GCA_034117565.1	127	2050723	54.16		ND	0.00871 ± 0.00277	0.00068 ± 0.00068	0.01735 ± 0.00267	0.00048 ± 0.00042	0.00138 ± 0.00114	0.03367 ± 0.01002	0.00293 ± 0.00149	0.00615 ± 0.00325	0.00512 ± 0.00277	0.00165 ± 0.00069	0.00478 ± 0.00186	0.00605 ± 0.003	0.00269 ± 0.00104	0.00777 ± 0.00331	0.00292 ± 0.00093	0.09733 ± 0.04905	0.04296 ± 0.00799	0.02305 ± 0.00132	0.02226 ± 0.00314	0.02295 ± 0.00347	0.03178 ± 0.00298
SUG2830	d__Bacteria;p__Bacillota_A;c__Clostridia;o__Oscillospirales;f__Acutalibacteraceae;g__UBA1417;s__UBA1417 sp003531055	GCA_034102845.1	141	1943646	54.05		ND	0.00734 ± 0.0024	0.00057 ± 0.00057	0.01631 ± 0.00246	0.00047 ± 0.00038	0.00165 ± 0.00135	0.0305 ± 0.00855	0.00548 ± 0.00278	0.0058 ± 0.00265	0.00893 ± 0.005	0.00192 ± 0.00079	0.00743 ± 0.00288	0.00802 ± 0.00444	0.00402 ± 0.00134	0.00873 ± 0.0036	0.00408 ± 0.00166	0.08473 ± 0.03767	0.04188 ± 0.00868	0.02137 ± 0.0011	0.01974 ± 0.00268	0.02245 ± 0.00321	0.03035 ± 0.00285
SUG2829	d__Bacteria;p__Bacillota_A;c__Clostridia;o__Oscillospirales;f__Acutalibacteraceae;g__UBA1417;s__UBA1417 sp003531055	GCA_034103605.1	164	2052550	53.97		ND	0.00783 ± 0.00238	0.00056 ± 0.00056	0.01631 ± 0.00235	0.00007 ± 0.00007	0.00135 ± 0.0011	0.02879 ± 0.00805	0.00293 ± 0.00144	0.00608 ± 0.00317	0.005 ± 0.00245	0.00163 ± 0.00069	0.0049 ± 0.00181	0.00546 ± 0.00246	0.00281 ± 0.00108	0.00696 ± 0.00284	0.00324 ± 0.00104	0.1012 ± 0.053	0.04028 ± 0.00696	0.01759 ± 0.00101	0.0167 ± 0.00253	0.01807 ± 0.00266	0.02461 ± 0.00232
SUG2832	d__Bacteria;p__Bacillota_A;c__Clostridia;o__Oscillospirales;f__Acutalibacteraceae;g__UBA6857;s__UBA6857 sp016293225	GCA_034179335.1	173	2128301	47.4		ND	0.05662 ± 0.00951	0.00791 ± 0.00607	0.05866 ± 0.00945	0.00036 ± 0.00025	ND	ND	ND	0.00039 ± 0.00039	ND	0.00071 ± 0.00029	0.00047 ± 0.00033	0.00057 ± 0.00032	0.00007 ± 0.00007	0.00457 ± 0.00274	0.00099 ± 0.00047	0.01141 ± 0.00857	0.01207 ± 0.00595	0.00116 ± 0.00024	0.00231 ± 0.00088	0.01344 ± 0.00264	0.00821 ± 0.00157
SUG2833	d__Bacteria;p__Bacillota_A;c__Clostridia;o__Oscillospirales;f__Acutalibacteraceae;g__UMGS1071;s__UMGS1071 sp900542375	GCA_034090665.1	281	1856925	38.42		ND	ND	ND	ND	0.00041 ± 0.00041	ND	0.00818 ± 0.00351	0.05375 ± 0.0289	0.01308 ± 0.005	0.03535 ± 0.01317	0.02665 ± 0.01612	0.01769 ± 0.00512	0.01148 ± 0.00689	0.01145 ± 0.00443	0.00043 ± 0.00033	0.00241 ± 0.00107	ND	0.00069 ± 0.00069	ND	ND	ND	ND
SUG2834	d__Bacteria;p__Bacillota_A;c__Clostridia;o__Oscillospirales;f__Butyricicoccaceae;g__Agathobaculum;s__	GCA_034098985.1	30	2217698	57.06		ND	ND	ND	0.00094 ± 0.00021	ND	ND	0.00884 ± 0.00461	0.37967 ± 0.1446	0.01527 ± 0.0038	0.35723 ± 0.10175	0.06563 ± 0.02285	0.04652 ± 0.01191	0.03997 ± 0.00949	0.02251 ± 0.00449	0.01142 ± 0.00264	0.02209 ± 0.00483	0.00385 ± 0.00048	0.00244 ± 0.00052	0.00064 ± 0.00024	0.00056 ± 0.00022	0.00108 ± 0.00026	0.00132 ± 0.00026
SUG2835	d__Bacteria;p__Bacillota_A;c__Clostridia;o__Oscillospirales;f__Butyricicoccaceae;g__Agathobaculum;s__Agathobaculum butyriciproducens	GCA_034178745.1	192	2014106	55.98		ND	0.00748 ± 0.00247	ND	0.01441 ± 0.00332	0.01414 ± 0.01274	0.02286 ± 0.01306	0.1666 ± 0.04887	ND	0.02253 ± 0.01094	ND	0.02576 ± 0.0143	0.00311 ± 0.00299	0.01759 ± 0.01487	0.00122 ± 0.001	0.00517 ± 0.00292	0.00128 ± 0.00074	0.00499 ± 0.00183	0.00501 ± 0.00109	0.04794 ± 0.00552	0.03692 ± 0.00469	0.0395 ± 0.0067	0.04155 ± 0.00881
SUG2836	d__Bacteria;p__Bacillota_A;c__Clostridia;o__Oscillospirales;f__Butyricicoccaceae;g__Agathobaculum;s__Agathobaculum sp022775115	GCA_034099455.1	104	2140852	58.67		ND	ND	ND	0.0023 ± 0.00031	ND	ND	0.18208 ± 0.12086	0.53432 ± 0.45985	0.11681 ± 0.06333	0.25999 ± 0.19238	0.24204 ± 0.1484	0.45453 ± 0.22666	0.28287 ± 0.12815	0.17705 ± 0.07419	0.17226 ± 0.0766	0.06869 ± 0.02087	0.0079 ± 0.00127	0.00558 ± 0.00079	0.00197 ± 0.00027	0.00159 ± 0.00032	0.00278 ± 0.00018	0.00319 ± 0.00025
SUG2837	d__Bacteria;p__Bacillota_A;c__Clostridia;o__Oscillospirales;f__Butyricicoccaceae;g__Butyricicoccus;s__Butyricicoccus pullicaecorum	GCA_034090515.1	41	2902565	54.37		0.06615 ± 0.06615	ND	ND	0.00065 ± 0.00014	0.00768 ± 0.00768	0.00053 ± 0.00031	0.49778 ± 0.38688	ND	0.23907 ± 0.1253	ND	0.03016 ± 0.01811	ND	0.01361 ± 0.00842	ND	0.00168 ± 0.00106	ND	0.00159 ± 0.00024	0.00158 ± 0.00038	0.00125 ± 0.00025	0.00105 ± 0.0002	0.00147 ± 0.00024	0.00177 ± 0.00023
SUG2838	d__Bacteria;p__Bacillota_A;c__Clostridia;o__Oscillospirales;f__Butyricicoccaceae;g__Butyricicoccus;s__Butyricicoccus sp004552245	GCA_034178985.1	172	2057442	61.2		ND	0.00392 ± 0.0018	0.00151 ± 0.00151	0.02158 ± 0.00446	ND	ND	0.00382 ± 0.00261	ND	0.00041 ± 0.00028	ND	0.00009 ± 0.00009	ND	0.00019 ± 0.00014	0.00012 ± 0.00012	0.00084 ± 0.0005	0.0003 ± 0.0002	0.00278 ± 0.00031	0.00406 ± 0.00166	0.00603 ± 0.00277	0.00487 ± 0.00185	0.008 ± 0.00399	0.01744 ± 0.00331
SUG2839	d__Bacteria;p__Bacillota_A;c__Clostridia;o__Oscillospirales;f__Butyricicoccaceae;g__Butyricicoccus_A;s__Butyricicoccus_A intestinisimiae	GCA_034103545.1	47	2174750	51.82		ND	0.0322 ± 0.01325	ND	0.02525 ± 0.0083	ND	0.00064 ± 0.00048	0.00339 ± 0.00339	ND	0.00026 ± 0.00026	ND	ND	0.00256 ± 0.00176	ND	0.00059 ± 0.00032	0.00084 ± 0.00067	0.0027 ± 0.002	0.41844 ± 0.08878	0.58868 ± 0.10957	0.01243 ± 0.00588	0.01881 ± 0.01079	0.02494 ± 0.00857	0.08483 ± 0.01537
SUG2840	d__Bacteria;p__Bacillota_A;c__Clostridia;o__Oscillospirales;f__Butyricicoccaceae;g__Butyricicoccus_A;s__Butyricicoccus_A porcorum	GCA_034113165.1	69	2252957	53.84		ND	0.00169 ± 0.0016	0.00067 ± 0.00067	0.00626 ± 0.00169	ND	ND	0.0002 ± 0.0002	ND	0.00262 ± 0.00105	0.00036 ± 0.00036	0.00109 ± 0.00057	0.00155 ± 0.00054	0.00335 ± 0.00116	0.00066 ± 0.00066	0.00844 ± 0.00425	0.00124 ± 0.00049	0.33602 ± 0.10938	0.18376 ± 0.07562	0.0091 ± 0.00272	0.01017 ± 0.00374	0.00979 ± 0.00524	0.0088 ± 0.00372
SUG2841	d__Bacteria;p__Bacillota_A;c__Clostridia;o__Oscillospirales;f__Butyricicoccaceae;g__Butyricicoccus_A;s__Butyricicoccus_A sp945872165	GCA_034112945.1	228	2210513	50.16		ND	0.00497 ± 0.00257	0.00027 ± 0.00027	0.01438 ± 0.004	ND	ND	ND	ND	ND	ND	ND	0.00026 ± 0.00018	ND	ND	0.00028 ± 0.00028	ND	0.0084 ± 0.0027	0.01473 ± 0.00672	0.00575 ± 0.00241	0.00949 ± 0.00429	0.0051 ± 0.00248	0.00889 ± 0.00567
SUG2842	d__Bacteria;p__Bacillota_A;c__Clostridia;o__Oscillospirales;f__Butyricicoccaceae;g__UBA4644;s__	GCA_034101495.1	67	1975946	60.12		ND	0.02296 ± 0.00576	0.00386 ± 0.00282	0.0434 ± 0.00747	ND	ND	0.00025 ± 0.00025	ND	0.00142 ± 0.00066	ND	0.00123 ± 0.00058	0.0016 ± 0.00089	0.00224 ± 0.00074	0.00091 ± 0.00052	0.00625 ± 0.00183	0.00379 ± 0.00137	0.14869 ± 0.05232	0.05327 ± 0.01602	0.00377 ± 0.00053	0.00933 ± 0.00281	0.02071 ± 0.00508	0.01613 ± 0.00426
SUG2843	d__Bacteria;p__Bacillota_A;c__Clostridia;o__Oscillospirales;f__Butyricicoccaceae;g__UBA4644;s__UBA4644 sp900763355	GCA_034089885.1	84	2010917	62.12		ND	0.00185 ± 0.00147	ND	0.00474 ± 0.00181	ND	ND	0.00034 ± 0.00034	ND	0.00161 ± 0.00149	0.00055 ± 0.00055	0.00093 ± 0.00076	0.00173 ± 0.00173	0.00218 ± 0.00123	0.0016 ± 0.00094	0.00149 ± 0.00088	0.00217 ± 0.00098	0.02676 ± 0.00827	0.01497 ± 0.00473	0.01641 ± 0.00268	0.01926 ± 0.00386	0.01644 ± 0.00235	0.01968 ± 0.00207
SUG2844	d__Bacteria;p__Bacillota_A;c__Clostridia;o__Oscillospirales;f__CAG-272;g__CAG-272;s__CAG-272 sp000433515	GCA_034089515.1	201	2144861	53.43		ND	0.00212 ± 0.00124	0.0001 ± 0.0001	0.00908 ± 0.00148	ND	ND	ND	ND	ND	ND	ND	ND	0.00289 ± 0.00196	ND	0.01065 ± 0.00782	0.01816 ± 0.01133	0.01838 ± 0.00321	0.00974 ± 0.00275	0.00215 ± 0.00046	0.00239 ± 0.0006	0.00461 ± 0.00077	0.00468 ± 0.00066
SUG2845	d__Bacteria;p__Bacillota_A;c__Clostridia;o__Oscillospirales;f__CAG-272;g__CAG-390;s__CAG-390 sp003523225	GCA_034117085.1	61	2402911	51.69		ND	0.00232 ± 0.00107	0.00042 ± 0.00042	0.01546 ± 0.00255	ND	ND	ND	ND	ND	ND	ND	ND	ND	ND	0.00021 ± 0.00021	0.00109 ± 0.00065	0.02723 ± 0.00984	0.0369 ± 0.02241	0.00617 ± 0.00208	0.0088 ± 0.00285	0.0124 ± 0.00349	0.00885 ± 0.00166
SUG2846	d__Bacteria;p__Bacillota_A;c__Clostridia;o__Oscillospirales;f__CAG-272;g__CAG-390;s__CAG-390 sp003523225	GCA_034177465.1	230	2310171	51.99		ND	0.00327 ± 0.0014	0.0003 ± 0.0003	0.01906 ± 0.00341	ND	ND	ND	ND	ND	ND	ND	ND	ND	ND	0.00021 ± 0.00021	0.0003 ± 0.0003	0.03161 ± 0.01233	0.01972 ± 0.00836	0.00683 ± 0.00245	0.01176 ± 0.00392	0.0103 ± 0.0025	0.00854 ± 0.00195
SUG2847	d__Bacteria;p__Bacillota_A;c__Clostridia;o__Oscillospirales;f__CAG-272;g__CAG-448;s__CAG-448 sp003150135	GCA_034102045.1	229	1950074	60.33		ND	0.00004 ± 0.00004	ND	0.00629 ± 0.00181	ND	ND	ND	ND	ND	ND	ND	ND	0.00038 ± 0.00038	0.00193 ± 0.00141	0.00186 ± 0.00163	0.00578 ± 0.00355	0.0156 ± 0.00608	0.01046 ± 0.00506	0.00119 ± 0.00033	0.00191 ± 0.00089	0.00851 ± 0.00138	0.01413 ± 0.00217
SUG2848	d__Bacteria;p__Bacillota_A;c__Clostridia;o__Oscillospirales;f__CAG-272;g__CAG-841;s__CAG-841 sp000437375	GCA_034172445.1	46	1568284	45.42		ND	0.03866 ± 0.01058	0.00276 ± 0.00247	0.11104 ± 0.02228	ND	ND	ND	ND	0.00058 ± 0.00039	ND	0.00026 ± 0.00018	0.00019 ± 0.00019	0.00048 ± 0.00027	0.00013 ± 0.00013	0.00577 ± 0.00302	0.00116 ± 0.00062	0.10325 ± 0.05315	0.05076 ± 0.02354	0.01237 ± 0.00388	0.03317 ± 0.01373	0.08756 ± 0.01926	0.03942 ± 0.00689
SUG2849	d__Bacteria;p__Bacillota_A;c__Clostridia;o__Oscillospirales;f__CAG-272;g__CAG-841;s__CAG-841 sp018383975	GCA_034170555.1	103	1506092	49.09		ND	0.05365 ± 0.01283	0.0094 ± 0.00642	0.2487 ± 0.06949	ND	ND	ND	ND	0.00053 ± 0.00031	0.00024 ± 0.00024	0.00049 ± 0.00034	0.00246 ± 0.00149	0.00062 ± 0.00031	ND	0.00328 ± 0.00188	0.00129 ± 0.00056	0.04935 ± 0.02656	0.04307 ± 0.01945	0.02079 ± 0.00653	0.01685 ± 0.00645	0.29066 ± 0.07505	0.14177 ± 0.05091
SUG2850	d__Bacteria;p__Bacillota_A;c__Clostridia;o__Oscillospirales;f__CAG-272;g__Firm-07;s__Firm-07 sp905187695	GCA_034088985.1	65	1608381	55.36		ND	0.00008 ± 0.00008	ND	0.01553 ± 0.00684	ND	ND	ND	ND	ND	ND	ND	ND	ND	0.00111 ± 0.00111	ND	ND	0.02495 ± 0.01123	0.04253 ± 0.0217	0.00274 ± 0.00087	0.00323 ± 0.00147	0.01138 ± 0.00195	0.01806 ± 0.00336
SUG2851	d__Bacteria;p__Bacillota_A;c__Clostridia;o__Oscillospirales;f__CAG-272;g__Flemingibacterium;s__Flemingibacterium sp900546315	GCA_034112565.1	189	2947727	55.23		ND	0.00188 ± 0.00113	ND	0.0112 ± 0.00276	ND	ND	0.00989 ± 0.00492	ND	0.00227 ± 0.00095	0.00064 ± 0.00064	0.00085 ± 0.00085	ND	0.00112 ± 0.00046	ND	0.00042 ± 0.00029	0.0014 ± 0.00081	0.02445 ± 0.00906	0.06327 ± 0.01817	0.01721 ± 0.00226	0.01241 ± 0.00161	0.024 ± 0.0029	0.02188 ± 0.00211
SUG2852	d__Bacteria;p__Bacillota_A;c__Clostridia;o__Oscillospirales;f__CAG-272;g__HGM12650;s__HGM12650 sp900761725	GCA_034100555.1	123	2176024	45.59		ND	ND	ND	0.00386 ± 0.00132	ND	ND	ND	ND	ND	ND	ND	ND	ND	ND	0.00023 ± 0.00023	ND	0.00513 ± 0.00266	0.00947 ± 0.00481	0.00264 ± 0.00099	0.00411 ± 0.00184	0.01204 ± 0.00234	0.03152 ± 0.0098
SUG2853	d__Bacteria;p__Bacillota_A;c__Clostridia;o__Oscillospirales;f__CAG-272;g__RUG12395;s__	GCA_034178705.1	120	2143013	51.05		ND	0.00407 ± 0.00152	0.00102 ± 0.00102	0.01568 ± 0.00271	ND	ND	ND	ND	ND	ND	ND	ND	ND	ND	0.00017 ± 0.00017	0.00061 ± 0.00042	0.02257 ± 0.00738	0.0189 ± 0.00611	0.00276 ± 0.00075	0.00509 ± 0.00182	0.01356 ± 0.00253	0.0106 ± 0.0027
SUG2854	d__Bacteria;p__Bacillota_A;c__Clostridia;o__Oscillospirales;f__CAG-272;g__UBA1740;s__	GCA_034101145.1	11	1626470	43.83		ND	ND	ND	0.0033 ± 0.00061	ND	ND	ND	ND	ND	ND	ND	ND	ND	ND	0.00014 ± 0.00014	0.00017 ± 0.00017	0.00329 ± 0.00042	0.00241 ± 0.00049	0.0003 ± 0.00013	0.00076 ± 0.00031	0.00355 ± 0.00053	0.04088 ± 0.03676
SUG2855	d__Bacteria;p__Bacillota_A;c__Clostridia;o__Oscillospirales;f__CAG-272;g__UBA1740;s__	GCA_034182525.1	68	1898673	56.29		ND	0.00035 ± 0.00035	0.00022 ± 0.00022	0.0052 ± 0.00133	ND	ND	ND	ND	ND	ND	ND	ND	ND	ND	ND	ND	0.02985 ± 0.01566	0.01535 ± 0.00818	0.00017 ± 0.00012	0.00031 ± 0.00018	0.00091 ± 0.00024	0.00115 ± 0.00031
SUG2856	d__Bacteria;p__Bacillota_A;c__Clostridia;o__Oscillospirales;f__CAG-272;g__UBA1740;s__UBA1740 sp004558975	GCA_034101575.1	52	1766937	58.11		ND	0.00102 ± 0.00059	ND	0.01352 ± 0.0041	ND	ND	ND	ND	ND	ND	ND	ND	ND	ND	ND	ND	0.03543 ± 0.00986	0.0566 ± 0.02161	0.00414 ± 0.00182	0.00602 ± 0.00177	0.00808 ± 0.00205	0.01521 ± 0.00344
SUG2857	d__Bacteria;p__Bacillota_A;c__Clostridia;o__Oscillospirales;f__CAG-272;g__UMGS1002;s__UMGS1002 sp900547565	GCA_034117165.1	116	2077113	51.16		ND	0.00085 ± 0.00057	0.00052 ± 0.00052	0.014 ± 0.00288	ND	ND	ND	ND	ND	ND	ND	ND	ND	ND	0.00127 ± 0.00091	0.00287 ± 0.00242	0.03896 ± 0.01143	0.03395 ± 0.01558	0.00169 ± 0.00069	0.00377 ± 0.00139	0.00748 ± 0.0015	0.01627 ± 0.00525
SUG2858	d__Bacteria;p__Bacillota_A;c__Clostridia;o__Oscillospirales;f__CAG-272;g__UMGS1225;s__	GCA_034086705.1	96	1756676	47.42		ND	0.00354 ± 0.00149	0.00012 ± 0.00012	0.00809 ± 0.00114	ND	ND	ND	ND	ND	ND	ND	ND	ND	ND	0.00025 ± 0.00025	0.00061 ± 0.00033	0.01671 ± 0.00297	0.00952 ± 0.00239	0.00297 ± 0.00083	0.00385 ± 0.00106	0.01232 ± 0.00199	0.01203 ± 0.00244
SUG2859	d__Bacteria;p__Bacillota_A;c__Clostridia;o__Oscillospirales;f__CAG-272;g__UMGS1696;s__UMGS1696 sp900554225	GCA_034102145.1	135	2736550	55.45		ND	0.00895 ± 0.00263	ND	0.02784 ± 0.00633	ND	ND	0.00043 ± 0.00031	ND	0.00388 ± 0.00219	ND	0.00286 ± 0.0013	ND	0.00632 ± 0.00277	0.00269 ± 0.00206	0.015 ± 0.00759	0.01386 ± 0.0065	0.05948 ± 0.00799	0.04401 ± 0.00756	0.02493 ± 0.00274	0.02037 ± 0.00358	0.05166 ± 0.00456	0.05622 ± 0.00669
SUG2860	d__Bacteria;p__Bacillota_A;c__Clostridia;o__Oscillospirales;f__CAG-272;g__UMGS1696;s__UMGS1696 sp900753285	GCA_034088915.1	150	2358754	49.06		ND	0.00038 ± 0.00038	ND	0.0055 ± 0.00131	ND	ND	0.00064 ± 0.00064	ND	0.00101 ± 0.00101	0.00619 ± 0.0032	0.0037 ± 0.00129	0.0025 ± 0.00143	0.00891 ± 0.00318	0.01267 ± 0.00609	0.01355 ± 0.00827	0.01097 ± 0.00554	0.07016 ± 0.02011	0.02979 ± 0.00991	0.01007 ± 0.0015	0.0122 ± 0.00329	0.01104 ± 0.00204	0.01346 ± 0.00285
SUG2861	d__Bacteria;p__Bacillota_A;c__Clostridia;o__Oscillospirales;f__CAG-272;g__UMGS1865;s__UMGS1865 sp900768535	GCA_034101435.1	262	2354234	58.32		ND	0.00021 ± 0.00021	ND	0.0025 ± 0.00084	ND	ND	ND	ND	ND	ND	ND	ND	ND	ND	ND	0.0001 ± 0.0001	0.00706 ± 0.00299	0.01802 ± 0.00612	0.00143 ± 0.0003	0.00189 ± 0.00064	0.00617 ± 0.00085	0.00579 ± 0.00091
SUG2862	d__Bacteria;p__Bacillota_A;c__Clostridia;o__Oscillospirales;f__CAG-382;g__UBA1206;s__UBA1206 sp000433115	GCA_034087925.1	180	1855887	49.56		ND	0.01233 ± 0.00347	0.00087 ± 0.00087	0.03192 ± 0.00426	ND	ND	0.0008 ± 0.0008	ND	0.01508 ± 0.00675	0.01046 ± 0.00567	0.04893 ± 0.00888	0.0354 ± 0.00734	0.07227 ± 0.01234	0.03276 ± 0.00574	0.04736 ± 0.00813	0.05623 ± 0.0089	0.08073 ± 0.01173	0.05534 ± 0.01214	0.01938 ± 0.00248	0.02235 ± 0.00386	0.03613 ± 0.00326	0.03262 ± 0.00364
SUG2865	d__Bacteria;p__Bacillota_A;c__Clostridia;o__Oscillospirales;f__Oscillospiraceae;g__CAG-103;s__CAG-103 sp004556965	GCA_034180805.1	121	1879720	60.45		ND	0.00855 ± 0.00306	0.00114 ± 0.00114	0.01469 ± 0.00416	0.00012 ± 0.00012	ND	0.00697 ± 0.00545	ND	0.06702 ± 0.02643	ND	0.1995 ± 0.03936	0.06574 ± 0.03964	0.2752 ± 0.04459	0.11054 ± 0.04288	0.07012 ± 0.01581	0.11808 ± 0.02535	0.09936 ± 0.02539	0.07703 ± 0.01944	0.00825 ± 0.00213	0.0057 ± 0.00118	0.01471 ± 0.00503	0.00807 ± 0.00127
SUG2863	d__Bacteria;p__Bacillota_A;c__Clostridia;o__Oscillospirales;f__Oscillospiraceae;g__CAG-103;s__CAG-103 sp004556965	GCA_034090225.1	83	2033398	59.44		ND	0.00935 ± 0.00279	0.00111 ± 0.00111	0.01496 ± 0.00264	ND	ND	0.00772 ± 0.00403	0.00078 ± 0.00078	0.22214 ± 0.10968	0.0035 ± 0.00123	0.86248 ± 0.20493	0.32685 ± 0.19118	1.08252 ± 0.22725	0.53918 ± 0.20485	0.33367 ± 0.07711	0.57836 ± 0.12311	0.43755 ± 0.12314	0.35636 ± 0.09666	0.01011 ± 0.00155	0.00855 ± 0.00103	0.01713 ± 0.00346	0.01295 ± 0.00131
SUG2864	d__Bacteria;p__Bacillota_A;c__Clostridia;o__Oscillospirales;f__Oscillospiraceae;g__CAG-103;s__CAG-103 sp004556965	GCA_034173915.1	55	1992780	59.84		ND	0.00879 ± 0.00265	0.00108 ± 0.00108	0.01572 ± 0.00293	ND	ND	0.01919 ± 0.01228	0.00419 ± 0.00233	0.10119 ± 0.05102	0.00674 ± 0.00241	0.19458 ± 0.03702	0.06303 ± 0.03283	0.28577 ± 0.05891	0.10038 ± 0.03535	0.07455 ± 0.01677	0.10779 ± 0.02056	0.09734 ± 0.02085	0.07219 ± 0.01605	0.01496 ± 0.00217	0.01139 ± 0.00151	0.02104 ± 0.00394	0.01515 ± 0.00141
SUG2866	d__Bacteria;p__Bacillota_A;c__Clostridia;o__Oscillospirales;f__Oscillospiraceae;g__CAG-103;s__CAG-103 sp900317855	GCA_034117805.1	131	1788749	62.53		0.00769 ± 0.00587	0.11574 ± 0.02203	0.0403 ± 0.03407	0.11742 ± 0.02215	0.00091 ± 0.00071	ND	0.04463 ± 0.02475	ND	0.09471 ± 0.02296	0.00339 ± 0.0019	0.09894 ± 0.04082	0.00403 ± 0.00162	0.0586 ± 0.02027	0.00392 ± 0.00232	0.02323 ± 0.01373	0.00681 ± 0.00158	0.10601 ± 0.03093	0.16293 ± 0.05449	0.12162 ± 0.02543	0.09483 ± 0.01336	0.14492 ± 0.01777	0.08581 ± 0.00978
SUG2867	d__Bacteria;p__Bacillota_A;c__Clostridia;o__Oscillospirales;f__Oscillospiraceae;g__CAG-170;s__CAG-170 sp000436735	GCA_034088525.1	141	2135190	59.26		ND	0.00914 ± 0.0034	0.00017 ± 0.00017	0.02168 ± 0.00479	ND	ND	0.00081 ± 0.0006	ND	0.00172 ± 0.00073	ND	0.0016 ± 0.00066	ND	0.00311 ± 0.00134	0.00047 ± 0.00033	0.003 ± 0.00093	0.00289 ± 0.00091	0.01886 ± 0.00307	0.02412 ± 0.01156	0.03155 ± 0.00541	0.01955 ± 0.00235	0.05632 ± 0.01114	0.02704 ± 0.00292
SUG2869	d__Bacteria;p__Bacillota_A;c__Clostridia;o__Oscillospirales;f__Oscillospiraceae;g__CAG-170;s__CAG-170 sp002404795	GCA_034117885.1	180	2228797	61.6		ND	0.07014 ± 0.01427	0.00784 ± 0.00697	0.11631 ± 0.02146	0.00018 ± 0.00018	ND	0.00167 ± 0.00096	ND	0.01513 ± 0.00714	0.00019 ± 0.00019	0.01386 ± 0.00539	0.00095 ± 0.00068	0.01308 ± 0.00409	0.0019 ± 0.00078	0.01158 ± 0.00323	0.01893 ± 0.0081	0.28116 ± 0.0415	0.19715 ± 0.0552	0.08174 ± 0.01392	0.06621 ± 0.01068	0.08704 ± 0.01085	0.07002 ± 0.00966
SUG2868	d__Bacteria;p__Bacillota_A;c__Clostridia;o__Oscillospirales;f__Oscillospiraceae;g__CAG-170;s__CAG-170 sp002404795	GCA_034087745.1	138	2276964	61.49		ND	0.0645 ± 0.01265	0.0063 ± 0.00561	0.10436 ± 0.01959	0.00016 ± 0.00016	ND	0.00137 ± 0.00078	0.00028 ± 0.00028	0.01532 ± 0.00686	0.00027 ± 0.00027	0.09584 ± 0.07759	0.00212 ± 0.00063	0.04178 ± 0.01379	0.00471 ± 0.00116	0.01797 ± 0.00435	0.02285 ± 0.00771	0.30445 ± 0.04948	0.17514 ± 0.04632	0.07265 ± 0.01269	0.05472 ± 0.00906	0.07367 ± 0.00971	0.06099 ± 0.00881
SUG2870	d__Bacteria;p__Bacillota_A;c__Clostridia;o__Oscillospirales;f__Oscillospiraceae;g__CAG-170;s__CAG-170 sp003516765	GCA_034087285.1	178	2076187	57.57		ND	0.01773 ± 0.00599	0.00323 ± 0.0029	0.02961 ± 0.0046	ND	ND	0.00066 ± 0.00045	ND	0.00423 ± 0.00299	ND	0.00639 ± 0.00497	ND	0.00925 ± 0.00635	0.00029 ± 0.0002	0.00255 ± 0.00074	0.00356 ± 0.0012	0.1039 ± 0.02683	0.12516 ± 0.04815	0.03193 ± 0.00392	0.02885 ± 0.00405	0.04236 ± 0.00513	0.03365 ± 0.00311
SUG2872	d__Bacteria;p__Bacillota_A;c__Clostridia;o__Oscillospirales;f__Oscillospiraceae;g__Dysosmobacter;s__	GCA_034174095.1	183	2117666	59.55		ND	0.02694 ± 0.00457	0.01468 ± 0.01002	0.07036 ± 0.01008	0.00015 ± 0.00015	ND	0.00224 ± 0.00101	0.00101 ± 0.00061	0.00266 ± 0.00119	0.00079 ± 0.00058	0.00342 ± 0.00101	0.00242 ± 0.00129	0.0103 ± 0.0055	0.00213 ± 0.00078	0.00463 ± 0.00102	0.00792 ± 0.00357	0.07042 ± 0.03238	0.09712 ± 0.03824	0.01442 ± 0.0024	0.02003 ± 0.00566	0.03298 ± 0.0061	0.05033 ± 0.00703
SUG2871	d__Bacteria;p__Bacillota_A;c__Clostridia;o__Oscillospirales;f__Oscillospiraceae;g__Dysosmobacter;s__	GCA_034093755.1	79	2340409	63.3		ND	0.01002 ± 0.00243	0.00577 ± 0.004	0.03259 ± 0.00367	ND	ND	0.00177 ± 0.00075	0.00039 ± 0.00027	0.00319 ± 0.00175	0.00106 ± 0.00083	0.00288 ± 0.00101	0.00302 ± 0.00234	0.00479 ± 0.00137	0.00289 ± 0.00134	0.00483 ± 0.00136	0.0057 ± 0.0017	0.05706 ± 0.02659	0.04828 ± 0.01333	0.01162 ± 0.00141	0.01323 ± 0.00284	0.01534 ± 0.00162	0.02399 ± 0.00315
SUG2873	d__Bacteria;p__Bacillota_A;c__Clostridia;o__Oscillospirales;f__Oscillospiraceae;g__Dysosmobacter;s__Dysosmobacter sp001916835	GCA_034099605.1	45	2439708	57.02		ND	0.00722 ± 0.00223	0.00108 ± 0.00108	0.02829 ± 0.00243	0.00102 ± 0.00087	0.0003 ± 0.0003	0.0296 ± 0.00507	0.0573 ± 0.01938	0.13217 ± 0.08832	0.20265 ± 0.08892	0.18175 ± 0.04912	0.36791 ± 0.21635	0.2384 ± 0.08488	0.25837 ± 0.0919	0.10274 ± 0.02922	0.13862 ± 0.03486	0.10238 ± 0.01333	0.0956 ± 0.0171	0.02935 ± 0.0023	0.02953 ± 0.00286	0.03334 ± 0.00254	0.03774 ± 0.00222
SUG2874	d__Bacteria;p__Bacillota_A;c__Clostridia;o__Oscillospirales;f__Oscillospiraceae;g__Dysosmobacter;s__Dysosmobacter sp004558115	GCA_034099025.1	79	2771161	59.71		ND	0.0353 ± 0.00557	0.01289 ± 0.00928	0.08804 ± 0.01027	0.00015 ± 0.00015	ND	0.00847 ± 0.00272	0.01422 ± 0.00476	0.0145 ± 0.00279	0.03746 ± 0.01997	0.02812 ± 0.00492	0.05922 ± 0.03351	0.04352 ± 0.01019	0.07437 ± 0.03118	0.0438 ± 0.00867	0.05775 ± 0.01843	0.13476 ± 0.03645	0.08061 ± 0.01693	0.03362 ± 0.00579	0.05778 ± 0.01763	0.05158 ± 0.00691	0.08246 ± 0.00916
SUG2875	d__Bacteria;p__Bacillota_A;c__Clostridia;o__Oscillospirales;f__Oscillospiraceae;g__Dysosmobacter;s__Dysosmobacter sp018228705	GCA_034172645.1	74	2650062	63.17		ND	0.00247 ± 0.00099	0.001 ± 0.001	0.01651 ± 0.00178	ND	ND	0.00162 ± 0.00081	0.00264 ± 0.0014	0.00913 ± 0.00372	0.00838 ± 0.00228	0.08636 ± 0.0685	0.01265 ± 0.00326	0.09798 ± 0.08324	0.01256 ± 0.00231	0.02214 ± 0.01173	0.01222 ± 0.00205	0.01244 ± 0.00124	0.01125 ± 0.00107	0.00746 ± 0.00074	0.00779 ± 0.00151	0.0111 ± 0.00122	0.01538 ± 0.00158
SUG2876	d__Bacteria;p__Bacillota_A;c__Clostridia;o__Oscillospirales;f__Oscillospiraceae;g__Dysosmobacter;s__Dysosmobacter sp900544615	GCA_034101845.1	94	1757600	58.52		ND	0.00139 ± 0.00082	0.00031 ± 0.00031	0.00926 ± 0.0015	ND	ND	0.01583 ± 0.00777	ND	0.00201 ± 0.00111	0.00179 ± 0.00089	0.00258 ± 0.00101	0.00355 ± 0.00196	0.00339 ± 0.00107	0.00303 ± 0.00098	0.00177 ± 0.00072	0.0027 ± 0.00089	0.00928 ± 0.00289	0.00546 ± 0.00065	0.0432 ± 0.00665	0.03344 ± 0.00597	0.03275 ± 0.00549	0.03869 ± 0.00699
SUG2877	d__Bacteria;p__Bacillota_A;c__Clostridia;o__Oscillospirales;f__Oscillospiraceae;g__Dysosmobacter;s__Dysosmobacter sp900763685	GCA_034117925.1	196	2026701	64.54		ND	0.01286 ± 0.00323	0.00046 ± 0.00046	0.01961 ± 0.00248	ND	ND	0.00193 ± 0.00093	0.00035 ± 0.00035	0.00396 ± 0.0017	0.00113 ± 0.00083	0.00349 ± 0.00113	0.00336 ± 0.00206	0.00659 ± 0.00202	0.0028 ± 0.00117	0.00676 ± 0.00164	0.01167 ± 0.00436	0.04002 ± 0.02018	0.05696 ± 0.01562	0.0171 ± 0.00209	0.0158 ± 0.00212	0.02899 ± 0.00261	0.02175 ± 0.00157
SUG2878	d__Bacteria;p__Bacillota_A;c__Clostridia;o__Oscillospirales;f__Oscillospiraceae;g__Dysosmobacter;s__Dysosmobacter sp945873695	GCA_034102325.1	214	2368261	60.74		ND	0.02261 ± 0.004	0.01316 ± 0.00919	0.05754 ± 0.00691	0.00012 ± 0.00012	ND	0.00587 ± 0.00382	0.02013 ± 0.02013	0.0191 ± 0.01521	0.0022 ± 0.00122	0.01518 ± 0.00799	0.00844 ± 0.00382	0.02295 ± 0.00995	0.01792 ± 0.00673	0.03808 ± 0.01307	0.10219 ± 0.04475	0.11448 ± 0.05273	0.08579 ± 0.02698	0.0189 ± 0.00292	0.02193 ± 0.00531	0.03158 ± 0.00541	0.04973 ± 0.00613
SUG2879	d__Bacteria;p__Bacillota_A;c__Clostridia;o__Oscillospirales;f__Oscillospiraceae;g__ER4;s__ER4 sp003522105	GCA_034118125.1	28	1851135	58.05		0.00187 ± 0.00187	0.01193 ± 0.0034	0.00053 ± 0.00053	0.02455 ± 0.00329	ND	ND	0.2912 ± 0.23395	0.00474 ± 0.00177	0.19948 ± 0.12513	0.00836 ± 0.00291	0.34871 ± 0.11654	0.01082 ± 0.00274	0.39036 ± 0.08386	0.01703 ± 0.00296	0.35806 ± 0.1378	0.24677 ± 0.11403	0.14807 ± 0.03764	0.10813 ± 0.031	0.0275 ± 0.00277	0.02466 ± 0.00315	0.03685 ± 0.00291	0.03942 ± 0.00406
SUG2881	d__Bacteria;p__Bacillota_A;c__Clostridia;o__Oscillospirales;f__Oscillospiraceae;g__ER4;s__ER4 sp003522105	GCA_034108965.1	249	1868113	58.25		0.00301 ± 0.00301	0.00955 ± 0.00408	0.00026 ± 0.00026	0.01797 ± 0.00293	ND	ND	0.15754 ± 0.11486	0.03884 ± 0.00879	0.13099 ± 0.06181	0.10356 ± 0.02598	0.21879 ± 0.06297	0.11517 ± 0.01353	0.27048 ± 0.05183	0.1113 ± 0.02439	0.26968 ± 0.07951	0.2603 ± 0.0786	0.10151 ± 0.02099	0.07052 ± 0.01463	0.02314 ± 0.00256	0.01917 ± 0.0021	0.03091 ± 0.00261	0.03411 ± 0.00395
SUG2880	d__Bacteria;p__Bacillota_A;c__Clostridia;o__Oscillospirales;f__Oscillospiraceae;g__ER4;s__ER4 sp003522105	GCA_034117025.1	39	1908789	57.94		ND	0.00293 ± 0.00173	0.00014 ± 0.00014	0.01073 ± 0.00184	ND	ND	0.14467 ± 0.11373	ND	0.09727 ± 0.0624	0.00048 ± 0.00048	0.17575 ± 0.05994	0.00211 ± 0.00115	0.30948 ± 0.12902	0.00326 ± 0.0014	0.22293 ± 0.06877	0.22275 ± 0.10035	0.11054 ± 0.03236	0.11208 ± 0.04636	0.02151 ± 0.00273	0.0179 ± 0.00264	0.02321 ± 0.00233	0.02645 ± 0.00355
SUG2883	d__Bacteria;p__Bacillota_A;c__Clostridia;o__Oscillospirales;f__Oscillospiraceae;g__ER4;s__ER4 sp016295615	GCA_034175905.1	190	1509758	58.01		ND	0.02298 ± 0.0055	0.00145 ± 0.00145	0.05671 ± 0.01013	0.00012 ± 0.00012	ND	0.00052 ± 0.00036	ND	0.00088 ± 0.00036	ND	0.00247 ± 0.00182	0.00085 ± 0.0005	0.00356 ± 0.001	0.00089 ± 0.00036	0.00598 ± 0.00293	0.00533 ± 0.00139	0.01753 ± 0.005	0.01002 ± 0.00208	0.00438 ± 0.00071	0.01776 ± 0.01155	0.0145 ± 0.00245	0.01337 ± 0.00183
SUG2882	d__Bacteria;p__Bacillota_A;c__Clostridia;o__Oscillospirales;f__Oscillospiraceae;g__ER4;s__ER4 sp016295615	GCA_034179935.1	97	1339177	58.22		ND	0.02296 ± 0.00618	0.00125 ± 0.00125	0.05106 ± 0.01069	ND	ND	0.00046 ± 0.00046	ND	0.00057 ± 0.00036	ND	0.00006 ± 0.00006	0.00064 ± 0.00044	0.00072 ± 0.00042	0.00038 ± 0.00026	0.00447 ± 0.00361	0.00091 ± 0.00047	0.00844 ± 0.00577	0.00197 ± 0.00033	0.00102 ± 0.00023	0.01568 ± 0.01469	0.00722 ± 0.00266	0.00543 ± 0.00171
SUG2885	d__Bacteria;p__Bacillota_A;c__Clostridia;o__Oscillospirales;f__Oscillospiraceae;g__ER4;s__ER4 sp900317525	GCA_034176515.1	138	1648348	62.19		ND	0.03077 ± 0.00776	0.00327 ± 0.00291	0.05742 ± 0.0144	ND	ND	0.00294 ± 0.00151	ND	0.00215 ± 0.00106	0.00074 ± 0.00074	0.00291 ± 0.00085	0.00202 ± 0.0009	0.00462 ± 0.001	0.00139 ± 0.00063	0.00603 ± 0.00132	0.02226 ± 0.01482	0.03063 ± 0.00781	0.04523 ± 0.01453	0.03602 ± 0.00537	0.03583 ± 0.00589	0.08202 ± 0.01324	0.07065 ± 0.00821
SUG2884	d__Bacteria;p__Bacillota_A;c__Clostridia;o__Oscillospirales;f__Oscillospiraceae;g__ER4;s__ER4 sp900317525	GCA_034180745.1	182	1704866	61.93		ND	0.02858 ± 0.00701	0.00286 ± 0.0025	0.05295 ± 0.01364	ND	ND	0.00588 ± 0.00384	ND	0.00348 ± 0.00215	0.00032 ± 0.00032	0.00601 ± 0.00161	0.00102 ± 0.00091	0.00693 ± 0.00128	0.00121 ± 0.00056	0.00957 ± 0.00201	0.02148 ± 0.01384	0.03001 ± 0.00707	0.04306 ± 0.01291	0.03245 ± 0.00472	0.03259 ± 0.00529	0.07506 ± 0.01226	0.06517 ± 0.00764
SUG2886	d__Bacteria;p__Bacillota_A;c__Clostridia;o__Oscillospirales;f__Oscillospiraceae;g__ER4;s__ER4 sp900317525	GCA_034175335.1	142	1649333	62.15		ND	0.03073 ± 0.00766	0.00263 ± 0.0023	0.05472 ± 0.01442	ND	ND	0.00243 ± 0.00121	ND	0.00193 ± 0.00092	0.00032 ± 0.00032	0.00219 ± 0.00072	0.00091 ± 0.00058	0.0033 ± 0.00092	0.00076 ± 0.00036	0.00719 ± 0.00144	0.02002 ± 0.01374	0.03091 ± 0.00761	0.04471 ± 0.01319	0.03282 ± 0.00495	0.03399 ± 0.00554	0.07831 ± 0.01282	0.0677 ± 0.00796
SUG2887	d__Bacteria;p__Bacillota_A;c__Clostridia;o__Oscillospirales;f__Oscillospiraceae;g__ER4;s__ER4 sp900768135	GCA_034178565.1	171	1799037	59.81		ND	0.00683 ± 0.00457	ND	0.01542 ± 0.00815	ND	ND	0.00669 ± 0.00343	ND	0.00301 ± 0.00209	ND	0.00547 ± 0.00188	ND	0.00749 ± 0.00158	0.00041 ± 0.00031	0.00834 ± 0.00223	0.01034 ± 0.00375	0.01135 ± 0.00232	0.00999 ± 0.00295	0.02125 ± 0.00522	0.01861 ± 0.00492	0.04678 ± 0.01182	0.03128 ± 0.00735
SUG2888	d__Bacteria;p__Bacillota_A;c__Clostridia;o__Oscillospirales;f__Oscillospiraceae;g__Evtepia;s__	GCA_034090835.1	58	2000847	58.21		ND	0.00005 ± 0.00005	0.00031 ± 0.00031	0.00226 ± 0.00039	ND	ND	0.0063 ± 0.00229	0.00059 ± 0.0004	0.01382 ± 0.00948	0.00108 ± 0.0008	0.02857 ± 0.016	0.00085 ± 0.00071	0.04954 ± 0.03162	0.00248 ± 0.00119	0.01465 ± 0.00838	0.00581 ± 0.00276	0.00629 ± 0.00093	0.00513 ± 0.00066	0.00222 ± 0.00025	0.0018 ± 0.0003	0.00339 ± 0.0002	0.00361 ± 0.00024
SUG2890	d__Bacteria;p__Bacillota_A;c__Clostridia;o__Oscillospirales;f__Oscillospiraceae;g__Evtepia;s__Evtepia sp004551945	GCA_034112645.1	199	2192946	61.1		ND	0.03407 ± 0.0054	0.00962 ± 0.00716	0.05953 ± 0.0063	0.00013 ± 0.00013	ND	0.00954 ± 0.00326	0.00029 ± 0.00023	0.00535 ± 0.00141	0.00082 ± 0.00046	0.00792 ± 0.00142	0.00092 ± 0.00053	0.00802 ± 0.00138	0.00658 ± 0.00559	0.00824 ± 0.00304	0.01001 ± 0.00711	0.01435 ± 0.00548	0.01185 ± 0.00401	0.01399 ± 0.00427	0.01456 ± 0.00584	0.01818 ± 0.00363	0.03243 ± 0.00876
SUG2889	d__Bacteria;p__Bacillota_A;c__Clostridia;o__Oscillospirales;f__Oscillospiraceae;g__Evtepia;s__Evtepia sp004551945	GCA_034102745.1	197	2199708	60.43		ND	0.03104 ± 0.00492	0.00741 ± 0.00547	0.0566 ± 0.0058	ND	ND	0.00776 ± 0.00251	0.00045 ± 0.00045	0.00433 ± 0.00119	0.00034 ± 0.00034	0.00779 ± 0.00151	0.00095 ± 0.00057	0.00727 ± 0.00138	0.01068 ± 0.00982	0.00777 ± 0.00281	0.01902 ± 0.01438	0.02027 ± 0.00493	0.0187 ± 0.00643	0.01441 ± 0.00422	0.01483 ± 0.00557	0.0172 ± 0.00317	0.02922 ± 0.00756
SUG2891	d__Bacteria;p__Bacillota_A;c__Clostridia;o__Oscillospirales;f__Oscillospiraceae;g__Evtepia;s__Evtepia sp022764045	GCA_034103845.1	226	2639528	58.26		ND	0.00023 ± 0.0002	ND	0.0021 ± 0.00029	ND	ND	0.01011 ± 0.00415	0.01073 ± 0.00878	0.00793 ± 0.00234	0.01008 ± 0.0057	0.04324 ± 0.0215	0.02347 ± 0.00936	0.03388 ± 0.01705	0.04971 ± 0.01551	0.01556 ± 0.00779	0.06718 ± 0.0239	0.0097 ± 0.00158	0.01427 ± 0.00462	0.00344 ± 0.00041	0.00315 ± 0.00039	0.00543 ± 0.00038	0.00527 ± 0.00039
SUG2892	d__Bacteria;p__Bacillota_A;c__Clostridia;o__Oscillospirales;f__Oscillospiraceae;g__F23-B02;s__F23-B02 sp000431075	GCA_034178075.1	49	1627767	53		0.01265 ± 0.00864	0.2087 ± 0.02965	0.03332 ± 0.02166	0.19908 ± 0.03249	0.00046 ± 0.00033	ND	0.00368 ± 0.00244	0.00058 ± 0.00058	0.01138 ± 0.00276	0.00833 ± 0.00334	0.01129 ± 0.00167	0.01353 ± 0.00346	0.0113 ± 0.00152	0.00895 ± 0.00147	0.02263 ± 0.00573	0.01195 ± 0.00228	0.01472 ± 0.00149	0.01299 ± 0.00123	0.06534 ± 0.01785	0.05491 ± 0.02821	0.09308 ± 0.01561	0.09767 ± 0.01856
SUG2893	d__Bacteria;p__Bacillota_A;c__Clostridia;o__Oscillospirales;f__Oscillospiraceae;g__F23-B02;s__F23-B02 sp002472405	GCA_034173595.1	33	1933399	53.47		ND	0.00374 ± 0.00233	0.00017 ± 0.00017	0.00919 ± 0.00224	ND	ND	0.00031 ± 0.00031	ND	0.00325 ± 0.00187	ND	0.00289 ± 0.00107	0.00219 ± 0.00102	0.00557 ± 0.00189	0.00229 ± 0.00116	0.00035 ± 0.00035	0.00147 ± 0.00086	0.0754 ± 0.0323	0.04007 ± 0.01666	0.02994 ± 0.01489	0.01167 ± 0.00212	0.02415 ± 0.00248	0.0158 ± 0.00175
SUG2894	d__Bacteria;p__Bacillota_A;c__Clostridia;o__Oscillospirales;f__Oscillospiraceae;g__F23-B02;s__F23-B02 sp004556755	GCA_034089485.1	73	1567191	54.94		ND	0.02392 ± 0.00602	ND	0.03013 ± 0.00896	ND	ND	ND	ND	0.00022 ± 0.00022	ND	ND	0.00032 ± 0.0002	0.00021 ± 0.00021	0.00047 ± 0.00034	0.00469 ± 0.00368	0.00104 ± 0.00076	0.00226 ± 0.00026	0.00229 ± 0.00033	0.01566 ± 0.00596	0.01281 ± 0.00643	0.04455 ± 0.0128	0.05259 ± 0.0083
SUG2895	d__Bacteria;p__Bacillota_A;c__Clostridia;o__Oscillospirales;f__Oscillospiraceae;g__F23-B02;s__F23-B02 sp004557075	GCA_034091185.1	56	1981295	52.58		ND	0.00698 ± 0.00225	0.00029 ± 0.00029	0.01721 ± 0.0028	ND	ND	0.00089 ± 0.00052	0.00112 ± 0.00076	0.01311 ± 0.01099	0.01929 ± 0.01024	0.1149 ± 0.0511	0.22311 ± 0.05134	0.20388 ± 0.10565	0.40255 ± 0.21067	0.12512 ± 0.10271	0.12965 ± 0.06283	0.16354 ± 0.05154	0.09151 ± 0.03039	0.0031 ± 0.00046	0.00319 ± 0.00093	0.00526 ± 0.00033	0.00532 ± 0.00054
SUG2896	d__Bacteria;p__Bacillota_A;c__Clostridia;o__Oscillospirales;f__Oscillospiraceae;g__F23-B02;s__F23-B02 sp004558025	GCA_034104165.1	36	1711690	54.6		ND	0.05633 ± 0.01006	0.00365 ± 0.00274	0.06694 ± 0.01013	ND	ND	0.0006 ± 0.0005	ND	0.00615 ± 0.00316	0.0001 ± 0.0001	0.00436 ± 0.00175	0.00096 ± 0.00038	0.00149 ± 0.00058	0.00143 ± 0.00098	0.0044 ± 0.00222	0.00143 ± 0.00062	0.0457 ± 0.03205	0.0375 ± 0.02392	0.02451 ± 0.00551	0.06209 ± 0.0214	0.05395 ± 0.00833	0.06184 ± 0.01781
SUG2902	d__Bacteria;p__Bacillota_A;c__Clostridia;o__Oscillospirales;f__Oscillospiraceae;g__Faecousia;s__	GCA_034113565.1	197	3033314	55.59		ND	0.04695 ± 0.00922	0.01928 ± 0.01433	0.12129 ± 0.0203	0.00043 ± 0.00032	ND	0.00613 ± 0.00177	0.00604 ± 0.00189	0.0077 ± 0.00154	0.00782 ± 0.0019	0.01185 ± 0.00155	0.00832 ± 0.00164	0.01285 ± 0.00174	0.01044 ± 0.00196	0.01801 ± 0.00244	0.01917 ± 0.0026	0.04859 ± 0.00603	0.0431 ± 0.01053	0.04079 ± 0.00842	0.03149 ± 0.00774	0.08126 ± 0.02657	0.23631 ± 0.06478
SUG2904	d__Bacteria;p__Bacillota_A;c__Clostridia;o__Oscillospirales;f__Oscillospiraceae;g__Faecousia;s__	GCA_034182555.1	83	2862969	55.68		ND	0.00871 ± 0.00241	0.00312 ± 0.00312	0.02367 ± 0.00398	ND	ND	0.00034 ± 0.00034	ND	0.00122 ± 0.00077	ND	0.00048 ± 0.00033	0.00153 ± 0.00134	0.00198 ± 0.00073	0.00038 ± 0.00038	0.00698 ± 0.00365	0.00285 ± 0.00102	0.05607 ± 0.0256	0.05694 ± 0.02334	0.0042 ± 0.00047	0.00414 ± 0.00095	0.00937 ± 0.00145	0.01161 ± 0.00207
SUG2901	d__Bacteria;p__Bacillota_A;c__Clostridia;o__Oscillospirales;f__Oscillospiraceae;g__Faecousia;s__	GCA_034115645.1	111	2605458	55.81		ND	0.00796 ± 0.00223	0.00305 ± 0.00305	0.02113 ± 0.00365	ND	ND	ND	ND	0.00007 ± 0.00007	ND	ND	0.00022 ± 0.00022	0.00009 ± 0.00009	ND	0.00069 ± 0.0004	0.00062 ± 0.00035	0.02858 ± 0.00825	0.053 ± 0.0218	0.00161 ± 0.00033	0.0019 ± 0.0005	0.00397 ± 0.00046	0.00739 ± 0.00196
SUG2903	d__Bacteria;p__Bacillota_A;c__Clostridia;o__Oscillospirales;f__Oscillospiraceae;g__Faecousia;s__	GCA_034113145.1	259	2902894	57.04		ND	0.01422 ± 0.00366	0.00239 ± 0.00239	0.0413 ± 0.00812	0.00013 ± 0.00013	ND	0.00218 ± 0.00142	0.00164 ± 0.00164	0.00262 ± 0.00087	0.00149 ± 0.00102	0.00343 ± 0.0011	0.00378 ± 0.00124	0.00801 ± 0.00197	0.00395 ± 0.00129	0.01302 ± 0.00434	0.00711 ± 0.00125	0.21307 ± 0.12195	0.08524 ± 0.03114	0.00642 ± 0.00067	0.00658 ± 0.00142	0.01307 ± 0.00142	0.01731 ± 0.00408
SUG2900	d__Bacteria;p__Bacillota_A;c__Clostridia;o__Oscillospirales;f__Oscillospiraceae;g__Faecousia;s__	GCA_034099845.1	295	2144591	56.8		ND	0.03165 ± 0.00861	0.001 ± 0.001	0.05672 ± 0.01154	ND	ND	0.00008 ± 0.00008	ND	0.00021 ± 0.00015	ND	0.00013 ± 0.00013	ND	0.00111 ± 0.00057	ND	0.00659 ± 0.00167	0.00333 ± 0.00129	0.01631 ± 0.00684	0.00974 ± 0.00224	0.0092 ± 0.00134	0.00683 ± 0.00146	0.02024 ± 0.00416	0.11794 ± 0.04543
SUG2897	d__Bacteria;p__Bacillota_A;c__Clostridia;o__Oscillospirales;f__Oscillospiraceae;g__Faecousia;s__	GCA_034087605.1	118	1734094	57.86		ND	0.03985 ± 0.01041	0.00082 ± 0.00082	0.03568 ± 0.00735	ND	ND	0.00006 ± 0.00006	ND	0.00004 ± 0.00004	ND	ND	0.00033 ± 0.00033	0.00042 ± 0.00029	0.00065 ± 0.00036	0.00195 ± 0.00099	0.00176 ± 0.0008	0.0114 ± 0.00528	0.00348 ± 0.00129	0.0484 ± 0.02392	0.01737 ± 0.01015	0.01957 ± 0.00484	0.00686 ± 0.0023
SUG2898	d__Bacteria;p__Bacillota_A;c__Clostridia;o__Oscillospirales;f__Oscillospiraceae;g__Faecousia;s__	GCA_034094395.1	146	1907420	56.66		ND	0.00503 ± 0.00224	0.00074 ± 0.00074	0.02092 ± 0.00417	ND	ND	ND	ND	ND	ND	ND	ND	0.00007 ± 0.00007	ND	0.00016 ± 0.00016	0.00013 ± 0.00013	0.00373 ± 0.00049	0.00436 ± 0.00192	0.02934 ± 0.01526	0.00407 ± 0.00172	0.03563 ± 0.01044	0.02708 ± 0.00607
SUG2899	d__Bacteria;p__Bacillota_A;c__Clostridia;o__Oscillospirales;f__Oscillospiraceae;g__Faecousia;s__	GCA_034104845.1	189	2298722	56.06		ND	0.00488 ± 0.00238	0.00038 ± 0.00038	0.01413 ± 0.00336	ND	ND	ND	ND	ND	ND	ND	ND	0.00005 ± 0.00005	ND	0.00046 ± 0.00046	ND	0.05476 ± 0.03808	0.03647 ± 0.02478	0.00152 ± 0.00034	0.00247 ± 0.00113	0.00574 ± 0.00112	0.00972 ± 0.00371
SUG2905	d__Bacteria;p__Bacillota_A;c__Clostridia;o__Oscillospirales;f__Oscillospiraceae;g__Faecousia;s__Faecousia sp003525905	GCA_034170345.1	35	2229847	61.18		ND	0.00517 ± 0.0022	0.00056 ± 0.00056	0.02162 ± 0.00213	ND	ND	0.00366 ± 0.002	ND	0.00801 ± 0.00288	0.00266 ± 0.00188	0.16551 ± 0.15502	0.13789 ± 0.13147	0.07934 ± 0.05947	0.00927 ± 0.00313	0.02398 ± 0.00477	0.02852 ± 0.00459	0.04731 ± 0.00345	0.03672 ± 0.00325	0.02583 ± 0.00211	0.02141 ± 0.00165	0.02819 ± 0.00119	0.02975 ± 0.00158
SUG2906	d__Bacteria;p__Bacillota_A;c__Clostridia;o__Oscillospirales;f__Oscillospiraceae;g__Faecousia;s__Faecousia sp004555705	GCA_034181885.1	365	2942082	57.52		ND	0.00624 ± 0.00191	0.00098 ± 0.00098	0.02274 ± 0.00343	ND	ND	0.01059 ± 0.00221	0.0176 ± 0.00361	0.01604 ± 0.00409	0.01999 ± 0.00372	0.02066 ± 0.00238	0.02366 ± 0.00375	0.02481 ± 0.00353	0.02241 ± 0.00273	0.02881 ± 0.0047	0.02531 ± 0.00371	0.09364 ± 0.04013	0.02631 ± 0.00498	0.00645 ± 0.00048	0.00517 ± 0.00092	0.01034 ± 0.00103	0.0128 ± 0.00182
SUG2907	d__Bacteria;p__Bacillota_A;c__Clostridia;o__Oscillospirales;f__Oscillospiraceae;g__Faecousia;s__Faecousia sp004562395	GCA_034113905.1	157	2724015	57.38		ND	0.00231 ± 0.0009	0.00111 ± 0.00111	0.01848 ± 0.0044	ND	ND	0.00112 ± 0.00077	0.00089 ± 0.00089	0.00245 ± 0.00097	ND	0.00288 ± 0.00169	0.0013 ± 0.00071	0.00695 ± 0.00473	0.00153 ± 0.0007	0.00773 ± 0.00395	0.00721 ± 0.00232	0.19944 ± 0.09182	0.34421 ± 0.17095	0.00473 ± 0.00068	0.00424 ± 0.00092	0.00842 ± 0.00114	0.01195 ± 0.00186
SUG2908	d__Bacteria;p__Bacillota_A;c__Clostridia;o__Oscillospirales;f__Oscillospiraceae;g__Faecousia;s__Faecousia sp016302405	GCA_034174445.1	320	2086543	56.42		ND	0.00833 ± 0.00298	0.0011 ± 0.0011	0.0298 ± 0.00724	ND	ND	ND	ND	ND	ND	ND	0.00008 ± 0.00008	0.00006 ± 0.00006	0.00008 ± 0.00008	0.00079 ± 0.00049	0.00029 ± 0.00021	0.0332 ± 0.01559	0.01966 ± 0.00908	0.01559 ± 0.00589	0.01539 ± 0.00524	0.03591 ± 0.00801	0.04265 ± 0.01094
SUG2909	d__Bacteria;p__Bacillota_A;c__Clostridia;o__Oscillospirales;f__Oscillospiraceae;g__Faecousia;s__Faecousia sp017622995	GCA_034084205.1	260	2150632	56.49		ND	0.03585 ± 0.00922	0.00263 ± 0.00263	0.08426 ± 0.01758	ND	ND	0.00014 ± 0.00014	ND	0.00161 ± 0.00067	ND	0.00149 ± 0.00057	0.0014 ± 0.00056	0.00268 ± 0.00062	0.0008 ± 0.00065	0.00654 ± 0.00169	0.00377 ± 0.00117	0.01352 ± 0.00189	0.01287 ± 0.00367	0.01644 ± 0.00718	0.00904 ± 0.00488	0.054 ± 0.02913	0.11586 ± 0.03498
SUG2910	d__Bacteria;p__Bacillota_A;c__Clostridia;o__Oscillospirales;f__Oscillospiraceae;g__Faecousia;s__Faecousia sp022770345	GCA_034088565.1	100	1782487	57.8		ND	0.00022 ± 0.00018	ND	0.00393 ± 0.00067	ND	ND	ND	ND	ND	ND	ND	ND	0.00015 ± 0.00015	ND	0.00019 ± 0.00019	ND	0.00387 ± 0.00101	0.00273 ± 0.00072	0.03488 ± 0.00795	0.0125 ± 0.00377	0.01381 ± 0.00135	0.021 ± 0.00308
SUG2911	d__Bacteria;p__Bacillota_A;c__Clostridia;o__Oscillospirales;f__Oscillospiraceae;g__Faecousia;s__Faecousia sp022772525	GCA_034114425.1	174	2010868	56.62		ND	0.02173 ± 0.00462	0.00788 ± 0.00555	0.05756 ± 0.00909	ND	ND	ND	ND	0.00013 ± 0.00013	ND	ND	0.00027 ± 0.00027	0.00044 ± 0.00025	0.00011 ± 0.00011	0.00142 ± 0.00067	0.00129 ± 0.00054	0.00836 ± 0.00084	0.01045 ± 0.00428	0.02169 ± 0.00773	0.09828 ± 0.09085	0.13508 ± 0.04452	0.19753 ± 0.04108
SUG2912	d__Bacteria;p__Bacillota_A;c__Clostridia;o__Oscillospirales;f__Oscillospiraceae;g__Faecousia;s__Faecousia sp022774865	GCA_034179805.1	136	1819969	56.68		ND	0.01093 ± 0.00381	0.00982 ± 0.00671	0.04913 ± 0.01544	0.00016 ± 0.00016	ND	ND	ND	ND	ND	ND	ND	0.00013 ± 0.00013	ND	0.00072 ± 0.00044	0.00049 ± 0.00035	0.01821 ± 0.00591	0.01469 ± 0.00568	0.01482 ± 0.00291	0.00933 ± 0.00259	0.02376 ± 0.00527	0.02311 ± 0.00989
SUG2913	d__Bacteria;p__Bacillota_A;c__Clostridia;o__Oscillospirales;f__Oscillospiraceae;g__Faecousia;s__Faecousia sp022781505	GCA_034104445.1	129	2428475	60.3		ND	0.00197 ± 0.00164	0.00028 ± 0.00028	0.00447 ± 0.00051	ND	ND	0.00033 ± 0.00033	ND	0.00424 ± 0.00218	0.00031 ± 0.00031	0.0016 ± 0.0016	ND	0.0065 ± 0.00362	0.00029 ± 0.00029	0.0934 ± 0.07797	0.00104 ± 0.00049	0.08968 ± 0.01849	0.04375 ± 0.02316	0.00557 ± 0.00098	0.00644 ± 0.00165	0.00292 ± 0.00018	0.00709 ± 0.00348
SUG2914	d__Bacteria;p__Bacillota_A;c__Clostridia;o__Oscillospirales;f__Oscillospiraceae;g__Faecousia;s__Faecousia sp900540635	GCA_034180315.1	149	2148282	56.96		ND	0.01297 ± 0.00389	0.00023 ± 0.00023	0.03346 ± 0.00716	ND	ND	0.00008 ± 0.00008	ND	ND	ND	ND	ND	0.0004 ± 0.00019	ND	0.00069 ± 0.00033	0.00042 ± 0.00025	0.03568 ± 0.01591	0.01412 ± 0.00456	0.07911 ± 0.00854	0.05698 ± 0.01205	0.09985 ± 0.01055	0.14627 ± 0.01365
SUG2915	d__Bacteria;p__Bacillota_A;c__Clostridia;o__Oscillospirales;f__Oscillospiraceae;g__Faecousia;s__Faecousia sp900546415	GCA_034104585.1	49	1889408	59.96		ND	0.0146 ± 0.00394	0.00016 ± 0.00016	0.02754 ± 0.00516	ND	ND	0.00013 ± 0.00013	ND	0.00221 ± 0.00098	ND	0.16353 ± 0.11074	0.00041 ± 0.00041	0.11076 ± 0.05989	0.00054 ± 0.00039	0.07915 ± 0.03387	0.14956 ± 0.06795	0.03166 ± 0.01908	0.02293 ± 0.00586	0.02879 ± 0.00626	0.0278 ± 0.00299	0.01605 ± 0.00188	0.0139 ± 0.00193
SUG2916	d__Bacteria;p__Bacillota_A;c__Clostridia;o__Oscillospirales;f__Oscillospiraceae;g__Faecousia;s__Faecousia sp900556935	GCA_034100495.1	118	2221074	57.45		ND	0.00027 ± 0.00021	0.00012 ± 0.00012	0.00696 ± 0.00206	ND	ND	0.00008 ± 0.00008	ND	ND	ND	0.0004 ± 0.0004	ND	0.00034 ± 0.00026	ND	ND	0.00012 ± 0.00012	0.00473 ± 0.0008	0.00467 ± 0.00174	0.00473 ± 0.00065	0.00742 ± 0.00217	0.03714 ± 0.00941	0.06045 ± 0.00959
SUG2917	d__Bacteria;p__Bacillota_A;c__Clostridia;o__Oscillospirales;f__Oscillospiraceae;g__Flavonifractor;s__Flavonifractor plautii	GCA_034099145.1	71	3052186	62.58		0.00526 ± 0.00526	0.00088 ± 0.00066	ND	0.00206 ± 0.00031	ND	0.00018 ± 0.00018	0.29804 ± 0.08156	0.68724 ± 0.15695	0.04614 ± 0.01006	0.07992 ± 0.03508	0.01122 ± 0.0022	0.0139 ± 0.00709	0.00798 ± 0.00151	0.00511 ± 0.00111	0.0044 ± 0.0013	0.0053 ± 0.00116	0.00434 ± 0.00049	0.00355 ± 0.00056	0.00171 ± 0.00023	0.00176 ± 0.00036	0.00232 ± 0.00013	0.00255 ± 0.00017
SUG2918	d__Bacteria;p__Bacillota_A;c__Clostridia;o__Oscillospirales;f__Oscillospiraceae;g__HGM13010;s__HGM13010 sp022779345	GCA_034103425.1	197	2107628	60		ND	0.0008 ± 0.0005	0.00059 ± 0.00059	0.01057 ± 0.00158	ND	ND	0.00011 ± 0.00011	ND	ND	ND	ND	ND	ND	ND	ND	0.00057 ± 0.00034	0.00388 ± 0.00065	0.00516 ± 0.00258	0.02963 ± 0.00254	0.02246 ± 0.00226	0.02816 ± 0.00313	0.027 ± 0.0028
SUG2919	d__Bacteria;p__Bacillota_A;c__Clostridia;o__Oscillospirales;f__Oscillospiraceae;g__Intestinimonas;s__Intestinimonas butyriciproducens	GCA_034099005.1	54	2673379	59.99		ND	0.00064 ± 0.00057	ND	0.00154 ± 0.00028	ND	ND	0.01475 ± 0.00613	0.04069 ± 0.02154	0.11102 ± 0.0469	0.17016 ± 0.05664	0.27272 ± 0.07672	0.22715 ± 0.07626	0.20687 ± 0.05877	0.20638 ± 0.05275	0.14713 ± 0.03893	0.08267 ± 0.03122	0.01453 ± 0.01093	0.00299 ± 0.00075	0.00076 ± 0.00017	0.00065 ± 0.00019	0.00139 ± 0.00021	0.00162 ± 0.0002
SUG2920	d__Bacteria;p__Bacillota_A;c__Clostridia;o__Oscillospirales;f__Oscillospiraceae;g__Intestinimonas;s__Intestinimonas massiliensis	GCA_034170325.1	98	2812843	61.92		ND	0.00055 ± 0.00049	0.00016 ± 0.00016	0.00303 ± 0.00039	ND	ND	0.02173 ± 0.01145	0.06583 ± 0.02592	0.16509 ± 0.07141	0.18516 ± 0.05301	0.17234 ± 0.0444	0.146 ± 0.03341	0.10174 ± 0.02732	0.15031 ± 0.04037	0.04266 ± 0.01365	0.08512 ± 0.02679	0.01831 ± 0.00482	0.01722 ± 0.00394	0.00221 ± 0.00032	0.00191 ± 0.00035	0.00345 ± 0.00033	0.00366 ± 0.00026
SUG2921	d__Bacteria;p__Bacillota_A;c__Clostridia;o__Oscillospirales;f__Oscillospiraceae;g__Lawsonibacter;s__Lawsonibacter phocaeensis_B	GCA_034101535.1	73	1932799	60.81		ND	0.01017 ± 0.00275	0.00177 ± 0.00177	0.0359 ± 0.00415	ND	ND	0.00487 ± 0.00168	0.00656 ± 0.00294	0.00623 ± 0.00191	0.00574 ± 0.00181	0.00883 ± 0.0021	0.0048 ± 0.00126	0.00767 ± 0.00112	0.00525 ± 0.0011	0.01207 ± 0.00321	0.01195 ± 0.00332	0.11725 ± 0.02367	0.08341 ± 0.02348	0.00993 ± 0.00116	0.01086 ± 0.00249	0.01098 ± 0.00082	0.01778 ± 0.00367
SUG2922	d__Bacteria;p__Bacillota_A;c__Clostridia;o__Oscillospirales;f__Oscillospiraceae;g__Lawsonibacter;s__Lawsonibacter sp000177015	GCA_034118205.1	64	2751465	57.72		ND	0.00374 ± 0.00156	0.00026 ± 0.00026	0.0121 ± 0.00184	ND	ND	0.0585 ± 0.03583	0.44884 ± 0.26375	0.18442 ± 0.07274	0.4474 ± 0.15655	0.36397 ± 0.0905	0.27284 ± 0.06666	0.2362 ± 0.03906	0.3189 ± 0.07021	0.21243 ± 0.04012	0.18594 ± 0.03716	0.0889 ± 0.02156	0.08164 ± 0.01856	0.01798 ± 0.00132	0.01289 ± 0.00107	0.01689 ± 0.00172	0.01751 ± 0.00106
SUG2924	d__Bacteria;p__Bacillota_A;c__Clostridia;o__Oscillospirales;f__Oscillospiraceae;g__Limivicinus;s__	GCA_034113125.1	112	2567380	56.47		ND	0.00782 ± 0.00272	0.00217 ± 0.00217	0.02355 ± 0.004	ND	ND	0.00741 ± 0.00632	ND	0.01496 ± 0.0096	0.00042 ± 0.00042	0.00852 ± 0.00282	0.00307 ± 0.00154	0.0084 ± 0.00164	0.00826 ± 0.00594	0.01226 ± 0.00392	0.03024 ± 0.01701	0.06927 ± 0.01917	0.12051 ± 0.04987	0.00815 ± 0.00161	0.01633 ± 0.00381	0.0153 ± 0.00339	0.01312 ± 0.00213
SUG2923	d__Bacteria;p__Bacillota_A;c__Clostridia;o__Oscillospirales;f__Oscillospiraceae;g__Limivicinus;s__	GCA_034101215.1	103	2065852	56		ND	0.008 ± 0.00229	0.00064 ± 0.00064	0.02803 ± 0.00488	ND	ND	ND	ND	0.00057 ± 0.00027	ND	0.00139 ± 0.00139	0.00029 ± 0.0002	0.00166 ± 0.00104	0.00025 ± 0.00025	0.00566 ± 0.0031	0.00743 ± 0.0032	0.10255 ± 0.01843	0.0591 ± 0.01015	0.00181 ± 0.00048	0.00506 ± 0.00199	0.00619 ± 0.00094	0.00745 ± 0.00184
SUG2926	d__Bacteria;p__Bacillota_A;c__Clostridia;o__Oscillospirales;f__Oscillospiraceae;g__Limivicinus;s__Limivicinus sp003150355	GCA_034118725.1	32	2144121	56.39		ND	0.01377 ± 0.00283	0.00292 ± 0.00225	0.02994 ± 0.00424	ND	ND	0.00307 ± 0.00178	ND	0.00527 ± 0.00227	0.00125 ± 0.00125	0.01979 ± 0.01277	0.00654 ± 0.00254	0.02101 ± 0.01104	0.00746 ± 0.00237	0.01761 ± 0.00561	0.01116 ± 0.00194	0.11754 ± 0.0418	0.13346 ± 0.02304	0.02855 ± 0.00396	0.0246 ± 0.0042	0.04724 ± 0.0034	0.044 ± 0.0032
SUG2925	d__Bacteria;p__Bacillota_A;c__Clostridia;o__Oscillospirales;f__Oscillospiraceae;g__Limivicinus;s__Limivicinus sp003150355	GCA_034104565.1	20	2265538	56.19		ND	0.01102 ± 0.00259	0.00286 ± 0.00219	0.02593 ± 0.00378	ND	ND	0.00389 ± 0.00172	ND	0.00542 ± 0.00252	0.0019 ± 0.00131	0.06082 ± 0.05417	0.00321 ± 0.00163	0.05408 ± 0.04669	0.00312 ± 0.00148	0.01815 ± 0.00479	0.011 ± 0.00187	0.11005 ± 0.03711	0.11872 ± 0.02338	0.02732 ± 0.00371	0.02423 ± 0.00479	0.04749 ± 0.00358	0.04446 ± 0.00322
SUG2928	d__Bacteria;p__Bacillota_A;c__Clostridia;o__Oscillospirales;f__Oscillospiraceae;g__Limivicinus;s__Limivicinus sp004560305	GCA_034173205.1	232	2042250	58.73		ND	0.01424 ± 0.00324	0.00548 ± 0.00373	0.04422 ± 0.00684	ND	ND	0.01581 ± 0.00843	ND	0.01305 ± 0.00595	0.00128 ± 0.00128	0.00593 ± 0.00177	0.00392 ± 0.00266	0.00646 ± 0.00186	0.00515 ± 0.00169	0.00984 ± 0.00203	0.00756 ± 0.00185	0.07339 ± 0.0173	0.07098 ± 0.01603	0.01431 ± 0.00253	0.02253 ± 0.00391	0.02182 ± 0.00166	0.04413 ± 0.00712
SUG2927	d__Bacteria;p__Bacillota_A;c__Clostridia;o__Oscillospirales;f__Oscillospiraceae;g__Limivicinus;s__Limivicinus sp004560305	GCA_034114285.1	51	2027612	58.03		ND	0.01144 ± 0.00271	0.00214 ± 0.00214	0.03592 ± 0.00652	ND	ND	0.01371 ± 0.00752	ND	0.00917 ± 0.00451	ND	0.00192 ± 0.00143	0.00054 ± 0.00043	0.0019 ± 0.00085	0.00022 ± 0.00015	0.0031 ± 0.00073	0.00174 ± 0.00055	0.05027 ± 0.01336	0.05884 ± 0.0131	0.01198 ± 0.00235	0.02089 ± 0.00367	0.03175 ± 0.00473	0.08253 ± 0.02718
SUG2929	d__Bacteria;p__Bacillota_A;c__Clostridia;o__Oscillospirales;f__Oscillospiraceae;g__Limivicinus;s__Limivicinus sp022782265	GCA_034181905.1	40	2455441	56.42		ND	0.02494 ± 0.00472	0.00489 ± 0.00349	0.04479 ± 0.00569	ND	0.00131 ± 0.00084	0.03507 ± 0.00691	0.07291 ± 0.02081	0.0402 ± 0.00648	0.07109 ± 0.01365	0.06133 ± 0.00779	0.0863 ± 0.01256	0.06987 ± 0.00725	0.08109 ± 0.0086	0.09585 ± 0.02251	0.09679 ± 0.01225	0.24007 ± 0.13392	0.11155 ± 0.02534	0.0348 ± 0.00419	0.04061 ± 0.00678	0.04505 ± 0.00435	0.06792 ± 0.0171
SUG2930	d__Bacteria;p__Bacillota_A;c__Clostridia;o__Oscillospirales;f__Oscillospiraceae;g__Marseille-P3106;s__Marseille-P3106 sp900169975	GCA_034090905.1	63	2264052	60.19		ND	0.00004 ± 0.00004	0.00015 ± 0.00015	0.0023 ± 0.00034	ND	ND	0.00201 ± 0.00113	0.05052 ± 0.01767	0.01547 ± 0.00623	0.08006 ± 0.02379	0.13737 ± 0.03043	0.16633 ± 0.03914	0.14869 ± 0.02762	0.14392 ± 0.03162	0.03062 ± 0.00868	0.06726 ± 0.01552	0.00795 ± 0.00159	0.00682 ± 0.00129	0.00187 ± 0.00022	0.00166 ± 0.00041	0.00267 ± 0.00018	0.00331 ± 0.00029
SUG2931	d__Bacteria;p__Bacillota_A;c__Clostridia;o__Oscillospirales;f__Oscillospiraceae;g__NSJ-51;s__NSJ-51 sp900549795	GCA_034090645.1	145	2705147	61.89		ND	ND	ND	0.001 ± 0.00016	ND	ND	0.00063 ± 0.00034	0.00157 ± 0.00079	0.0011 ± 0.0005	0.00069 ± 0.0005	0.01088 ± 0.00502	0.00096 ± 0.00066	0.04763 ± 0.0211	0.02523 ± 0.01745	0.1363 ± 0.05953	0.08544 ± 0.03154	0.00929 ± 0.00282	0.00583 ± 0.00126	0.00072 ± 0.00016	0.00071 ± 0.00019	0.0014 ± 0.00018	0.00152 ± 0.00016
SUG2932	d__Bacteria;p__Bacillota_A;c__Clostridia;o__Oscillospirales;f__Oscillospiraceae;g__Onthomonas;s__Onthomonas sp900758315	GCA_034117825.1	259	1798183	58.8		ND	ND	ND	0.00176 ± 0.00031	ND	ND	0.00007 ± 0.00007	ND	ND	ND	ND	ND	ND	ND	0.00015 ± 0.00015	0.00096 ± 0.00063	0.01304 ± 0.00401	0.00994 ± 0.00324	0.00784 ± 0.00097	0.01037 ± 0.00212	0.01212 ± 0.00177	0.0106 ± 0.00269
SUG2933	d__Bacteria;p__Bacillota_A;c__Clostridia;o__Oscillospirales;f__Oscillospiraceae;g__Pseudoflavonifractor;s__Pseudoflavonifractor capillosus	GCA_034114905.1	48	3074296	60.88		ND	0.00052 ± 0.00047	0.00018 ± 0.00018	0.00318 ± 0.00033	ND	ND	0.01843 ± 0.01527	0.07302 ± 0.04315	0.03336 ± 0.01791	0.06151 ± 0.02316	0.01495 ± 0.00494	0.02357 ± 0.00896	0.02866 ± 0.01642	0.01536 ± 0.0052	0.03862 ± 0.01121	0.03664 ± 0.01226	0.02338 ± 0.0045	0.02039 ± 0.0043	0.00661 ± 0.00129	0.00408 ± 0.00096	0.00434 ± 0.00047	0.00464 ± 0.00051
SUG2934	d__Bacteria;p__Bacillota_A;c__Clostridia;o__Oscillospirales;f__Oscillospiraceae;g__Pseudoflavonifractor_A;s__Pseudoflavonifractor_A sp022772585	GCA_034103985.1	130	2802060	61.54		ND	0.00057 ± 0.00038	0.0002 ± 0.0002	0.00386 ± 0.00041	ND	ND	0.00514 ± 0.00194	0.00983 ± 0.00397	0.01369 ± 0.00579	0.01105 ± 0.00289	0.0451 ± 0.0256	0.01378 ± 0.00366	0.02334 ± 0.00442	0.01519 ± 0.0043	0.02111 ± 0.0045	0.03631 ± 0.01403	0.03206 ± 0.02018	0.01089 ± 0.00168	0.00545 ± 0.00073	0.00582 ± 0.00114	0.00671 ± 0.00052	0.00808 ± 0.0008
SUG2935	d__Bacteria;p__Bacillota_A;c__Clostridia;o__Oscillospirales;f__Oscillospiraceae;g__Pseudoscilispira;s__Pseudoscilispira sp020555605	GCA_034102965.1	47	2103778	56.28		0.00197 ± 0.00197	0.00048 ± 0.00048	ND	0.00099 ± 0.00016	ND	0.00032 ± 0.00032	0.03877 ± 0.01624	0.12476 ± 0.03175	0.04496 ± 0.01809	0.02858 ± 0.01017	0.06138 ± 0.0154	0.0342 ± 0.00819	0.04351 ± 0.01176	0.02953 ± 0.00688	0.01037 ± 0.00427	0.02001 ± 0.00493	0.01249 ± 0.00864	0.0124 ± 0.00548	0.00081 ± 0.00017	0.0007 ± 0.0002	0.00153 ± 0.00027	0.00183 ± 0.00026
SUG2936	d__Bacteria;p__Bacillota_A;c__Clostridia;o__Oscillospirales;f__Oscillospiraceae;g__UBA738;s__	GCA_034118845.1	114	1761886	63.01		ND	0.01144 ± 0.00336	0.0004 ± 0.0004	0.0164 ± 0.00248	ND	ND	0.00007 ± 0.00007	ND	ND	ND	0.00009 ± 0.00009	ND	0.00061 ± 0.00034	ND	0.00137 ± 0.00078	0.00083 ± 0.00041	0.00401 ± 0.00027	0.00285 ± 0.00049	0.00675 ± 0.00149	0.00972 ± 0.00307	0.02836 ± 0.00332	0.03086 ± 0.00395
SUG2937	d__Bacteria;p__Bacillota_A;c__Clostridia;o__Oscillospirales;f__Oscillospiraceae;g__UMGS1766;s__UMGS1766 sp900554855	GCA_034086615.1	84	1996618	58.73		ND	0.00637 ± 0.00287	0.00018 ± 0.00018	0.0114 ± 0.00189	ND	ND	0.00018 ± 0.00018	ND	0.00029 ± 0.00016	ND	0.00011 ± 0.00011	ND	0.00128 ± 0.00038	0.00026 ± 0.00015	0.00209 ± 0.00108	0.00217 ± 0.00068	0.01399 ± 0.00251	0.01237 ± 0.00271	0.01252 ± 0.00235	0.01178 ± 0.00238	0.02924 ± 0.00458	0.03101 ± 0.00262
SUG2938	d__Bacteria;p__Bacillota_A;c__Clostridia;o__Oscillospirales;f__Oscillospiraceae;g__Vescimonas;s__Vescimonas coprocola	GCA_034090435.1	52	1829182	60.96		ND	0.01264 ± 0.00314	0.00046 ± 0.00046	0.02773 ± 0.00289	ND	ND	0.02081 ± 0.01498	0.00027 ± 0.00027	0.05025 ± 0.0248	0.00915 ± 0.00875	0.03664 ± 0.01142	0.02859 ± 0.0277	0.04018 ± 0.01565	0.02832 ± 0.01589	0.02694 ± 0.00959	0.03982 ± 0.01669	0.05427 ± 0.00948	0.03541 ± 0.00797	0.02582 ± 0.00285	0.0192 ± 0.00166	0.02962 ± 0.00231	0.0398 ± 0.00493
SUG2939	d__Bacteria;p__Bacillota_A;c__Clostridia;o__Oscillospirales;f__Oscillospiraceae;g__Vescimonas;s__Vescimonas sp003487665	GCA_034169645.1	81	1977445	61.08		ND	0.06417 ± 0.00969	0.01156 ± 0.00956	0.08476 ± 0.01262	0.00037 ± 0.00026	ND	0.00363 ± 0.00254	0.00078 ± 0.00054	0.01912 ± 0.01163	0.00656 ± 0.00539	0.01561 ± 0.00578	0.01904 ± 0.01599	0.02031 ± 0.00666	0.01795 ± 0.0081	0.06366 ± 0.01542	0.07568 ± 0.03433	0.26977 ± 0.07995	0.12631 ± 0.02313	0.07415 ± 0.00817	0.07171 ± 0.00952	0.11178 ± 0.01332	0.11732 ± 0.01297
SUG2940	d__Bacteria;p__Bacillota_A;c__Clostridia;o__Oscillospirales;f__QAMX01;g__QAMX01;s__QAMX01 sp004555605	GCA_034170705.1	51	2217340	56.62		ND	0.00377 ± 0.00193	ND	0.01516 ± 0.00328	ND	ND	ND	ND	ND	ND	0.00015 ± 0.00015	ND	0.00186 ± 0.00081	0.00022 ± 0.00015	0.01312 ± 0.00656	0.02945 ± 0.01189	0.06329 ± 0.01873	0.03446 ± 0.00974	0.0052 ± 0.00119	0.00908 ± 0.0024	0.01303 ± 0.00287	0.00981 ± 0.00292
SUG2941	d__Bacteria;p__Bacillota_A;c__Clostridia;o__Oscillospirales;f__Ruminococcaceae;g__CAG-115;s__CAG-115 sp022766785	GCA_034113845.1	63	2564876	52.84		ND	0.00003 ± 0.00003	0.00021 ± 0.00021	0.0032 ± 0.00073	ND	ND	ND	ND	ND	ND	ND	ND	ND	ND	ND	ND	0.02325 ± 0.00734	0.05211 ± 0.02406	0.00038 ± 0.00018	0.00175 ± 0.00067	0.00187 ± 0.0005	0.00603 ± 0.00273
SUG2942	d__Bacteria;p__Bacillota_A;c__Clostridia;o__Oscillospirales;f__Ruminococcaceae;g__CAG-353;s__	GCA_034101045.1	162	2624391	46.56		ND	0.00006 ± 0.00006	ND	0.00155 ± 0.00035	ND	ND	ND	ND	ND	ND	ND	ND	ND	ND	ND	ND	0.0171 ± 0.00705	0.02262 ± 0.01581	0.00004 ± 0.00004	0.00028 ± 0.00022	0.00213 ± 0.00135	0.00249 ± 0.00129
SUG2943	d__Bacteria;p__Bacillota_A;c__Clostridia;o__Oscillospirales;f__Ruminococcaceae;g__CAG-353;s__	GCA_034182835.1	51	2308428	46.91		ND	0.00007 ± 0.00007	ND	0.00233 ± 0.00048	ND	ND	ND	ND	ND	ND	ND	ND	ND	ND	ND	ND	0.02488 ± 0.01314	0.0139 ± 0.00674	0.00005 ± 0.00005	0.00038 ± 0.00027	0.00226 ± 0.00152	0.00285 ± 0.0014
SUG2944	d__Bacteria;p__Bacillota_A;c__Clostridia;o__Oscillospirales;f__Ruminococcaceae;g__CAG-353;s__CAG-353 sp945867875	GCA_034089145.1	121	2556581	46.86		ND	0.00004 ± 0.00004	ND	0.00211 ± 0.00047	ND	ND	ND	ND	ND	ND	ND	ND	ND	ND	ND	ND	0.03381 ± 0.01895	0.03819 ± 0.02193	0.00201 ± 0.00056	0.01178 ± 0.0084	0.00794 ± 0.00118	0.01486 ± 0.00253
SUG2945	d__Bacteria;p__Bacillota_A;c__Clostridia;o__Oscillospirales;f__Ruminococcaceae;g__Faecalibacterium;s__Faecalibacterium longum	GCA_034172965.1	129	1969169	60.31		ND	0.00392 ± 0.00188	0.00014 ± 0.00014	0.01462 ± 0.00523	ND	ND	0.00132 ± 0.00078	ND	0.00055 ± 0.00045	ND	0.00015 ± 0.00015	ND	0.00013 ± 0.00013	ND	0.00414 ± 0.00356	ND	0.00461 ± 0.00071	0.01417 ± 0.00644	0.2023 ± 0.03546	0.08157 ± 0.01371	0.10577 ± 0.02161	0.11716 ± 0.0282
SUG2946	d__Bacteria;p__Bacillota_A;c__Clostridia;o__Oscillospirales;f__Ruminococcaceae;g__Faecalibacterium;s__Faecalibacterium prausnitzii_M	GCA_034087125.1	28	2231735	58.13		ND	0.00329 ± 0.00142	0.00018 ± 0.00018	0.01947 ± 0.00672	ND	ND	0.17211 ± 0.1706	0.00591 ± 0.00181	0.00472 ± 0.00162	0.00384 ± 0.00118	0.12028 ± 0.06065	0.00379 ± 0.00135	0.04802 ± 0.02503	0.01413 ± 0.0075	0.01598 ± 0.00501	0.01736 ± 0.00463	0.14884 ± 0.04574	0.44342 ± 0.19259	0.07033 ± 0.01299	0.03994 ± 0.015	0.02753 ± 0.00643	0.03801 ± 0.00825
SUG2948	d__Bacteria;p__Bacillota_A;c__Clostridia;o__Oscillospirales;f__Ruminococcaceae;g__Faecalibacterium;s__Faecalibacterium sp003449675	GCA_034178665.1	265	2237811	58.83		0.00986 ± 0.00986	0.02237 ± 0.00715	0.01302 ± 0.00743	0.07032 ± 0.02088	ND	ND	0.01274 ± 0.00776	ND	0.00403 ± 0.00266	ND	0.00371 ± 0.00201	ND	0.00159 ± 0.00091	0.00022 ± 0.00022	0.00585 ± 0.00369	0.00046 ± 0.00032	0.01553 ± 0.00322	0.03042 ± 0.00955	0.20791 ± 0.03277	0.0885 ± 0.01741	0.11512 ± 0.0206	0.12235 ± 0.03272
SUG2947	d__Bacteria;p__Bacillota_A;c__Clostridia;o__Oscillospirales;f__Ruminococcaceae;g__Faecalibacterium;s__Faecalibacterium sp003449675	GCA_034088125.1	306	2077646	58.92		0.00771 ± 0.00771	0.01724 ± 0.00651	0.00988 ± 0.00586	0.04971 ± 0.01533	ND	ND	0.02765 ± 0.02405	ND	0.00322 ± 0.00218	ND	0.00102 ± 0.00066	ND	0.00029 ± 0.00018	ND	0.00411 ± 0.0026	0.00021 ± 0.00021	0.00784 ± 0.00173	0.01511 ± 0.0047	0.17958 ± 0.03058	0.07342 ± 0.01611	0.10708 ± 0.02042	0.11308 ± 0.03359
SUG2950	d__Bacteria;p__Bacillota_A;c__Clostridia;o__Oscillospirales;f__Ruminococcaceae;g__Faecalibacterium;s__Faecalibacterium sp900539885	GCA_034172515.1	123	2136893	58.16		ND	0.0047 ± 0.00187	0.00012 ± 0.00012	0.01425 ± 0.00288	ND	ND	0.007 ± 0.00616	ND	0.00177 ± 0.00121	ND	0.0032 ± 0.00171	ND	0.0022 ± 0.00114	0.00058 ± 0.00058	0.0239 ± 0.02123	0.0021 ± 0.00094	0.1444 ± 0.04811	0.08159 ± 0.0271	0.11408 ± 0.01935	0.05396 ± 0.00925	0.06105 ± 0.01073	0.077 ± 0.01711
[truncated: 792 more rows]

## Sheet: Table S8
Table S8. Differentially abundant metagenome-assembled genomes (MAGs) in the fecal microbiomes of florfenicol-treated and control pigs by sampling time. Positive coefficient values indicate MAGs that were relatively more abundant
[truncated: 474 more rows]

## Sheet: Table S9
Table S9. Antimicrobial resistance genes and virulence factors identified in the metagenome-assembled genomes (MAGs).
[truncated: 556 more rows]

[truncated: 1 more sheets: Table S10]
